# Supplementary material for: The effects of perinatal testosterone exposure on the DNA methylome of the mouse brain are late-emerging
Source: Biol Sex Differ. 2014 Jun 13;5:8. doi: 10.1186/2042-6410-5-8 (PMC4074311; doi:10.1186/2042-6410-5-8)
Supplement: Additional file 1: Table S1 — Summary information for all individual striatum and BNST/POA samples included in this study. To enable our comparison, RRBS libraries were sequenced and aligned to the mouse mm9 genome. Twelve striatum RRBS and twelve BNST/POA RRBS libraries (125 million total reads, average coverage of 58×, and 46% mapability) were chosen for comparison, and summary statistics are shown. Genome coverage represents the number of CpG sites in the genome calculated on both strands. Fragment coverage reflects the number of CpG sites in the fragments of sizes 100 to 300. Data coverage is the number of CpG sites covered by at least one read, and analysis coverage refers to the number of CpG sites covered by at least four reads. [file 2042-6410-5-8-S1.xlsx]

## Sheet: Sheet1
Supplementary Table S1: Summary information for all individual striatum and BNST/POA samples included in this study. To enable our comparison, RRBS libraries were sequenced and aligned to the mouse mm9 genome. Twelve striatum RRBS and twelve BNST/POA RRBS libraries (125 million total reads, average coverage of 58x, and 46% mapability) were chosen for comparison, and summary statistics are shown b…

## Sheet: Striatum
Sample ID	Postnatal Day / Group	Context	Genome_coverage	Frag_coverage	Data_coverage	Analysis_coverage(4)
04-FOP-2S	PN4 XX	CG	126039664	4779139	1479088	1458411
04-FOP-3S	PN4 XX	CG	126039664	4779139	1481650	1468625
04-FTP-3S	PN4 XX + T	CG	126039664	4779139	1420178	1349504
04-FTP-4S	PN4 XX + T	CG	126039664	4779139	1433417	1367522
04-MOP-1S	PN4 XY	CG	126039664	4779139	1457739	1387387
04-MOP-4S	PN4 XY	CG	126039664	4779139	1468426	1422176
04-FOP-2S	PN4 XX	CHG	193699893	5459397	2496471	2461667
04-FOP-3S	PN4 XX	CHG	193699893	5459397	2500275	2477999
04-FTP-3S	PN4 XX + T	CHG	193699893	5459397	2378773	2246473
04-FTP-4S	PN4 XX + T	CHG	193699893	5459397	2404818	2279862
04-MOP-1S	PN4 XY	CHG	193699893	5459397	2456199	2337511
04-MOP-4S	PN4 XY	CHG	193699893	5459397	2477959	2398318
04-FOP-2S	PN4 XX	CHH	382627958	7657398	6802966	6681651
04-FOP-3S	PN4 XX	CHH	382627958	7657398	6814997	6729441
04-FTP-3S	PN4 XX + T	CHH	382627958	7657398	6455265	6065792
04-FTP-4S	PN4 XX + T	CHH	382627958	7657398	6519488	6149757
04-MOP-1S	PN4 XY	CHH	382627958	7657398	6684662	6331132
04-MOP-4S	PN4 XY	CHH	382627958	7657398	6741431	6492126
60-FOP-1S	PN60 XX	CG	126039664	4779139	1456613	1393144
60-FOP-5S	PN60 XX	CG	126039664	4779139	1478822	1448728
60-FTP-1S	PN60 XX + T	CG	126039664	4779139	1483279	1474003
60-FTP-3S	PN60 XX + T	CG	126039664	4779139	1464604	1410884
60-MOP-3S	PN60 XY	CG	126039664	4779139	1456369	1377891
60-MOP-4S	PN60 XY	CG	126039664	4779139	1444318	1379566
60-FOP-1S	PN60 XX	CHG	193699893	5459397	2448699	2327861
60-FOP-5S	PN60 XX	CHG	193699893	5459397	2495863	2439600
60-FTP-1S	PN60 XX + T	CHG	193699893	5459397	2504386	2490516
60-FTP-3S	PN60 XX + T	CHG	193699893	5459397	2466268	2362675
60-MOP-3S	PN60 XY	CHG	193699893	5459397	2457005	2338680
60-MOP-4S	PN60 XY	CHG	193699893	5459397	2426115	2304222
60-FOP-1S	PN60 XX	CHH	382627958	7657398	6665919	6301557
60-FOP-5S	PN60 XX	CHH	382627958	7657398	6810121	6625123
60-FTP-1S	PN60 XX + T	CHH	382627958	7657398	6842044	6789134
60-FTP-3S	PN60 XX + T	CHH	382627958	7657398	6718487	6404055
60-MOP-3S	PN60 XY	CHH	382627958	7657398	6695493	6348073
60-MOP-4S	PN60 XY	CHH	382627958	7657398	6593800	6227544

## Sheet: BNST_POA
Sample ID	Postnatal Day / Group	Context	Genome_coverage	Frag_coverage	Data_coverage	Analysis_coverage(4)
04-FOP-2B	PN4 XX	CG	126039664	4779139	1443993	1384307
04-FOP-3B	PN4 XX	CG	126039664	4779139	1482015	1465729
04-FTP-3B	PN4 XX + T	CG	126039664	4779139	1404780	1337658
04-FTP-4B	PN4 XX + T	CG	126039664	4779139	1452503	1399284
04-MOP-1B	PN4 XY	CG	126039664	4779139	1373783	1296404
04-MOP-4B	PN4 XY	CG	126039664	4779139	1415145	1346357
04-FOP-2B	PN4 XX	CHG	193699893	5459397	2428746	2317401
04-FOP-3B	PN4 XX	CHG	193699893	5459397	2501547	2475958
04-FTP-3B	PN4 XX + T	CHG	193699893	5459397	2350749	2227506
04-FTP-4B	PN4 XX + T	CHG	193699893	5459397	2440167	2337965
04-MOP-1B	PN4 XY	CHG	193699893	5459397	2288671	2145749
04-MOP-4B	PN4 XY	CHG	193699893	5459397	2363829	2234519
04-FOP-2B	PN4 XX	CHH	382627958	7657398	6602856	6272606
04-FOP-3B	PN4 XX	CHH	382627958	7657398	6829511	6741534
04-FTP-3B	PN4 XX + T	CHH	382627958	7657398	6384373	6025746
04-FTP-4B	PN4 XX + T	CHH	382627958	7657398	6642758	6336537
04-MOP-1B	PN4 XY	CHH	382627958	7657398	6211004	5789329
04-MOP-4B	PN4 XY	CHH	382627958	7657398	6426323	6044516
60-FOP-1B	PN60 XX	CG	126039664	4779139	1439984	1371932
60-FOP-5B	PN60 XX	CG	126039664	4779139	1452820	1387856
60-FTP-1B	PN60 XX + T	CG	126039664	4779139	1474220	1433440
60-FTP-3B	PN60 XX + T	CG	126039664	4779139	1361653	1279854
60-MOP-3B	PN60 XY	CG	126039664	4779139	1440946	1331536
60-MOP-4B	PN60 XY	CG	126039664	4779139	1465560	1416957
60-FOP-1B	PN60 XX	CHG	193699893	5459397	2416945	2287099
60-FOP-5B	PN60 XX	CHG	193699893	5459397	2440661	2314914
60-FTP-1B	PN60 XX + T	CHG	193699893	5459397	2489039	2417768
60-FTP-3B	PN60 XX + T	CHG	193699893	5459397	2260613	2105384
60-MOP-3B	PN60 XY	CHG	193699893	5459397	2425074	2216197
60-MOP-4B	PN60 XY	CHG	193699893	5459397	2467719	2374622
60-FOP-1B	PN60 XX	CHH	382627958	7657398	6569199	6180602
60-FOP-5B	PN60 XX	CHH	382627958	7657398	6640973	6257960
60-FTP-1B	PN60 XX + T	CHH	382627958	7657398	6783363	6552249
60-FTP-3B	PN60 XX + T	CHH	382627958	7657398	6118272	5661981
60-MOP-3B	PN60 XY	CHH	382627958	7657398	6597446	5983302
60-MOP-4B	PN60 XY	CHH	382627958	7657398	6721635	6435561
