# Supplementary material for: The effects of perinatal testosterone exposure on the DNA methylome of the mouse brain are late-emerging
Source: Biol Sex Differ. 2014 Jun 13;5:8. doi: 10.1186/2042-6410-5-8 (PMC4074311; doi:10.1186/2042-6410-5-8)
Supplement: Additional file 2: Table S2 — Genes demonstrating differential methylation in XX vs. XY animals. Differential methylation is defined by a z-score threshold that results in a false discovery rate less than 10% and DNA methylation difference >10% as represented by delta methylation. Negative delta methylation values represent increased methylation in XX. [file 2042-6410-5-8-S2.xlsx]

## Sheet: Sheet1
Table S2: Genes demonstrating differential methylation in XX vs. XY animals. Differential methylation is defined by a z-score threshold that results in a false discovery rate less than 10% and DNA methylation difference >10% as represented by delta methylation. Negative delta methylation values represent increased methylation in XX.

## Sheet: PN4 XX vs. XY Striatum
Frag_coordinate	Gene Symbol	ID	Z-score	Delta_methylation
chrX:103414958-103415077	Taf9b	NM_001001176	-6.131	-0.21
chrX:57579992-57580252	Atp11c	NM_001001798	3.127	0.11
chr2:181079269-181079503	Rtel1	NM_001001882	3.456	0.15
chrX:147091262-147091405	Tro	NM_001002272	-5.429	-0.24
chr2:153476456-153476748	Dnmt3b	NM_001003960	2.811	0.17
chr11:60981849-60982143	Usp22	NM_001004143	-2.992	-0.2
chrX:132276356-132276599	Gprasp1	NM_001004359	-4.138	-0.2
chrX:150267223-150267492	Spin2	NM_001005370	-4.669	-0.3
chr2:25435021-25435306	Gm996	NM_001005424	3.178	0.23
chrX:148613549-148613696	Iqsec2	NM_001005475	-3.899	-0.2
chr12:77112837-77113003	Syne2	NM_001005510	3.401	0.12
chrX:162948623-162948777	Tceanc	NM_001007577	-6.188	-0.28
chrX:103679454-103679710	Fndc3c1	NM_001007580	-4.25	-0.32
chrX:132276356-132276599	Armcx5	NM_001009575	-4.138	-0.2
chrX:33428571-33428713	Dock11	NM_001009947	-6.307	-0.21
chrX:35808526-35808746	Lamp2	NM_001017959	-4.111	-0.21
chrX:58963031-58963176	Ldoc1	NM_001018087	-4.25	-0.18
chrX:157433223-157433468	Cdkl5	NM_001024624	-7.5	-0.27
chr7:79267943-79268224	Mctp2	NM_001024703	-3.733	-0.12
chrX:71069788-71069953	Pdzd4	NM_001029868	-8.945	-0.22
chrX:133201058-133201227	Tceal3	NM_001029978	-6.316	-0.36
chrX:72341370-72341521	Dkc1	NM_001030307	-9.953	-0.25
chr11:61487683-61487974	Slc5a10	NM_001033227	-3.255	-0.12
chr1:93241224-93241359	Espnl	NM_001033292	-5.283	-0.1
chr7:129092101-129092221	Cog7	NM_001033318	2.525	0.11
chrX:67730344-67730471	BC023829	NM_001033328	-9.276	-0.3
chrX:92361610-92361770	Arhgef9	NM_001033329	-3.048	-0.22
chrX:164560937-164561057	Frmpd4	NM_001033330	-8.862	-0.27
chrX:39263786-39264069	Thoc2	NM_001033422	-7.047	-0.28
chrX:155971039-155971163	A830080D01Rik	NM_001033472	-3.675	-0.2
chrX:103890910-103891019	Gm5127	NM_001033541	4.238	0.11
chrX:138825863-138826127	Acsl4	NM_001033600	-2.772	-0.27
chrX:72401491-72401686	4930428E23Rik	NM_001033786	-2.789	-0.19
chrX:141122159-141122322	Zcchc16	NM_001033795	-2.787	-0.21
chr11:81037268-81037541	Accn1	NM_001034013	3.25	0.14
chr15:25802151-25802385	Fam134b	NM_001034851	3.397	0.11
chrX:93112670-93112778	Zc3h12b	NM_001034907	4.051	0.1
chrX:133529342-133529460	Zcchc18	NM_001035509	-3.609	-0.19
chrX:91480483-91480599	Klhl15	NM_001039059	-5.115	-0.11
chrX:72661528-72661674	Mtcp1	NM_001039373	-9.02	-0.29
chrX:34892463-34892643	Rhox4c	NM_001039689	4.506	0.11
chrX:34926480-34926660	Rhox4d	NM_001039695	3.722	0.11
chrX:5977626-5977743	Shroom4	NM_001040459	-5.048	-0.14
chrX:91369055-91369225	Zfx	NM_001044386	-4.745	-0.36
chrX:12338039-12338164	Med14	NM_001048208	-5.458	-0.36
chrX:49033875-49033998	Hs6st2	NM_001077202	-6.444	-0.28
chr17:56258590-56258873	Plin5	NM_001077348	-3.224	-0.1
chrX:101396928-101397073	C77370	NM_001077354	-3.852	-0.19
chrX:53985282-53985393	Fhl1	NM_001077361	-6.128	-0.24
chrX:137133839-137133952	Tsc22d3	NM_001077364	-3.104	-0.15
chr2:174125446-174125553	Gnas	NM_001077507	2.65	0.11
chrX:39502787-39502915	Stag2	NM_001077712	-6.798	-0.22
chrX:35543304-35543497	Zbtb33	NM_001079513	-5.627	-0.29
chrX:156828763-156828872	Gpr64	NM_001079847	-5.975	-0.23
chr12:109204515-109204797	Bcl11b	NM_001079883	3.713	0.24
chrX:108773634-108773892	Hdx	NM_001080549	-4.577	-0.29
chr9:31166897-31167181	Prdm10	NM_001080817	3.153	0.12
chrX:98727824-98728088	Taf1	NM_001081008	-8.915	-0.24
chrX:158284788-158284955	Nhs	NM_001081052	-3.658	-0.23
chrX:46823393-46823593	Arhgap36	NM_001081123	-4.83	-0.18
chrX:155852910-155853086	Mtap7d2	NM_001081124	-9.274	-0.29
chr1:120877658-120877943	Gli2	NM_001081125	2.939	0.15
chrX:69208457-69208621	Prrg3	NM_001081135	-5.295	-0.24
chr17:29989416-29989541	Mdga1	NM_001081160	5.258	0.1
chrX:143988465-143988721	Lrch2	NM_001081173	-3.443	-0.1
chrX:101678679-101678918	Uprt	NM_001081189	-5.753	-0.4
chrX:97014784-97014922	Tmem28	NM_001081283	-3.733	-0.12
chr7:141495891-141496141	D7Ertd443e	NM_001081331	2.577	0.28
chrX:68371501-68371729	Mamld1	NM_001081354	3.832	0.14
chrX:69061377-69061604	2610030H06Rik	NM_001081356	-4.452	-0.38
chrX:117829622-117829769	Pcdh11x	NM_001081385	3.261	0.13
chr4:8678113-8678399	Chd7	NM_001081417	3.489	0.1
chrX:106029146-106029271	Brwd3	NM_001081477	-4.566	-0.34
chrX:136219204-136219438	Tbc1d8b	NM_001081499	-6.067	-0.27
chrX:24355366-24355474	Gm5935	NM_001081657	-3.883	-0.13
chrX:136597304-136597418	Nup62cl	NM_001081668	-7.269	-0.32
chrX:71330699-71330931	Mecp2	NM_001081979	-11.514	-0.2
chrX:133511163-133511303	Tmsb15b1	NM_001081983	-6.5	-0.36
chr16:38376507-38376772	Popdc2	NM_001081984	3.28	0.1
chrX:133529342-133529460	Mcart6	NM_001082412	-3.609	-0.19
chr7:67149976-67150115	Snrpn	NM_001082961	3.443	0.15
chrX:7461398-7461508	Slc35a2	NM_001083937	-6.134	-0.21
chrX:34283908-34284024	Slc25a43	NM_001085497	-8.153	-0.3
chrX:152056659-152056897	Ptchd1	NM_001093750	-4.929	-0.23
chrX:154006716-154006937	Yy2	NM_001098723	6.005	0.1
chrX:76744957-76745216	Gm7173	NM_001099307	2.626	0.13
chrX:8568618-8568870	Gm14458	NM_001099326	-3.61	-0.22
chr11:66897265-66897464	Myh3	NM_001099635	4.319	0.11
chr1:182566740-182566997	Lin9	NM_001103182	5.191	0.2
chrX:158156604-158156741	Rai2	NM_001103367	-3.468	-0.23
chrX:7339392-7339633	Tcfe3	NM_001105196	-3.369	-0.18
chrX:130222393-130222523	Pcdh19	NM_001105245	-5.606	-0.29
chr15:90844853-90845142	Kif21a	NM_001109040	-2.929	-0.18
chrX:70228368-70228518	Zfp185	NM_001109043	-3.536	-0.11
chr17:35115243-35115423	Lsm2	NM_001110101	8.466	0.25
chrX:35917846-35917968	Cul4b	NM_001110142	-4.317	-0.21
chrX:140325340-140325493	Dcx	NM_001110222	3.677	0.11
chr2:7008614-7008910	Celf2	NM_001110231	2.595	0.17
chrX:132804698-132804829	Ngfrap1	NM_001110233	-11.016	-0.23
chrX:98418203-98418350	Snx12	NM_001110310	-6.302	-0.32
chrX:20498382-20498594	Syn1	NM_001110780	-5.712	-0.25
chr7:56598213-56598434	Nav2	NM_001111016	-3.34	-0.1
chr1:16259294-16259586	Stau2	NM_001111272	5.017	0.12
chr11:94295254-94295362	Cacna1g	NM_001112813	2.647	0.14
chr3:87267822-87268034	Fcrl5	NM_001113238	3.667	0.16
chrX:147956616-147956886	Phf8	NM_001113354	-7.056	-0.3
chr2:155781544-155781815	Cep250	NM_001129999	2.534	0.12
chrX:7524326-7524473	Hdac6	NM_001130416	-4.21	-0.26
chr5:130563996-130564266	Tpst1	NM_001130476	3.203	0.11
chrX:156065988-156066110	Sh3kbp1	NM_001135727	-4.88	-0.25
chrX:71673483-71673639	Ikbkg	NM_001136067	-3.455	-0.22
chrX:20235761-20236027	Uba1	NM_001136085	-6.079	-0.38
chrX:149441870-149441990	Usp51	NM_001137547	-6.901	-0.2
chrX:110412259-110412416	Dach2	NM_001142570	-6.851	-0.33
chrX:70918868-70918989	Slc6a8	NM_001142809	-6.524	-0.21
chr8:49499631-49499918	Odz3	NM_001145937	-2.904	-0.18
chrX:161418427-161418605	Fancb	NM_001146081	-5.138	-0.16
chr18:25636888-25636995	Celf4	NM_001146292	-7.118	-0.16
chr2:32527624-32527902	Eng	NM_001146348	2.529	0.15
chr6:118872231-118872527	Cacna1c	NM_001159533	-3.326	-0.14
chrX:20425563-20425760	Araf	NM_001159645	-8.136	-0.25
chr7:19639332-19639535	Rsph6a	NM_001159671	-3.361	-0.11
chrX:70588086-70588342	Zfp275	NM_001160229	-8.418	-0.26
chrX:138663274-138663415	Nxt2	NM_001161430	-4.456	-0.24
chrX:94571880-94572040	Eda2r	NM_001161432	-5.115	-0.27
chrX:71160569-71160779	Arhgap4	NM_001162423	-6.109	-0.25
chrX:132373917-132374065	Gprasp2	NM_001163015	-8.136	-0.36
chrX:156423880-156424082	Map3k15	NM_001163085	-4.779	-0.27
chrX:105011842-105012125	Fam46d	NM_001163104	-5.696	-0.41
chrX:138088572-138088730	Col4a5	NM_001163155	2.592	0.11
chrX:99125261-99125394	Nhsl2	NM_001163610	-2.805	-0.1
chr5:110549311-110549556	Zfp605	NM_001163996	3.883	0.25
chrX:137491262-137491407	Psmd10	NM_001164177	-6.613	-0.26
chrX:68468291-68468448	Mtm1	NM_001164190	-7.238	-0.31
chrX:75829017-75829177	Prrg1	NM_001164275	-8.334	-0.21
chrX:135751838-135752045	Mum1l1	NM_001164630	-6.302	-0.39
chrX:146893798-146893984	Tmem29	NM_001164683	-5.458	-0.14
chrX:71167867-71168156	Renbp	NM_001164704	-3.265	-0.35
chrX:7721423-7721544	Rbm3	NM_001166409	-4.756	-0.2
chrX:45977088-45977219	Slc25a14	NM_001166450	-6.591	-0.27
chrX:73120626-73120868	Pls3	NM_001166453	-4.598	-0.21
chrX:72661528-72661674	Brcc3	NM_001166457	-9.02	-0.29
chrX:71031632-71031882	Ssr4	NM_001166480	-7.814	-0.29
chrX:54646212-54646347	Rbmx	NM_001166623	-4.641	-0.28
chrX:10291974-10292153	Mid1ip1	NM_001166635	-3.327	-0.18
chrX:45947559-45947684	Zfp280c	NM_001166648	-5.408	-0.18
chrX:20194316-20194514	Rbm10	NM_001167775	-9.185	-0.18
chr8:60009224-60009517	Galnt7	NM_001167981	2.574	0.15
chr13:58504373-58504567	Rmi1	NM_001168248	8.04	0.11
chrX:11706573-11706727	Bcor	NM_001168321	7.136	0.13
chrX:159339495-159339657	Ctps2	NM_001168568	-5.439	-0.14
chrX:132705798-132706074	Tceal8	NM_001168578	-4.456	-0.21
chrX:147451952-147452234	Gnl3l	NM_001168600	-2.571	-0.26
chr13:83801858-83802133	Mef2c	NM_001170537	3.723	0.16
chrX:136532878-136533025	Rbm41	NM_001172147	-3.2	-0.15
chrX:71528082-71528322	Dnase1l1	NM_001172154	-5.898	-0.26
chrX:71528082-71528322	Taz	NM_001173547	-5.898	-0.26
chrX:34523923-34524087	Sept_6	NM_001177323	-4.456	-0.25
chrX:97963555-97963684	Dlg3	NM_001177778	-5.539	-0.39
chrX:156940391-156940510	Phka2	NM_001177878	-7.243	-0.32
chrX:97171505-97171648	Eda	NM_001177937	-5.03	-0.19
chrX:9793177-9793348	Rpgr	NM_001177950	-7.998	-0.3
chrX:162681716-162681902	Gpm6b	NM_001177961	-3.434	-0.11
chrX:71167867-71168156	Naa10	NM_001177965	-3.265	-0.35
chrX:71268929-71269064	Irak1	NM_001177973	-9.513	-0.21
chrX:98616421-98616650	Zmym3	NM_001177985	-3.745	-0.22
chr4:153902438-153902726	Prdm16	NM_001177995	-3.172	-0.12
chr19:7064972-7065260	Vegfb	NM_001185164	-3.291	-0.19
chrX:48278049-48278248	Frmd7	NM_001190332	-3.328	-0.17
chrX:42142783-42142947	Dcaf12l1	NM_001190718	-11.085	-0.29
chrX:136405586-136405765	Morc4	NM_001193309	-8.463	-0.22
chr15:101025302-101025568	Acvr1b	NM_007395	2.526	0.1
chrX:83437302-83437508	Nr0b1	NM_007430	-9.655	-0.27
chrX:70961991-70962144	Abcd1	NM_007435	-6.126	-0.3
chrX:34335765-34335950	Slc25a5	NM_007451	-6.877	-0.28
chrX:90541428-90541618	Arx	NM_007492	-4.485	-0.3
chrX:98280745-98280913	Slc7a3	NM_007515	-4.547	-0.31
chr16:87702651-87702935	Bach1	NM_007520	2.845	0.1
chr6:145027789-145028072	Bcat1	NM_007532	2.785	0.12
chrX:70729010-70729120	Bgn	NM_007542	-3.93	-0.35
chr4:122999954-123000063	Bmp8a	NM_007558	-4.125	-0.13
chr15:77868074-77868261	Cacng2	NM_007583	3.093	0.25
chr8:124455535-124455645	Car5a	NM_007608	2.693	0.13
chr8:125389042-125389264	Cdh15	NM_007662	5.711	0.12
chrX:100517555-100517759	Cdx4	NM_007674	-3.999	-0.24
chrX:99448014-99448244	Cited1	NM_007709	-5.259	-0.26
chrX:81404768-81404888	Dmd	NM_007868	4.521	0.11
chrX:71500914-71501176	Emd	NM_007927	-3.49	-0.2
chrX:133653544-133653787	Esx1	NM_007957	-4.271	-0.14
chrX:70473645-70473793	F8a	NM_007978	-7.1	-0.23
chrX:147481657-147481791	Fgd1	NM_008001	-4.549	-0.16
chrX:65932534-65932710	Fmr1	NM_008031	-6.727	-0.24
chrX:66889459-66889579	Aff2	NM_008032	2.932	0.12
chrX:71673483-71673639	G6pdx	NM_008062	-3.455	-0.22
chrX:69744785-69745044	Gabra3	NM_008067	2.854	0.1
chrX:98579068-98579188	Gjb1	NM_008124	-2.954	-0.18
chrX:49517043-49517222	Gpc4	NM_008150	-4.195	-0.27
chrX:91881658-91881902	Gspt2	NM_008179	-11.49	-0.18
chrX:83021712-83021890	Gyk	NM_008194	-6.729	-0.35
chrX:165758322-165758568	Hccs	NM_008222	-12.415	-0.21
chrX:71213130-71213299	Hcfc1	NM_008224	-9.744	-0.23
chrX:68809732-68809866	Hmgb3	NM_008253	-11.963	-0.28
chrX:143561671-143561824	Htr2c	NM_008312	2.879	0.11
chr8:123255852-123256093	Irf8	NM_008320	4.195	0.13
chrX:71031632-71031882	Idh3g	NM_008323	-7.814	-0.29
chrX:7399941-7400174	Kcnd1	NM_008423	-5.417	-0.33
chrX:97821768-97821916	Kif4	NM_008446	-9.031	-0.26
chr4:44627926-44628208	Pax5	NM_008782	2.937	0.19
chrX:97689082-97689264	Igbp1	NM_008784	-7.878	-0.31
chrX:156575077-156575312	Pdha1	NM_008810	-3.355	-0.22
chr7:35715025-35715300	Pepd	NM_008820	3.119	0.11
chrX:147022716-147022835	Pfkfb1	NM_008824	-10.539	-0.31
chrX:103382068-103382184	Pgk1	NM_008828	-6.998	-0.22
chrX:99839703-99839857	Phka1	NM_008832	-6.561	-0.28
chrX:90877675-90877877	Pola1	NM_008892	-8.913	-0.29
chrX:108009311-108009486	Pou3f4	NM_008901	-6.035	-0.25
chr8:13653993-13654286	Rasa3	NM_009025	3.163	0.14
chrX:159198688-159198839	Rbbp7	NM_009031	-5.658	-0.25
chrX:20125364-20125483	Rgn	NM_009060	-6.491	-0.26
chrX:99384137-99384358	Rps4x	NM_009094	-7.581	-0.33
chrX:151650629-151650795	Sat1	NM_009121	-7.277	-0.32
chrX:160513560-160513747	Siah1b	NM_009173	-4.456	-0.35
chrX:100933534-100933724	Slc16a2	NM_009197	4.696	0.15
chrX:153929682-153929967	Sms	NM_009214	-7.988	-0.13
chrX:58151325-58151481	Sox3	NM_009237	-2.88	-0.13
chrX:7216315-7216489	Syp	NM_009305	-6.879	-0.38
chr17:46839154-46839313	Ppp2r5d	NM_009358	2.579	0.12
chr12:112689009-112689181	Tnfaip2	NM_009396	-5.912	-0.13
chrX:141122159-141122322	Trpc5	NM_009428	-2.787	-0.21
chrX:160396548-160396821	Zrsr2	NM_009453	-6.561	-0.21
chrX:12648558-12648722	Usp9x	NM_009481	-4.735	-0.17
chr7:19852426-19852713	Vasp	NM_009499	-4.006	-0.13
chrX:103124124-103124396	Atrx	NM_009530	-6.495	-0.29
chrX:55281483-55281591	Zic3	NM_009575	-4.418	-0.18
chrX:101608791-101609079	Abcb7	NM_009592	-8.899	-0.17
chrX:39434698-39434835	Xiap	NM_009688	4.397	0.14
chr15:99406544-99406834	Aqp2	NM_009699	-4.071	-0.19
chrX:165474815-165474938	Arhgap6	NM_009707	-6.804	-0.34
chrX:160696505-160696793	Bmx	NM_009759	-2.635	-0.15
chrX:54296530-54296801	Brs3	NM_009766	-3.969	-0.14
chrX:100551695-100551893	Chic1	NM_009767	-9.12	-0.25
chrX:13420531-13420680	Cask	NM_009806	-3.458	-0.16
chr15:85846594-85846729	Celsr1	NM_009886	-3.095	-0.12
chrX:130939536-130939697	Drp2	NM_010078	-5.629	-0.32
chrX:96332808-96332951	Efnb1	NM_010110	-3.976	-0.37
chr11:61354363-61354645	Epn2	NM_010148	3.001	0.11
chrX:56386641-56386929	Fgf13	NM_010200	-5.141	-0.44
chrX:160819180-160819318	Figf	NM_010216	-6.302	-0.22
chr5:148401704-148401999	Flt1	NM_010228	3.464	0.12
chr19:58409874-58410157	Gfra1	NM_010279	-2.691	-0.14
chrX:68917275-68917405	Gpr50	NM_010340	-6.804	-0.24
chr10:119800913-119801161	Hmga2	NM_010441	2.707	0.1
chr9:21860176-21860468	Elavl3	NM_010487	-2.608	-0.12
chrX:67618362-67618611	Ids	NM_010498	-4.13	-0.22
chrX:138158158-138158268	Irs4	NM_010572	-4.199	-0.33
chr4:151796829-151797131	Kcnab2	NM_010598	3.815	0.23
chr3:55587570-55587856	Mab21l1	NM_010750	-2.896	-0.11
chr5:140562520-140562801	Mad1l1	NM_010752	-2.825	-0.14
chrX:166317807-166318035	Mid1	NM_010797	-5.364	-0.15
chrX:165112144-165112326	Msl3	NM_010832	-8.033	-0.32
chrX:93291674-93291925	Msn	NM_010833	-5.759	-0.29
chrX:5045919-5046054	Mycs	NM_010850	-5.03	-0.16
chrX:16487878-16488011	Ndp	NM_010883	-5.826	-0.26
chr11:79245602-79245889	Nf1	NM_010897	-2.635	-0.12
chr2:157385832-157386011	Nnat	NM_010923	5.485	0.14
chrX:153664943-153665083	Phex	NM_011077	4.175	0.12
chrX:160857743-160857892	Piga	NM_011081	-7.148	-0.26
chr10:44855920-44856202	Prep	NM_011156	3.439	0.13
chr5:115960097-115960375	Pxn	NM_011223	2.828	0.15
chrX:45872447-45872610	Rab33a	NM_011228	-4.779	-0.31
chrX:101177928-101178150	Rlim	NM_011276	7.254	0.16
chr9:96379490-96379782	Rnf7	NM_011279	2.598	0.18
chrX:157203905-157204169	Rs1	NM_011302	-7.298	-0.22
chrX:7651300-7651412	Suv39h1	NM_011514	-8.254	-0.22
chrX:7471712-7471892	Timm17b	NM_011591	-3.755	-0.12
chrX:72760119-72760335	Vbp1	NM_011692	-6.033	-0.31
chr17:74235723-74235966	Xdh	NM_011723	3.482	0.1
chr5:137880156-137880427	Zan	NM_011741	3.37	0.1
chrX:40523401-40523511	Odz1	NM_011855	2.659	0.1
chrX:45866211-45866422	Aifm1	NM_012019	-4.14	-0.27
chr12:76565300-76565520	Ppp2r5e	NM_012024	-2.828	-0.11
chrX:70905223-70905451	Pnck	NM_012040	-8.612	-0.22
chr13:97269272-97269381	Polk	NM_012048	-2.562	-0.1
chrX:70961991-70962144	Bcap31	NM_012060	-6.126	-0.3
chrX:131136011-131136176	Gla	NM_013463	-10.291	-0.25
chrX:95343842-95344043	Ar	NM_013476	-2.769	-0.17
chrX:50348004-50348125	Hprt	NM_013556	3.013	0.15
chr17:35115243-35115423	Hspa1l	NM_013558	8.466	0.25
chr11:78860275-78860571	Ksr1	NM_013571	3.374	0.32
chrX:135485520-135485628	Nrk	NM_013724	2.996	0.1
chr15:9045313-9045601	Skp2	NM_013787	4.528	0.11
chr11:61600507-61600706	Ulk2	NM_013881	4.136	0.16
chrX:7500202-7500395	Pcsk1n	NM_013892	-2.563	-0.1
chrX:131075972-131076131	Timm8a1	NM_013898	-9.965	-0.29
chrX:45386634-45386784	Apln	NM_013912	-3.688	-0.19
chrX:6765617-6765840	Clcn5	NM_016691	-7.277	-0.27
chrX:49767744-49767964	Gpc3	NM_016697	-3.349	-0.25
chrX:148436145-148436286	Hsd17b10	NM_016763	-4.349	-0.32
chrX:34138745-34138858	Pgrmc1	NM_016783	-5.476	-0.25
chrX:38754005-38754176	Gria3	NM_016886	-6.615	-0.34
chrX:9694931-9695211	Srpx	NM_016911	-2.953	-0.17
chrX:7783362-7783533	Porcn	NM_016913	-7.556	-0.23
chr2:157385832-157386011	Blcap	NM_016916	5.485	0.14
chr11:100906547-100906815	Atp6v0a1	NM_016920	3.867	0.11
chrX:75041880-75042030	Prkx	NM_016979	-6.777	-0.28
chrX:68618315-68618474	Mtmr1	NM_016985	-5.767	-0.27
chrX:69518939-69519200	Gabre	NM_017369	-2.871	-0.21
chrX:126284376-126284545	Diap2	NM_017398	-6.291	-0.18
chrX:98453887-98454041	Foxo4	NM_018789	4.672	0.14
chrX:71542459-71542660	Atp6ap1	NM_018794	-7.956	-0.31
chrX:149932677-149932851	Ubqln2	NM_018798	-7.718	-0.19
chrX:7251776-7252046	Magix	NM_018832	-5.809	-0.16
chrX:163016617-163016875	Egfl6	NM_019397	2.617	0.14
chrX:20194316-20194514	Ndufb11	NM_019435	-9.185	-0.18
chrX:34731656-34731906	Ndufa1	NM_019443	-9.993	-0.3
chrX:6952389-6952616	Usp27x	NM_019461	-5.932	-0.21
chrX:7471712-7471892	Pqbp1	NM_019478	-3.755	-0.12
chrX:139401393-139401518	Ammecr1	NM_019496	-3.456	-0.16
chrX:7182326-7182441	Cacna1f	NM_019582	-9.149	-0.35
chr4:151502335-151502447	Espn	NM_019585	-3.487	-0.16
chrX:10062268-10062392	Tspan7	NM_019634	-4.841	-0.3
chr7:20222408-20222704	Clptm1	NM_019649	3.294	0.11
chrX:34415116-34415247	Ube2a	NM_019668	-6.195	-0.26
chrX:45789711-45789973	Elf4	NM_019680	-2.813	-0.18
chr2:72087407-72087704	Rapgef4	NM_019688	2.597	0.24
chr4:140965656-140965936	Clcnkb	NM_019701	-2.778	-0.19
chrX:148450989-148451198	Smc1a	NM_019710	-10.414	-0.2
chr4:134711245-134711429	Runx3	NM_019732	-3.879	-0.13
chrX:151697247-151697375	Acot9	NM_019736	-8.511	-0.31
chrX:7251776-7252046	Plp2	NM_019755	-5.809	-0.16
chrX:162915506-162915618	Rab9	NM_019773	-3.86	-0.2
chrX:91787903-91788146	Maged1	NM_019791	-2.809	-0.23
chrX:131136011-131136176	Hnrnph2	NM_019868	-10.291	-0.25
chrX:106290275-106290545	Sh3bgrl	NM_019989	-3.361	-0.19
chrX:21291803-21291934	Slc6a14	NM_020049	-2.511	-0.15
chr7:117004743-117004986	Scube2	NM_020052	3.769	0.22
chr19:7064972-7065260	Dnajc4	NM_020566	-3.291	-0.19
chrX:74756148-74756422	Tbl1x	NM_020601	-4.171	-0.17
chrX:163645795-163646071	Tmsb4x	NM_021278	-3.02	-0.28
chr7:48157113-48157239	Vstm2b	NM_021387	-2.83	-0.1
chrX:138740467-138740707	Kcne1l	NM_021487	-7.549	-0.23
chrX:98469729-98469872	Med12	NM_021521	-5.146	-0.38
chrX:148238002-148238112	Huwe1	NM_021523	-8.045	-0.28
chrX:19637567-19637773	Chst7	NM_021715	-8.393	-0.33
chr14:70952049-70952164	Hr	NM_021877	-2.536	-0.12
chr4:122999954-123000063	Oxct2a	NM_022033	-4.125	-0.13
chrX:98625018-98625223	Nono	NM_023144	-7.813	-0.21
chr15:75735635-75735895	Eef1d	NM_023240	-2.64	-0.11
chrX:136145612-136145827	Rnf128	NM_023270	-9.365	-0.23
chrX:8850393-8850572	Xk	NM_023500	-3.638	-0.14
chrX:97934021-97934264	Gdpd2	NM_023608	-3.004	-0.2
chrX:149471727-149471851	Mageh1	NM_023788	-9.693	-0.3
chr13:58504373-58504567	Hnrnpk	NM_025279	8.04	0.11
chrX:131744751-131744932	Tceal6	NM_025355	-7.865	-0.28
chrX:162878127-162878274	Trappc2	NM_025432	-8.136	-0.29
chrX:155810894-155811149	Eif1ax	NM_025437	-6.013	-0.36
chrX:71638454-71638610	Fam3a	NM_025473	-8.971	-0.27
chrX:148450989-148451198	Ribc1	NM_025660	-10.414	-0.2
chrX:82819524-82819637	Tab3	NM_025729	-7.698	-0.25
chrX:105011842-105012125	2610002M06Rik	NM_025921	-5.696	-0.41
chrX:159326136-159326327	Syap1	NM_025932	-8.529	-0.24
chrX:34666922-34667036	Nkap	NM_025937	-7.58	-0.22
chrX:108576259-108576397	Rps6ka6	NM_025949	-6.459	-0.3
chrX:34625973-34626104	Rpl39	NM_026055	-5.611	-0.28
chrX:7709663-7709836	Wdr13	NM_026137	-5.126	-0.27
chr2:90727243-90727507	C1qtnf4	NM_026161	-3.755	-0.11
chrX:22941981-22942221	Klhl13	NM_026167	-7.497	-0.2
chrX:130830712-130830895	Tmem35	NM_026239	-5.753	-0.39
chrX:140752767-140753026	Alg13	NM_026247	-5.21	-0.22
chr8:35215558-35215711	Tmem66	NM_026432	3.609	0.11
chr18:9356630-9356877	Ccny	NM_026484	3.809	0.17
chr7:19639332-19639535	Sympk	NM_026605	-3.361	-0.11
chrX:163820679-163820959	Prps2	NM_026662	-4.164	-0.21
chrX:91612137-91612415	Apoo	NM_026673	-8.113	-0.21
chrX:67639226-67639428	1110012L19Rik	NM_026787	-7.49	-0.31
chr1:39050868-39050978	Pdcl3	NM_026850	-2.865	-0.12
chrX:160347598-160347743	Ap1s2	NM_026887	-5.615	-0.4
chr17:36013912-36014119	Dhx16	NM_026987	2.716	0.1
chr11:74991874-74992051	Ovca2	NM_027136	-4.015	-0.11
chrX:160707322-160707430	Pir	NM_027153	-7	-0.29
chrX:99315570-99315750	Pin4	NM_027181	-2.813	-0.13
chrX:99700354-99700538	Hdac8	NM_027382	-7.277	-0.27
chr15:25333160-25333444	Basp1	NM_027395	-2.9	-0.16
chrX:50723511-50723773	Mospd1	NM_027409	-4.456	-0.23
chrX:12191862-12192136	Atp6ap2	NM_027439	-2.583	-0.15
chrX:148803416-148803636	Gpr173	NM_027543	-3.492	-0.17
chrX:50265134-50265260	Phf6	NM_027642	-3.8	-0.25
chr17:73989252-73989536	Galnt14	NM_027864	-2.938	-0.19
chrX:131291618-131291793	Armcx3	NM_027870	-8.678	-0.28
chr1:73981650-73981947	Tns1	NM_027884	2.568	0.18
chrX:17139713-17139840	Fundc1	NM_028058	5.15	0.13
chr12:71938987-71939277	Frmd6	NM_028127	3.044	0.16
chrX:54306853-54307073	Htatsf1	NM_028242	-9.754	-0.15
chr9:99563107-99563399	Dzip1l	NM_028258	2.506	0.11
chrX:45609939-45610110	Utp14a	NM_028276	-10.394	-0.17
chrX:97821768-97821916	Pdzd11	NM_028303	-9.031	-0.26
chr9:110555517-110555733	Ccdc12	NM_028312	-3.148	-0.13
chrX:50911230-50911342	Cxx1c	NM_028375	-7.695	-0.34
chrX:120217167-120217301	3110007F17Rik	NM_028426	-9.77	-0.11
chr14:70327386-70327649	Pebp4	NM_028560	3.078	0.14
chr5:120639886-120640153	Rbm19	NM_028762	2.929	0.11
chr17:29826065-29826208	Ftsjd2	NM_028791	-4.114	-0.16
chr9:110865315-110865602	Lrrc2	NM_028838	-2.667	-0.18
chrX:33868052-33868334	Lonrf3	NM_028894	-5.753	-0.27
chrX:16747541-16747814	Efhc2	NM_028916	-3.987	-0.1
chrX:131009846-131010049	Taf7l	NM_028958	-4.164	-0.13
chrX:100826058-100826328	Zcchc13	NM_029158	4.192	0.12
chr2:25435021-25435306	Phpt1	NM_029293	3.178	0.23
chrX:70886584-70886751	Dusp9	NM_029352	4.28	0.1
chr14:122662639-122662815	Clybl	NM_029556	2.664	0.1
chrX:161418427-161418605	Mospd2	NM_029730	-5.138	-0.16
chrX:148776590-148776843	Tspyl2	NM_029836	-7.491	-0.17
chrX:34446623-34446808	Nkrf	NM_029891	-3.469	-0.26
chrX:147022716-147022835	Apex2	NM_029943	-10.539	-0.31
chr4:143993737-143993986	Pramef12	NM_029948	2.558	0.12
chrX:34404415-34404561	C330007P06Rik	NM_029951	-7.718	-0.27
chrX:53599411-53599533	Zfp449	NM_030139	-7.629	-0.24
chr3:55587570-55587856	Nbea	NM_030595	-2.896	-0.11
chrX:102959969-102960087	Fgf16	NM_030614	-6.122	-0.18
chrX:135042615-135042800	Il1rapl2	NM_030688	4.388	0.11
chrX:147248238-147248353	Maged2	NM_030700	-6.077	-0.34
chrX:8605730-8605882	Fthl17	NM_031261	-4.709	-0.2
chr7:67149976-67150115	Snurf	NM_033174	3.443	0.15
chrX:71515722-71516011	Rpl10	NM_052835	-5.753	-0.39
chrX:96086302-96086474	Ophn1	NM_052976	-8.054	-0.18
chrX:117040635-117040861	Pabpc5	NM_053114	-8.548	-0.14
chrX:137682466-137682598	Col4a6	NM_053185	5.118	0.12
chrX:102316760-102317004	Magee1	NM_053201	-6.99	-0.17
chr4:106255132-106255414	Dhcr24	NM_053272	-4.257	-0.14
chr11:114542601-114542883	Ttyh2	NM_053273	2.61	0.15
chr15:76352323-76352436	Scrt1	NM_130893	-2.693	-0.12
chrX:130593878-130594043	Cstf2	NM_133196	-11.303	-0.28
chrX:48194738-48194919	2610018G03Rik	NM_133729	-8.108	-0.35
chr9:119120530-119120735	Slc22a13	NM_133980	2.742	0.1
chrX:33652359-33652553	Il13ra1	NM_133990	-8.847	-0.28
chr14:122173629-122173921	Dock9	NM_134074	-2.697	-0.17
chrX:48558373-48558492	Mbnl3	NM_134163	-3.638	-0.23
chrX:7305349-7305462	Praf2	NM_138602	-6.069	-0.3
chrX:7172635-7172887	Ccdc22	NM_138603	-4.599	-0.15
chrX:7419567-7419681	Otud5	NM_138604	-3.828	-0.23
chrX:7150519-7150718	Ppp1r3f	NM_138605	-7.203	-0.19
chr16:22486663-22486956	Dgkg	NM_138650	-2.594	-0.14
chrX:119510798-119510979	Nap1l3	NM_138742	-9.423	-0.15
chrX:78315638-78315791	Tmem47	NM_138751	-4.714	-0.14
chrX:98835222-98835396	Ogt	NM_139144	-9.272	-0.29
chr11:74991874-74992051	Dph1	NM_144491	-4.015	-0.11
chr18:76305701-76305945	Zbtb7c	NM_145356	-3.431	-0.13
chrX:71613972-71614139	Ubl4	NM_145405	-6.731	-0.22
chr2:70872154-70872446	Mettl8	NM_145524	-3.212	-0.1
chrX:20281132-20281366	Usp11	NM_145628	-9.248	-0.24
chrX:91012287-91012481	Pdk3	NM_145630	2.778	0.12
chr17:47524274-47524538	Guca1b	NM_146079	2.63	0.12
chr7:73437738-73437848	Lrrk1	NM_146191	2.657	0.11
chrX:53850609-53850734	Mmgt1	NM_146234	-5.578	-0.3
chrX:99352452-99352621	Ercc6l	NM_146235	-8.714	-0.22
chrX:133242337-133242565	Tceal1	NM_146236	-6.508	-0.31
chrX:162608330-162608597	Gemin8	NM_146238	-7.09	-0.27
chrX:133584990-133585111	Fam199x	NM_146261	-4.802	-0.33
chrX:155691949-155692100	Rps6ka3	NM_148945	-4.513	-0.34
chr9:115033537-115033815	Osbpl10	NM_148958	3.888	0.18
chrX:54579701-54579823	Arhgef6	NM_152801	-2.957	-0.25
chrX:93151264-93151496	Las1l	NM_152822	-5.17	-0.23
chrX:70309877-70310063	Pnma3	NM_153169	-5.012	-0.24
chrX:141918027-141918306	Amot	NM_153319	-4.8	-0.34
chrX:34731656-34731906	Rnf113a1	NM_153503	-9.993	-0.3
chr1:39708211-39708509	Creg2	NM_170597	-2.522	-0.15
chr9:29452473-29452585	Ntm	NM_172290	-2.687	-0.13
chrX:154006716-154006937	Mbtps2	NM_172307	6.005	0.1
chrX:7299224-7299353	Wdr45	NM_172372	-6.852	-0.3
chr7:38546788-38547077	Zfp536	NM_172385	3.041	0.24
chrX:48371215-48371351	Rap2c	NM_172413	-5.88	-0.24
chrX:149070054-149070209	Shroom2	NM_172441	5.277	0.15
chrX:7848304-7848502	Slc38a5	NM_172479	-4.621	-0.22
chr15:83659763-83660048	Mpped1	NM_172610	3.061	0.1
chr16:30540641-30540899	Tmem44	NM_172614	-3.896	-0.1
chr17:44385692-44385984	Clic5	NM_172621	-2.806	-0.18
chr2:71713301-71713415	Pdk1	NM_172665	-3.025	-0.11
chrX:53708633-53708893	Ddx26b	NM_172779	-8.777	-0.19
chrX:53862927-53863098	Slc9a6	NM_172780	-8.715	-0.2
chrX:111588042-111588173	Klhl4	NM_172781	-6.602	-0.33
chr10:58384266-58384558	Sh3rf3	NM_172788	-2.9	-0.15
chr11:95992915-95993212	Ttll6	NM_172799	-3.604	-0.25
chrX:35605185-35605319	Fam70a	NM_172930	-7.976	-0.31
chrX:98497430-98497603	Nlgn3	NM_172932	-6.285	-0.2
chrX:46048247-46048391	Rbmx2	NM_173376	-9.8	-0.24
chrX:8777290-8777566	Lancl3	NM_173414	-9.52	-0.17
chrX:13063326-13063496	Nyx	NM_173415	-6.008	-0.14
chrX:16195739-16195924	Maoa	NM_173740	-7.436	-0.15
chrX:7280552-7280693	Gpkow	NM_173747	3.949	0.1
chrX:34588760-34588890	Ankrd58	NM_173779	-5.929	-0.24
chrX:149672070-149672180	Klf8	NM_173780	-5.146	-0.39
chr19:23427856-23427972	Mamdc2	NM_174857	2.822	0.1
chrX:137491262-137491407	Atg4a	NM_174875	-6.613	-0.26
chrX:7234145-7234285	Prickle3	NM_175097	-4.456	-0.2
chrX:72823049-72823319	Rab39b	NM_175122	-9.071	-0.25
chrX:12250472-12250691	1810030O07Rik	NM_175141	-7.876	-0.18
chrX:92640175-92640421	Fam123b	NM_175179	-9.492	-0.22
chrX:23270024-23270151	Wdr44	NM_175180	-6.419	-0.1
chrX:136014954-136015064	D330045A20Rik	NM_175326	-6.124	-0.23
chrX:8468941-8469164	B630019K06Rik	NM_175327	-4.46	-0.31
chrX:101866179-101866344	Zdhhc15	NM_175358	-9.404	-0.21
chrX:131543432-131543555	Zmat1	NM_175446	-5.979	-0.19
chrX:41720782-41720973	Dcaf12l2	NM_175539	-7.491	-0.21
chr19:46079195-46079494	Hps6	NM_176785	2.985	0.15
chr8:24879591-24879874	Zmat4	NM_177086	2.659	0.12
chr15:53707358-53707471	Samd12	NM_177225	-3.255	-0.1
chrX:54075432-54075561	Mtap7d3	NM_177293	-7.071	-0.27
chr9:21860176-21860468	Zfp653	NM_177318	-2.608	-0.12
chrX:19868606-19868778	Slc9a7	NM_177353	-5.151	-0.19
chrX:162878127-162878274	Ofd1	NM_177429	-8.136	-0.29
chrX:90920045-90920328	Pcyt1b	NM_177546	-3.303	-0.27
chrX:47140270-47140510	Igsf1	NM_177591	-4.543	-0.29
chrX:139116526-139116661	Tmem164	NM_177592	-5.631	-0.19
chrX:109714770-109715024	Zfp711	NM_177747	-12.139	-0.24
chrX:154481326-154481441	Cnksr2	NM_177751	-4.541	-0.2
chrX:93450067-93450176	Vsig4	NM_177789	3.175	0.17
chr5:143962346-143962528	4933411G11Rik	NM_177880	3.896	0.1
chrX:6356893-6357088	Dgkk	NM_177914	-7.277	-0.34
chrX:136597304-136597418	E230019M04Rik	NM_177921	-7.269	-0.32
chr15:75826235-75826502	Mapk15	NM_177922	-3.021	-0.11
chr4:34911149-34911412	Mobkl2b	NM_178061	2.518	0.14
chrX:158968226-158968338	Reps2	NM_178256	3.875	0.1
chr15:75735635-75735895	Tigd5	NM_178646	-2.64	-0.11
chrX:61529567-61529703	Slitrk4	NM_178740	-6.117	-0.19
chrX:92223406-92223520	Spin4	NM_178753	-3.804	-0.15
chrX:45695229-45695367	Bcorl1	NM_178782	-4.25	-0.15
chrX:159266420-159266535	Txlng	NM_178935	-4.456	-0.32
chr19:58117626-58117918	Atrnl1	NM_181415	-3.193	-0.12
chrX:7502257-7502485	Eras	NM_181548	4.123	0.17
chrX:72329217-72329392	Gab3	NM_181584	-4.332	-0.11
chr5:92821995-92822287	Art3	NM_181728	-2.657	-0.16
chr9:110555517-110555733	Nbeal2	NM_183276	-3.148	-0.13
chrX:99265795-99266017	Rgag4	NM_183318	-6.679	-0.26
chrX:147779469-147779745	Fam120c	NM_198105	-4.509	-0.36
chr11:107430775-107431050	Helz	NM_198298	2.633	0.1
chr19:37215425-37215715	Cpeb3	NM_198300	-2.961	-0.12
chr17:45652142-45652407	Aars2	NM_198608	2.631	0.15
chrX:96240892-96241059	Stard8	NM_199018	-2.847	-0.18
chrX:7316305-7316579	Ccdc120	NM_207202	-4.196	-0.19
chrX:133511163-133511303	Tmsb15b1-Tmsb15b2	NM_207267	-6.5	-0.36
chrX:96133023-96133307	Yipf6	NM_207633	-6.892	-0.21
chr14:76822925-76823205	Tsc22d1	NM_207652	3.485	0.2
chrX:7366505-7366757	Gripap1	NM_207670	-6.008	-0.28
chr8:112475178-112475448	Marveld3	NM_212447	3.895	0.12
chrX:100644358-100644496	Tsix	NR_002844	5.574	0.3
chr2:174125446-174125553	Nespas	NR_002846	2.65	0.11
chrX:71515722-71516011	Snora70	NR_002899	-5.753	-0.39
chrX:34625973-34626104	Snora69	NR_002900	-5.611	-0.28
chrX:54646212-54646347	Snord61	NR_002903	-4.641	-0.28
chrX:50099306-50099495	Kis2	NR_003188	-6.676	-0.28
chrX:160198503-160198762	1700045I19Rik	NR_003640	-3.662	-0.18
chrX:91612137-91612415	Apoo-ps	NR_004438	-8.113	-0.21
chrX:106029146-106029271	2810403D21Rik	NR_015493	-4.566	-0.34
chrX:47976275-47976404	6720401G13Rik	NR_015505	5.893	0.51
chrX:102588677-102588823	5330434G04Rik	NR_015552	-3.184	-0.15
chr5:23208243-23208360	AI506816	NR_015554	-2.907	-0.1
chrX:147779469-147779745	A230072E10Rik	NR_015600	-4.509	-0.36
chrX:100129369-100129504	Gm5126	NR_026596	-7.213	-0.19
chrX:6952389-6952616	LOC100270707	NR_026741	-5.932	-0.21
chrX:6999871-7000042	2010204K13Rik	NR_027924	-9.627	-0.32
chrX:53627512-53627723	Ncrna00086	NR_028086	-6.9	-0.29
chrX:150158264-150158440	2210013O21Rik	NR_028432	-9.136	-0.24
chrX:73010057-73010180	4933407K13Rik	NR_029443	-5.951	-0.16
chrX:7150519-7150718	4930524L23Rik	NR_029473	-7.203	-0.19
chrX:50099306-50099495	Mir106a	NR_029657	-6.676	-0.28
chrX:50099306-50099495	Mir19b-2	NR_029715	-6.676	-0.28
chrX:50099306-50099495	Mir92-2	NR_029748	-6.676	-0.28
chrX:50409958-50410142	Mir322	NR_029756	-8.141	-0.22
chrX:50409958-50410142	Mir351	NR_029776	-8.141	-0.22
chrX:50099306-50099495	Mir363	NR_029853	-6.676	-0.28
chrX:50405804-50405968	Mir450-1	NR_029963	-6.136	-0.23
chrX:50405804-50405968	Mir542	NR_030264	-6.136	-0.23
chrX:50099306-50099495	Mir20b	NR_030273	-6.676	-0.28
chrX:50405804-50405968	Mir450-2	NR_030274	-6.136	-0.23
chrX:50409958-50410142	Mir503	NR_030275	-8.141	-0.22
chrX:50405804-50405968	Mir450b	NR_030498	-6.136	-0.23
chrX:50099306-50099495	Mir18b	NR_030548	-6.676	-0.28
chrX:14688291-14688566	4930403L05Rik	NR_033171	2.973	0.1
chrX:67394740-67394858	1700111N16Rik	NR_033213	4.242	0.13
chrX:65932534-65932710	Gm10474	NR_033481	-6.727	-0.24
chrX:96609074-96609332	Gm14812	NR_033544	-2.88	-0.1
chrX:7721423-7721544	2900002K06Rik	NR_033561	-4.756	-0.2
chrX:70232334-70232556	Mir2137	NR_035517	-6.387	-0.29

## Sheet: PN60 XX vs. XY Striatum
Frag_coordinate	Gene Symbol	ID	Z-score	Delta_methylation
chr11:97041000-97041254	Kpnb1	NM_008379	2.059	0.14
chr12:37041000-37041281	Sostdc1	NM_025312	2.822	0.13
chr3:19174365-19174542	Pde7a	NM_001122759	-2.304	-0.12
chr19:42108896-42109178	Ubtd1	NM_145500	-2.411	-0.17
chr1:91828731-91829020	Gbx2	NM_010262	-2.892	-0.11
chr1:88171093-88171294	Armc9	NM_030184	2.974	0.12
chr7:35531535-35531782	Chst8	NM_175140	3.519	0.14
chr9:108394270-108394445	Usp19	NM_001168371	3.064	0.11
chr9:55967093-55967282	Pstpip1	NM_011193	4.774	0.12
chrX:141122468-141122669	Trpc5	NM_009428	-7.339	-0.27
chrX:71213130-71213299	Hcfc1	NM_008224	-11.164	-0.23
chrX:162767191-162767361	Gpm6b	NM_001177961	-3.08	-0.18
chr1:190502186-190502305	Ush2a	NM_021408	2.385	0.1
chr2:26343219-26343369	Notch1	NM_008714	2.79	0.12
chr17:35196869-35197121	Ddah2	NM_001190449	2.896	0.13
chrX:166364921-166365120	Mid1	NM_010797	3.697	0.12
chr9:62705846-62705988	Calml4	NM_001102468	2.233	0.14
chr5:115029852-115030049	BC057022	NM_001004180	2.512	0.11
chr11:94280240-94280465	Cacna1g	NM_001112813	2.464	0.11
chr15:25293979-25294174	Basp1	NM_027395	5.052	0.11
chrX:72321368-72321498	Gab3	NM_181584	2.554	0.15
chrX:22941981-22942221	Klhl13	NM_026167	-7.737	-0.16
chr11:101752639-101752829	Meox1	NM_010791	2.78	0.11
chr4:141239631-141239871	Ddi2	NM_001017966	2.177	0.18
chr17:56585753-56585966	Ptprs	NM_011218	2.059	0.13
chrX:103382068-103382184	Pgk1	NM_008828	-5.422	-0.18
chr16:33751333-33751591	Heg1	NM_175256	3.653	0.14
chr2:71373082-71373257	Dlx1as	NR_002854	3.226	0.13
chr7:104018010-104018159	Odz4	NM_011858	2.639	0.1
chr1:72886025-72886197	Igfbp2	NM_008342	2.389	0.1
chr10:12112145-12112395	Utrn	NM_011682	2.214	0.14
chr10:60291498-60291726	Unc5b	NM_029770	2.63	0.11
chr11:97000066-97000287	Tbkbp1	NM_198100	6.031	0.12
chr10:122380122-122380267	Ppm1h	NM_001110218	2.363	0.11
chrX:53599411-53599533	Zfp449	NM_030139	-8.509	-0.2
chrX:45697184-45697339	Bcorl1	NM_178782	-6.328	-0.16
chr17:46757943-46758120	Ptk7	NM_175168	3.397	0.12
chr11:44591023-44591194	Ebf1	NM_007897	2.372	0.13
chr19:4153263-4153384	Coro1b	NM_011778	2.018	0.12
chr3:88297318-88297467	Lmna	NM_001002011	3.118	0.1
chr2:25051270-25051518	A830007P12Rik	NM_146115	4.137	0.15
chr7:86531285-86531459	Rlbp1	NM_001173483	3.245	0.11
chr8:87223148-87223318	Trmt1	NM_001164559	2.224	0.14
chr17:72464905-72465044	Alk	NM_007439	3.559	0.14
chr4:151738997-151739125	Chd5	NM_001081376	2.25	0.14
chr8:112676458-112676672	Calb2	NM_007586	4.21	0.11
chr15:77646287-77646454	Myh9	NM_022410	2.452	0.12
chr4:155228764-155229043	Dvl1	NM_010091	-2.371	-0.18
chrX:95856344-95856570	Ophn1	NM_052976	2.488	0.12
chr8:114255055-114255281	Bcar1	NM_009954	2.239	0.13
chr2:30981725-30981860	Fnbp1	NM_001038700	2.125	0.11
chr9:56724582-56724715	Cspg4	NM_139001	2.247	0.1
chr8:64326713-64326981	Palld	NM_001081390	2.123	0.11
chr5:110534185-110534335	Gtpbp6	NM_145147	3.219	0.14
chr7:29853321-29853600	Ryr1	NM_009109	2.635	0.11
chrX:55286125-55286304	Zic3	NM_009575	-5.35	-0.13
chr3:104596810-104596924	Rhoc	NM_007484	2.74	0.11
chr10:127090417-127090535	Stat6	NM_009284	2.624	0.14
chrX:70309877-70310063	Pnma3	NM_153169	-5.077	-0.18
chr5:110534185-110534335	Plcxd1	NM_207279	3.219	0.14
chr15:76288064-76288192	Bop1	NM_013481	7.055	0.12
chr12:86344487-86344627	Ylpm1	NM_178363	3.976	0.11
chr5:120926671-120926939	Sdsl	NM_133902	2.875	0.13
chr1:34178276-34178427	Dst	NM_133833	2.072	0.1
chr5:139854108-139854263	D830046C22Rik	NR_033147	2.167	0.11
chrX:162915506-162915618	Rab9	NM_019773	-6.464	-0.24
chrX:73052735-73052985	Pls3	NM_001166453	2.394	0.1
chr5:121145836-121145983	Dtx1	NM_008052	2.53	0.18
chr7:29378931-29379062	Pak4	NM_027470	2.035	0.11
chr13:29448162-29448445	Cdkal1	NM_144536	2.247	0.22
chr13:42165526-42165659	Hivep1	NM_007772	2.867	0.13
chr2:71296788-71296968	Metapl1	NM_025633	4.259	0.14
chr19:6981290-6981447	Prdx5	NM_012021	2.79	0.12
chrX:7514549-7514727	Hdac6	NM_001130416	4.161	0.16
chr5:112956073-112956239	Sez6l	NM_019982	4.762	0.12
chr7:17646212-17646431	Hif3a	NM_001162950	6.255	0.12
chrX:96330460-96330574	Efnb1	NM_010110	-4.338	-0.21
chr10:120536855-120536974	Wif1	NM_011915	3.269	0.11
chr18:67525489-67525627	Cidea	NM_007702	3.32	0.12
chr2:179559801-179560005	Cdh4	NM_009867	2.549	0.11
chrX:147956616-147956886	Phf8	NM_001113354	-7.965	-0.3
chr17:87778406-87778676	Ttc7	NM_028639	3.285	0.13
chr9:116957186-116957450	Rbms3	NM_001172121	3.018	0.13
chr17:47459076-47459227	Trerf1	NM_001097623	2.355	0.15
chr19:5741112-5741352	Ltbp3	NM_008520	2.076	0.14
chr19:59246606-59246728	Vax1	NM_009501	2.729	0.15
chr2:101432718-101432894	B230118H07Rik	NM_026592	2.749	0.12
chr19:48312668-48312812	Sorcs3	NM_025696	4.251	0.1
chr10:79324904-79325027	Ptbp1	NM_001077363	2.141	0.15
chr15:11325904-11326158	Tars	NM_033074	2.618	0.11
chr1:183763304-183763412	Lbr	NM_133815	3.238	0.13
chr6:87093817-87093969	Antxr1	NM_054041	4.602	0.13
chr10:80864184-80864335	Nfic	NM_008688	2.4	0.16
chr5:113504915-113505071	Crybb3	NM_001159650	6.819	0.12
chr6:124860107-124860345	Lag3	NM_008479	5.553	0.1
chrX:91436302-91436462	Eif2s3x	NM_012010	-4.061	-0.1
chr19:24212043-24212314	Tjp2	NM_011597	2.47	0.13
chr12:85491157-85491292	Pnma1	NM_027438	2.293	0.14
chr11:116007995-116008157	Fbf1	NM_172571	3.203	0.11
chr7:150646869-150647093	Cdkn1c	NM_001161624	5.453	0.11
chr14:34060969-34061086	Arhgap22	NM_153800	3.175	0.12
chr2:32548975-32549101	Fpgs	NM_010236	3.229	0.14
chr17:74612363-74612501	Memo1	NM_133771	3.497	0.12
chrX:45866211-45866422	Aifm1	NM_012019	-4.942	-0.23
chr4:151649100-151649384	Gpr153	NM_178406	-2.588	-0.12
chr1:75062517-75062763	Nhej1	NM_029342	2.039	0.1
chr17:34194246-34194371	Col11a2	NM_009926	2.091	0.11
chrX:159444483-159444673	Ctps2	NM_001168568	3.31	0.13
chr4:107841749-107841990	Echdc2	NM_026728	2.479	0.13
chr15:78891528-78891758	Ankrd54	NM_144849	3.058	0.12
chr7:28189616-28189798	Spnb4	NM_032610	4.521	0.13
chrX:136145612-136145827	Rnf128	NM_023270	-10.882	-0.2
chr4:69996219-69996438	Cdk5rap2	NM_145990	2.497	0.13
chr6:126593470-126593734	Kcna1	NM_010595	2.459	0.14
chr4:147530298-147530525	Fbxo44	NM_001161851	-2.285	-0.2
chr1:12708161-12708344	Sulf1	NM_172294	2.649	0.12
chrX:48371215-48371351	Rap2c	NM_172413	-3.789	-0.12
chr17:49169204-49169484	Lrfn2	NM_027452	3.24	0.15
chrX:19637261-19637381	Chst7	NM_021715	-7.276	-0.21
chrX:54579701-54579823	Arhgef6	NM_152801	-4.968	-0.33
chr3:32604468-32604580	Actl6a	NM_019673	2.734	0.15
chrX:71031632-71031882	Ssr4	NM_001166480	-9.039	-0.31
chr19:7012607-7012735	Gpr137	NM_001177360	2.033	0.1
chr14:61402156-61402277	Mipep	NM_027436	2.857	0.12
chr19:7012607-7012735	Bad	NM_007522	2.033	0.1
chr2:174154237-174154483	Gnas	NM_001077507	7.391	0.34
chr7:71648176-71648349	Apba2	NM_007461	2.754	0.12
chrX:154480545-154480660	Cnksr2	NM_177751	-6.232	-0.23
chrX:61529364-61529570	Slitrk4	NM_178740	-7.003	-0.19
chrX:148450989-148451198	Smc1a	NM_019710	-10.474	-0.16
chr13:8839283-8839396	Wdr37	NM_001039388	2.338	0.17
chr3:107879553-107879740	Ampd2	NM_028779	2.291	0.14
chr2:163223170-163223363	Jph2	NM_021566	2.965	0.11
chr4:44995079-44995206	Grhpr	NM_080289	2.012	0.1
chr19:5046080-5046364	Brms1	NM_134155	-3.299	-0.14
chr2:91788251-91788377	Dgkz	NM_001166597	2.683	0.11
chr5:143670696-143670869	Actb	NM_007393	2.188	0.23
chr2:135599341-135599578	Plcb4	NM_013829	3.543	0.13
chr7:52074322-52074488	Atf5	NM_030693	2.74	0.12
chr2:25325547-25325796	Ptgds	NM_008963	2.214	0.12
chrX:98835222-98835396	Ogt	NM_139144	-10.128	-0.25
chrX:7299224-7299353	Wdr45	NM_172372	-7.363	-0.28
chrX:35917587-35917849	Cul4b	NM_001110142	-5.068	-0.13
chr5:112801248-112801402	Hps4	NM_138646	2.198	0.14
chr15:76288064-76288192	Scx	NM_198885	7.055	0.12
chr2:157385832-157386011	Nnat	NM_010923	8.118	0.12
chr13:24954282-24954556	D130043K22Rik	NM_001081051	2.482	0.16
chr17:12935100-12935243	Igf2r	NM_010515	2.402	0.14
chr17:35840829-35840946	Ddr1	NM_007584	3.243	0.17
chr12:101205150-101205346	Kcnk13	NM_001164426	2.766	0.12
chrX:130593878-130594043	Cstf2	NM_133196	-13.088	-0.24
chr9:119314599-119314835	Acvr2b	NM_007397	2.737	0.11
chr16:56040059-56040237	Rg9mtd1	NM_029092	-2.828	-0.12
chrX:72760119-72760335	Vbp1	NM_011692	-7.024	-0.28
chr11:104381059-104381349	Cdc27	NM_145436	-4.136	-0.31
chrX:160203106-160203356	1700045I19Rik	NR_003640	-2.112	-0.11
chrX:20425563-20425760	Araf	NM_001159645	-9.217	-0.22
chr10:115707891-115708096	Ptprr	NM_001161838	2.385	0.11
chr5:123673122-123673399	Psmd9	NM_026000	2.242	0.17
chr4:102455670-102455946	Sgip1	NM_144906	2.706	0.22
chrX:71500914-71501176	Emd	NM_007927	-3.83	-0.18
chr6:114812265-114812379	Vgll4	NM_177683	3.392	0.11
chr6:120847483-120847766	Bid	NM_007544	2.605	0.11
chr4:43434821-43435062	Rusc2	NM_001037709	2.321	0.11
chrX:71167644-71167834	Renbp	NM_001164704	-7.38	-0.29
chr9:59401582-59401802	Hexa	NM_010421	3.624	0.11
chr2:32511630-32511794	Eng	NM_001146348	5.011	0.12
chrX:138825863-138826127	Acsl4	NM_001033600	-2.55	-0.16
chr2:92211534-92211772	Pex16	NM_145122	2.614	0.12
chr19:55989374-55989586	Tcf7l2	NM_001142918	2.673	0.1
chr13:63406901-63407078	Fancc	NM_001042673	3.384	0.14
chr19:46931079-46931227	Cnnm2	NM_001102471	3.692	0.11
chrX:68618315-68618474	Mtmr1	NM_016985	-6.733	-0.15
chr11:68019459-68019619	Stx8	NM_018768	3.651	0.1
chr4:41460632-41460887	1110017D15Rik	NM_001048005	2.22	0.14
chr5:115178272-115178424	Git2	NM_001077359	2.428	0.13
chrX:155971351-155971510	A830080D01Rik	NM_001033472	-5.442	-0.18
chr15:78025942-78026123	Pvalb	NM_013645	3.659	0.13
chrX:163820679-163820959	Prps2	NM_026662	-5.008	-0.18
chr2:68086146-68086371	Stk39	NM_016866	3.984	0.11
chr10:120870105-120870254	Rassf3	NM_138956	3.063	0.14
chr16:20212737-20212924	Yeats2	NM_001033237	2.878	0.14
chrX:102318511-102318622	Magee1	NM_053201	2.274	0.12
chr13:94893003-94893139	Lhfpl2	NM_172589	2.899	0.11
chr6:82867617-82867868	Sema4f	NM_001113481	2.965	0.1
chr10:84884117-84884241	Btbd11	NM_028709	3.232	0.14
chrX:165758322-165758568	Hccs	NM_008222	-11.872	-0.15
chrX:98280745-98280913	Slc7a3	NM_007515	-4.322	-0.2
chr4:140690781-140690998	D4Ertd22e	NM_001025608	2.228	0.12
chrX:133529342-133529460	Zcchc18	NM_001035509	-4.579	-0.15
chr8:96857454-96857662	Slc12a3	NM_019415	2.834	0.1
chr8:11244357-11244487	Col4a1	NM_009931	2.031	0.12
chr2:70401063-70401342	Gad1	NM_008077	2.145	0.12
chr11:84773459-84773573	Car4	NM_007607	2.333	0.12
chr11:18907817-18908083	Meis1	NM_001193271	3.409	0.14
chrX:98497430-98497603	Nlgn3	NM_172932	-7.447	-0.26
chr2:180771981-180772255	Chrna4	NM_015730	2.481	0.13
chr2:35575803-35576028	Dab2ip	NM_001001602	3.109	0.14
chr1:42956615-42956784	Mrps9	NM_023514	2.693	0.12
chrX:153720941-153721072	Phex	NM_011077	4.105	0.17
chrX:71527801-71527990	Taz	NM_001173547	-6.892	-0.25
chr12:87444482-87444662	1700019E19Rik	NM_029601	3.875	0.12
chrX:67639226-67639428	1110012L19Rik	NM_026787	-7.604	-0.25
chr19:58384782-58384923	Gfra1	NM_010279	5.784	0.12
chr11:77600261-77600487	Myo18a	NM_011586	3.02	0.11
chr7:52074322-52074488	Nup62	NM_053074	2.74	0.12
chr11:115662383-115662551	Caskin2	NM_080643	4.56	0.11
chrX:106290612-106290725	Sh3bgrl	NM_019989	-6.919	-0.19
chrX:11706573-11706727	Bcor	NM_001168321	6.558	0.19
chr11:104442947-104443175	Myl4	NM_010858	2.678	0.13
chr13:43271015-43271224	Tbc1d7	NM_025935	2.322	0.12
chr18:30427566-30427688	Pik3c3	NM_181414	4.863	0.2
chr11:94405834-94405972	Rsad1	NM_001013381	2.347	0.13
chrX:163647741-163647979	Tmsb4x	NM_021278	-4.794	-0.18
chr10:79324904-79325027	BC005764	NM_001170935	2.141	0.15
chr11:53591213-53591410	Irf1	NM_001159393	2.267	0.16
chr4:125952995-125953213	Trappc3	NM_013718	2.552	0.11
chr9:100923431-100923615	Pccb	NM_025835	4.249	0.17
chr11:85509592-85509765	Bcas3	NM_001166642	4.282	0.14
chr6:108257467-108257593	Itpr1	NM_010585	2.499	0.18
chr16:17531745-17531984	Thap7	NM_026909	2.401	0.12
chr11:116556390-116556536	St6galnac2	NM_009180	2.62	0.1
chrX:69744785-69745044	Gabra3	NM_008067	3.301	0.12
chr11:78029887-78030158	Supt6h	NM_009297	2.554	0.15
chrX:97821768-97821916	Pdzd11	NM_028303	-10.538	-0.25
chr11:68774487-68774679	Arhgef15	NM_177566	2.623	0.1
chr14:119596097-119596366	Hs6st3	NM_015820	-2.154	-0.12
chrX:132276356-132276599	Armcx5	NM_001009575	-4.36	-0.16
chrX:50723511-50723773	Mospd1	NM_027409	-5	-0.23
chr3:121149473-121149601	Cnn3	NM_028044	3.097	0.12
chrX:47140270-47140510	Igsf1	NM_177591	-4.68	-0.25
chr3:86351175-86351329	Lrba	NM_001077687	4.485	0.11
chr16:33250559-33250813	Snx4	NM_080557	2.287	0.12
chr19:47585088-47585239	Obfc1	NM_175360	2.744	0.14
chrX:160513560-160513747	Siah1b	NM_009173	-3.869	-0.27
chrX:34625973-34626104	Rpl39	NM_026055	-6.517	-0.28
chr7:31699717-31699877	Mag	NM_010758	2.677	0.1
chrX:35808526-35808746	Lamp2	NM_001017959	-4.51	-0.2
chr6:90964316-90964475	Nup210	NM_018815	2.866	0.1
chr2:126420116-126420355	Hdc	NM_008230	3.19	0.1
chrX:7395507-7395734	Gripap1	NM_207670	-4.538	-0.11
chr2:156451189-156451315	Dlgap4	NM_146128	2.601	0.11
chrX:20194316-20194514	Rbm10	NM_001167775	-10.985	-0.18
chr4:147530298-147530525	Fbxo2	NM_176848	-2.285	-0.2
chrX:7709663-7709836	Wdr13	NM_026137	-6.604	-0.22
chr3:117509066-117509330	Snx7	NM_001190156	2.161	0.2
chr11:119891200-119891346	Aatk	NM_007377	2.423	0.14
chr8:122190385-122190536	Wfdc1	NM_023395	3.129	0.12
chrX:67730344-67730471	BC023829	NM_001033328	-9.162	-0.22
chrX:149471727-149471851	Mageh1	NM_023788	-9.973	-0.21
chrX:150267223-150267492	Spin2	NM_001005370	-5.001	-0.23
chr3:115675652-115675923	Slc30a7	NM_023214	2.886	0.21
chrX:71673483-71673639	Ikbkg	NM_001136067	-3.988	-0.1
chr6:14848239-14848396	Foxp2	NM_053242	3.541	0.14
chrX:156940391-156940510	Phka2	NM_001177878	-8.725	-0.28
chr4:154348621-154348761	Pank4	NM_172990	2.571	0.14
chrX:45873054-45873278	Rab33a	NM_011228	-5.958	-0.2
chrX:131744751-131744932	Tceal6	NM_025355	-8.788	-0.26
chr14:33674581-33674774	E130203B14Rik	NM_178791	2.762	0.11
chrX:160857889-160858031	Piga	NM_011081	-9.117	-0.25
chr2:153322720-153322881	8430427H17Rik	NM_001134300	3.373	0.11
chr2:52523800-52524032	Cacnb4	NM_001037099	2.006	0.1
chr17:79471083-79471329	Qpct	NM_027455	2.424	0.12
chr10:79397218-79397428	Arid3a	NM_007880	4.13	0.15
chrX:133279089-133279311	Morf4l2	NM_001168225	-4.33	-0.12
chr9:99295025-99295162	Mras	NM_008624	2.366	0.12
chr6:136755746-136755894	H2afj	NM_177688	3.139	0.14
chr4:140564152-140564404	Mfap2	NM_001161799	4.209	0.18
chrX:7721785-7722061	Rbm3	NM_001166409	-6.139	-0.36
chrX:119510798-119510979	Nap1l3	NM_138742	-9.727	-0.12
chrX:34138745-34138858	Pgrmc1	NM_016783	-7.588	-0.16
chr5:120634105-120634265	Rbm19	NM_028762	3.285	0.11
chrX:70588086-70588342	Zfp275	NM_001160229	-8.244	-0.22
chrX:91788599-91788847	Maged1	NM_019791	-5.88	-0.19
chrX:130830712-130830895	Tmem35	NM_026239	-5.976	-0.35
chr5:100882405-100882682	Lin54	NM_001115010	2.016	0.11
chrX:151650629-151650795	Sat1	NM_009121	-8.244	-0.29
chr11:22872579-22872758	Commd1	NM_144514	2.905	0.12
chrX:103408397-103408549	Taf9b	NM_001001176	3.481	0.11
chr6:88820499-88820732	Podxl2	NM_176973	2.706	0.1
chr1:94842584-94842700	Capn10	NM_011796	2.427	0.14
chrX:7342430-7342591	Tcfe3	NM_001105196	-4.434	-0.18
chr3:95035843-95036014	Cdc42se1	NM_001038708	3.672	0.11
chrX:54646212-54646347	Rbmx	NM_001166623	-4.905	-0.2
chrX:34335765-34335950	Slc25a5	NM_007451	-8.179	-0.24
chr5:122854196-122854490	Arpc3	NM_019824	-3.012	-0.19
chr19:6428196-6428366	Nrxn2	NM_020253	6.503	0.11
chr9:107616950-107617082	Sema3f	NM_011349	2.316	0.1
chrX:45189866-45190018	Smarca1	NM_053123	2.251	0.12
chr10:87849845-87850105	Gnptab	NM_001004164	2.019	0.28
chr4:153399631-153399840	1190007F08Rik	NM_001163721	2.125	0.14
chr4:117810488-117810656	St3gal3	NM_001161774	2.361	0.1
chr19:40657010-40657265	Aldh18a1	NM_019698	4.221	0.14
chr10:60998982-60999099	Lrrc20	NM_153542	2.451	0.16
chr15:95119792-95119952	Nell2	NM_016743	3.16	0.1
chr4:148770351-148770570	Ube4b	NM_022022	2.428	0.12
chr12:41225512-41225681	Dock4	NM_172803	2.79	0.11
chr11:120477138-120477342	Pcyt2	NM_024229	4.156	0.12
chr3:95035843-95036014	Mllt11	NM_019914	3.672	0.11
chr17:30484230-30484515	Btbd9	NM_027060	-2.119	-0.15
chr15:96527228-96527421	Slc38a2	NM_175121	2.34	0.18
chrX:138663274-138663415	Nxt2	NM_001161430	-4.688	-0.17
chr11:57585005-57585214	Galnt10	NM_134189	2.311	0.12
chr15:75511073-75511265	Top1mt	NM_028404	2.208	0.1
chrX:7849112-7849315	Slc38a5	NM_172479	-7.18	-0.24
chrX:70961991-70962144	Bcap31	NM_012060	-6.977	-0.2
chrX:132420679-132420786	Bhlhb9	NM_001098222	-3.359	-0.11
chr8:110046598-110046795	Wwp2	NM_025830	2.012	0.12
chr7:17430381-17430627	Prkd2	NM_178900	2.64	0.1
chr15:99198894-99199171	Fmnl3	NM_011711	-4.029	-0.12
chrX:162878127-162878274	Trappc2	NM_025432	-8.962	-0.26
chr12:103606089-103606378	Rin3	NM_001161365	2.76	0.21
chr5:124095452-124095602	Clip1	NM_019765	-3.181	-0.14
chr11:76383923-76384122	Abr	NM_198894	-2.681	-0.12
chr6:83745828-83746110	Nagk	NM_001164187	-2.866	-0.13
chr16:20547580-20547699	Abcf3	NM_013852	2.407	0.11
chr2:143508751-143508921	Pcsk2	NM_008792	2.044	0.11
chr1:108594881-108595000	Bcl2	NM_009741	2.48	0.12
chr9:102145566-102145689	Ephb1	NM_001168296	2.833	0.21
chrX:70474305-70474419	F8a	NM_007978	-8.179	-0.23
chrX:98578924-98579071	Gjb1	NM_008124	-3.831	-0.1
chr2:26777349-26777558	Surf4	NM_011512	3.119	0.13
chrX:9793177-9793348	Rpgr	NM_001177950	-7.969	-0.2
chr4:140803021-140803140	Arhgef19	NM_172520	3.31	0.11
chr7:81650681-81650861	Slco3a1	NM_001038643	3.664	0.1
chr8:80870252-80870408	Ttc29	NM_183096	2.347	0.13
chr10:84220594-84220739	Rfx4	NM_001024918	4.042	0.1
chr11:101108106-101108385	Ramp2	NM_019444	-2.278	-0.13
chr12:86487685-86487884	Rps6kl1	NM_146244	2.435	0.1
chrX:71542459-71542660	Atp6ap1	NM_018794	-8.243	-0.28
chr5:32775169-32775333	Ppp1cb	NM_172707	2.101	0.18
chr8:49510639-49510766	Odz3	NM_001145937	2.146	0.15
chr15:97965689-97965979	Asb8	NM_001170710	-3.95	-0.22
chrX:137491262-137491407	Psmd10	NM_001164177	-7.711	-0.24
chr2:37307028-37307226	Rabgap1	NM_001033960	2.721	0.11
chr9:30727350-30727555	Adamts15	NM_001024139	2.842	0.13
chrX:34705069-34705324	Akap14	NM_001033785	2.935	0.16
chr4:41672140-41672355	Dctn3	NM_001159565	2.087	0.11
chrX:130939536-130939697	Drp2	NM_010078	-4.386	-0.15
chrX:10294133-10294242	Mid1ip1	NM_001166635	-7.318	-0.25
chrX:164942764-164942939	Frmpd4	NM_001033330	3.228	0.1
chr14:29887481-29887673	Cacna2d3	NM_009785	2.342	0.12
chrX:34731656-34731906	Ndufa1	NM_019443	-11.274	-0.28
chr2:164263166-164263362	Sdc4	NM_011521	2.725	0.1
chr5:139854108-139854263	3110082I17Rik	NM_028469	2.167	0.11
chr11:102067887-102068139	Hdac5	NM_001077696	2.906	0.2
chr1:39591819-39592105	D1Bwg0212e	NM_028043	-3.85	-0.13
chr17:46155109-46155239	Vegfa	NM_001025250	2.492	0.13
chr15:54997893-54998041	Depdc6	NM_001037937	2.545	0.13
chr6:17790598-17790708	St7	NM_001083315	-2.786	-0.18
chrX:97934021-97934264	Gdpd2	NM_023608	-2.409	-0.1
chr11:120819455-120819577	Slc16a3	NM_001038653	4.601	0.14
chrX:137077937-137078208	Tsc22d3	NM_001077364	-3.914	-0.18
chrX:74756148-74756422	Tbl1x	NM_020601	-8.935	-0.17
chr5:139854108-139854263	Gpr146	NM_030258	2.167	0.11
chr5:144016212-144016444	Zfp316	NM_017467	4.005	0.1
chr7:67149534-67149787	Snrpn	NM_001082961	4.041	0.1
chrX:131075972-131076131	Timm8a1	NM_013898	-11.288	-0.28
chr4:136256293-136256450	Ephb2	NM_010142	3.841	0.12
chrX:108009311-108009486	Pou3f4	NM_008901	-6.586	-0.19
chr5:130235288-130235405	Gbas	NM_008095	2.034	0.16
chr7:152118501-152118725	Ccnd1	NM_007631	3.505	0.18
chr8:84878000-84878152	Il15	NM_008357	3.108	0.11
chr13:102527316-102527470	Pik3r1	NM_001077495	4.801	0.1
chr9:20677511-20677619	A230050P20Rik	NM_175687	-3.354	-0.12
chrX:71031632-71031882	Idh3g	NM_008323	-9.039	-0.31
chr11:76198038-76198288	Nxn	NM_008750	3.326	0.17
chr10:79045365-79045484	Theg	NM_011583	2.31	0.13
chrX:156852002-156852112	Gpr64	NM_001079847	2.65	0.14
chrX:132804698-132804829	Ngfrap1	NM_001110233	-12.352	-0.2
chr2:35728012-35728297	Ttll11	NM_028921	-2.265	-0.12
chr3:27600939-27601154	Fndc3b	NM_173182	3.87	0.11
chrX:96238571-96238798	Stard8	NM_199018	-3.938	-0.1
chrX:99384137-99384358	Rps4x	NM_009094	-8.781	-0.26
chrX:97689082-97689264	Igbp1	NM_008784	-8.749	-0.28
chr7:138103761-138103872	Htra1	NM_019564	2.273	0.17
chr2:127615592-127615737	Nphp1	NM_016902	2.028	0.14
chr8:35878462-35878665	Dusp4	NM_176933	3.489	0.16
chrX:7214662-7214792	Syp	NM_009305	3.473	0.16
chrX:70905223-70905451	Pnck	NM_012040	-11.421	-0.17
chr17:28282433-28282570	Scube3	NM_001004366	3.308	0.14
chrX:71613972-71614139	Ubl4	NM_145405	-7.411	-0.16
chrX:99448014-99448244	Cited1	NM_007709	-7.255	-0.23
chrX:7150383-7150522	Ppp1r3f	NM_138605	-4.955	-0.12
chr12:112000025-112000147	Wdr20a	NM_027149	2.032	0.11
chr19:46719960-46720239	D19Wsu162e	NM_001177812	2.366	0.26
chr13:113593010-113593250	Ppap2a	NM_008247	2.316	0.13
chr2:32858039-32858321	Garnl3	NM_178888	-2.231	-0.1
chr19:28961866-28962009	Slc1a1	NM_009199	2.297	0.11
chr11:110308155-110308394	Map2k6	NM_011943	3.097	0.17
chrX:147091262-147091405	Tro	NM_001002272	-4.888	-0.13
chrX:72823049-72823319	Rab39b	NM_175122	-8.563	-0.21
chr4:126491951-126492205	AU040320	NM_001035525	2.499	0.13
chr10:115879146-115879259	Kcnmb4	NM_021452	2.122	0.11
chrX:7461264-7461401	Slc35a2	NM_001083937	-8.037	-0.21
chr18:37139742-37139985	Pcdha6	NM_007767	2.66	0.12
chr4:104877737-104877857	Ppap2b	NM_080555	2.667	0.2
chrX:132705798-132706074	Tceal8	NM_001168578	-6.291	-0.28
chr6:137059206-137059378	Rerg	NM_001164212	2.225	0.18
chrX:98418203-98418350	Snx12	NM_001110310	-7.139	-0.33
chrX:71673483-71673639	G6pdx	NM_008062	-3.988	-0.1
chr6:115569785-115569919	Raf1	NM_029780	3.903	0.1
chr5:24587635-24587747	Prkag2	NM_145401	2.473	0.12
chr12:109157035-109157289	Bcl11b	NM_001079883	3.532	0.15
chr18:13131726-13131882	Impact	NM_008378	5.445	0.12
chrX:132276356-132276599	Gprasp1	NM_001004359	-4.36	-0.16
chrX:155693043-155693242	Rps6ka3	NM_148945	-7.476	-0.26
chr12:77704464-77704712	Spnb1	NM_013675	2.94	0.11
chrX:161718402-161718652	Glra2	NM_183427	2.654	0.11
chr5:36511861-36512058	Sorcs2	NM_030889	2.799	0.14
chrX:13422914-13423058	Cask	NM_009806	-7.318	-0.17
chr5:124802251-124802482	Cdk2ap1	NM_013812	3.412	0.1
chrX:78316520-78316695	Tmem47	NM_138751	-9.217	-0.18
chrX:91012287-91012481	Pdk3	NM_145630	3.347	0.12
chr11:72580947-72581212	Ankfy1	NM_009671	2.596	0.13
chr19:46589968-46590201	Trim8	NM_053100	2.459	0.11
chr13:12395318-12395600	Actn2	NM_033268	-3.334	-0.16
chr8:11006059-11006340	Irs2	NM_001081212	-2.4	-0.12
chr8:113137659-113137847	Vac14	NM_146216	2.455	0.11
chr9:66881694-66881889	Tpm1	NM_001164248	3.081	0.12
chrX:35543304-35543497	Zbtb33	NM_001079513	-6.196	-0.17
chr11:113146418-113146537	Slc39a11	NM_001166503	2.775	0.16
chrX:39503100-39503211	Stag2	NM_001077712	-6.538	-0.18
chrX:17139713-17139840	Fundc1	NM_028058	4.74	0.17
chr10:40349452-40349576	Ddo	NM_027442	2.454	0.12
chrX:133279089-133279311	BC065397	NR_033324	-4.33	-0.12
chr15:90772329-90772524	Kif21a	NM_001109040	2.922	0.2
chrX:133242337-133242565	Tceal1	NM_146236	-7.444	-0.28
chr14:33192822-33193091	1700024G13Rik	NM_001034037	4.131	0.22
chrX:7783362-7783533	Porcn	NM_016913	-7.439	-0.12
chr18:39029479-39029661	Fgf1	NM_010197	2.342	0.11
chr12:52821378-52821663	Ap4s1	NM_021710	-3.451	-0.16
chr2:168379246-168379408	Nfatc2	NM_001037177	4.386	0.12
chr17:5411348-5411630	5730437N04Rik	NM_027457	2.141	0.16
chrX:120217167-120217301	3110007F17Rik	NM_028426	-10.181	-0.1
chr7:26029511-26029765	Erf	NM_010155	2.862	0.15
chrX:50265134-50265260	Phf6	NM_027642	-7.139	-0.23
chr6:143994140-143994264	Sox5	NM_001113559	2.276	0.11
chr4:135975028-135975206	Htr1d	NM_008309	4.264	0.17
chr11:101324252-101324403	Vat1	NM_012037	2.688	0.13
chr2:145611898-145612066	Rin2	NM_028724	2.572	0.13
chr5:142892364-142892506	Foxk1	NM_199068	2.631	0.12
chr8:35040243-35040408	Rbpms	NM_001042674	-3.558	-0.1
chrX:103319812-103319929	Atp7a	NM_001109757	-7.044	-0.15
chrX:140325340-140325493	Dcx	NM_001110222	2.719	0.1
chr2:157385832-157386011	Blcap	NM_016916	8.118	0.12
chr19:59056043-59056175	4930506M07Rik	NM_001114312	2.135	0.11
chr11:77973568-77973678	Traf4	NM_009423	3.333	0.11
chr10:52017925-52018197	Dcbld1	NM_025705	2.545	0.14
chr15:73006648-73006903	Eif2c2	NM_153178	3.013	0.11
chr6:94635285-94635396	Lrig1	NM_008377	4.24	0.12
chr15:86007819-86007941	Cerk	NM_145475	3.084	0.11
chr3:97013232-97013346	Bcl9	NM_029933	3.954	0.12
chrX:33652359-33652553	Il13ra1	NM_133990	-9.537	-0.2
chr9:60688402-60688678	Uaca	NM_028283	2.46	0.12
chrX:49966603-49966844	Gpc3	NM_016697	-7.205	-0.27
chr8:126817866-126818006	Galnt2	NM_139272	3.44	0.11
chr2:161487910-161488052	Ptprt	NM_021464	4.459	0.11
chrX:138740225-138740347	Kcne1l	NM_021487	-6.568	-0.14
chr4:62267648-62267777	Rgs3	NM_019492	2.345	0.15
chr6:91629209-91629406	Slc6a6	NM_009320	2.062	0.12
chrX:45977088-45977219	Slc25a14	NM_001166450	-5.49	-0.15
chr9:86913051-86913169	Cyb5r4	NM_024195	2.34	0.13
chr6:119355508-119355766	Adipor2	NM_197985	3.784	0.12
chrX:56386926-56387099	Fgf13	NM_010200	-7.805	-0.22
chrX:99700354-99700538	Hdac8	NM_027382	-7.579	-0.24
chr11:11925629-11925807	Grb10	NM_001177629	5.22	0.17
chrX:156575077-156575312	Pdha1	NM_008810	-4.075	-0.18
chrX:67618362-67618611	Ids	NM_010498	-5.472	-0.25
chr4:137439169-137439397	Ece1	NM_199307	3.265	0.11
chrX:7483088-7483251	Timm17b	NM_011591	3.67	0.1
chr1:136130476-136130593	Adora1	NM_001008533	2.328	0.13
chr5:36012891-36013105	Htra3	NM_001042615	2.036	0.11
chrX:71295879-71296079	Mecp2	NM_001081979	2.744	0.13
chr3:54615176-54615318	Rfxap	NM_133231	3.013	0.15
chrX:50348004-50348125	Hprt	NM_013556	2.169	0.14
chrX:97963555-97963684	Dlg3	NM_001177778	-7.711	-0.29
chr2:90904817-90905074	Slc39a13	NM_026721	2.699	0.1
chr14:121597631-121597778	Farp1	NM_134082	2.265	0.14
chr17:66726405-66726645	1110012J17Rik	NM_001114098	2.913	0.1
chr7:146716753-146716968	Inpp5a	NM_001127363	2.625	0.11
chrX:12164733-12164974	Atp6ap2	NM_027439	-11.397	-0.22
chrX:53985282-53985393	Fhl1	NM_001077361	-5.39	-0.14
chr12:103944917-103945127	Itpk1	NM_172584	2.556	0.11
chr18:32096314-32096600	Lims2	NM_144862	2.488	0.32
chr6:87416654-87416795	Arhgap25	NM_001037727	2.555	0.15
chr11:118590655-118590811	D11Bwg0517e	NM_001024931	2.171	0.1
chr6:50137835-50138099	Mpp6	NM_001164733	2.648	0.16
chr12:77987553-77987808	Fntb	NM_145927	2.169	0.13
chrX:99265795-99266017	Rgag4	NM_183318	-7.154	-0.24
chr4:151470918-151471181	Plekhg5	NM_001004156	2.681	0.16
chrX:34415116-34415247	Ube2a	NM_019668	-7.302	-0.21
chr12:84892539-84892770	Zfyve1	NM_183154	3.313	0.1
chr7:106839464-106839613	Slco2b1	NM_175316	3.556	0.14
chr10:76525442-76525706	Col18a1	NM_001109991	3.408	0.16
chr18:42864611-42864880	Ppp2r2b	NM_027531	2.936	0.14
chr5:121010969-121011094	Tpcn1	NM_145853	3.063	0.17
chr2:179849022-179849183	Osbpl2	NM_144500	5.035	0.1
chr16:89856722-89856899	Tiam1	NM_001145886	3.63	0.1
chr11:119862466-119862644	Baiap2	NM_001037754	2.246	0.12
chrX:71160569-71160779	Arhgap4	NM_001162423	-7.129	-0.21
chrX:91881658-91881902	Gspt2	NM_008179	-11.294	-0.13
chr11:72844364-72844633	Camkk1	NM_018883	3.903	0.17
chrX:6356893-6357088	Dgkk	NM_177914	-7.855	-0.33
chr12:107073274-107073413	Papola	NM_011112	3.45	0.1
chrX:131291618-131291793	Armcx3	NM_027870	-9.973	-0.27
chr10:19987045-19987218	Mtap7	NM_008635	3.273	0.11
chr7:108605237-108605473	Pde2a	NM_001008548	-3.172	-0.12
chr8:93856756-93856970	Fto	NM_011936	3.11	0.11
chrX:54306667-54306850	Htatsf1	NM_028242	-14.22	-0.17
chr11:74966243-74966374	Smg6	NM_001002764	4.068	0.1
chr17:91170791-91170928	Nrxn1	NM_020252	2.149	0.11
chrX:133201058-133201227	Tceal3	NM_001029978	-6.089	-0.26
chr7:109395471-109395579	Rhog	NM_019566	2.289	0.14
chr10:126668373-126668605	Kif5a	NM_001039000	4.025	0.12
chrX:38754005-38754176	Gria3	NM_016886	-7.486	-0.26
chrX:7246712-7246957	Plp2	NM_019755	2.981	0.3
chr13:51939453-51939717	Gadd45g	NM_011817	2.169	0.16
chr17:95130198-95130306	Mettl4	NM_176917	2.237	0.1
chrX:10062268-10062392	Tspan7	NM_019634	-5.6	-0.25
chr19:45891209-45891319	Kcnip2	NM_030716	3.044	0.11
chr2:11209742-11210022	Prkcq	NM_008859	-3.305	-0.14
chr15:78965961-78966079	1700088E04Rik	NM_138581	-3.518	-0.24
chr17:47660234-47660425	Ccnd3	NM_001081635	2.822	0.16
chr17:27824432-27824578	Pacsin1	NM_011861	2.938	0.12
chr8:127175368-127175491	2310022B05Rik	NM_175149	3.167	0.15
chr19:45095882-45096025	Lzts2	NM_001130525	2.175	0.1
chr17:28144681-28144818	Anks1	NM_181413	4.148	0.13
chr17:74172159-74172268	Ehd3	NM_020578	2.049	0.12
chr17:86803690-86803802	Prkce	NM_011104	3.092	0.12
chrX:50911230-50911342	Cxx1c	NM_028375	-9.018	-0.33
chr12:78045661-78045859	Max	NM_001146176	2.429	0.11
chr1:64135309-64135561	Klf7	NM_033563	2.462	0.13
chr18:61533974-61534142	Ppargc1b	NM_133249	2.62	0.1
chr15:78818863-78818985	Triobp	NM_001024716	2.638	0.16
chr7:31903536-31903741	Scn1b	NM_011322	2.009	0.14
chr4:128820064-128820303	Fndc5	NM_027402	3.709	0.12
chr4:41545803-41546001	Dnaic1	NM_175138	2.222	0.11
chr15:57627240-57627437	Zhx2	NM_199449	2.984	0.1
chr15:99330584-99330804	Faim2	NM_001038658	2.879	0.12
chr7:117426327-117426508	Swap70	NM_009302	2.081	0.16
chr3:95544183-95544436	Ecm1	NM_007899	3.758	0.11
chrX:91480334-91480464	Klhl15	NM_001039059	-9.071	-0.11
chr11:67469118-67469241	Gas7	NM_001109657	3.185	0.18
chr16:11063392-11063542	Snn	NM_009223	2.633	0.11
chr6:93946885-93947126	Magi1	NM_001029850	2.379	0.13
chr5:117826261-117826487	Wsb2	NM_021539	2.264	0.12
chr8:123063626-123063772	Gse1	NM_001145896	3.866	0.12
chr5:138179124-138179354	6430598A04Rik	NM_175521	4.301	0.11
chr11:103747325-103747468	Nsf	NM_008740	4.647	0.12
chr10:80434522-80434640	Gng7	NM_001038655	3.885	0.13
chrX:19868606-19868778	Slc9a7	NM_177353	-9.783	-0.12
chrX:20498382-20498594	Syn1	NM_001110780	-6.161	-0.21
chr14:55052379-55052595	Mmp14	NM_008608	4.208	0.14
chr2:152512760-152512885	H13	NM_001159551	3.872	0.15
chrX:91369055-91369225	Zfx	NM_001044386	-5.222	-0.24
chrX:94571772-94571883	Eda2r	NM_001161432	-5.002	-0.14
chr7:52888052-52888237	Rasip1	NM_028544	3.741	0.13
chr5:116386829-116387081	Cit	NM_007708	3.757	0.12
chr4:101123099-101123366	Ak4	NM_001177602	3.241	0.16
chr9:37351995-37352226	Nrgn	NM_022029	2.884	0.11
chr12:109590648-109590920	Cyp46a1	NM_010010	2.129	0.12
chr2:71382190-71382326	Dlx2	NM_010054	2.716	0.12
chrX:75040684-75040793	Prkx	NM_016979	-5.402	-0.24
chrX:53862927-53863098	Slc9a6	NM_172780	-7.671	-0.14
chr2:69659680-69659936	Klhl23	NM_177784	3.253	0.17
chrX:7651038-7651185	Suv39h1	NM_011514	-9.498	-0.2
chr1:173182596-173182857	Adamts4	NM_172845	2.492	0.1
chr5:103563950-103564073	Mapk10	NM_001081567	3.707	0.13
chr13:98019214-98019328	Enc1	NM_007930	2.408	0.12
chr19:45123733-45124020	Sfxn3	NM_001178012	3.428	0.28
chr18:80903790-80904063	Nfatc1	NM_001164109	-4.657	-0.11
chr1:194214485-194214776	Kcnh1	NM_001038607	-2.017	-0.14
chr12:16548358-16548528	Lpin1	NM_001130412	2.682	0.12
chrX:100551695-100551893	Chic1	NM_009767	-9.676	-0.2
chr5:121093734-121093872	Rasal1	NM_013832	2.36	0.1
chr10:59680588-59680736	Chst3	NM_016803	2.582	0.14
chr6:116627351-116627527	Rassf4	NM_178045	2.414	0.11
chr11:120682237-120682392	Fasn	NM_007988	3.431	0.15
chr2:163468719-163468863	Serinc3	NM_012032	5.052	0.1
chr16:91856409-91856580	Itsn1	NM_001110275	2.042	0.12
chr9:44318247-44318427	Bcl9l	NM_030256	2.483	0.11
chr4:155211926-155212094	Mxra8	NM_024263	3.366	0.17
chr9:62388752-62388878	Coro2b	NM_175484	2.81	0.14
chr9:118863106-118863342	Ctdspl	NM_133710	2.625	0.11
chr7:150081117-150081326	Th	NM_009377	3.068	0.11
chr11:100924700-100924867	Atp6v0a1	NM_016920	2.208	0.14
chr11:84295067-84295303	Aatf	NM_019816	2.927	0.16
chrX:159198854-159199070	Rbbp7	NM_009031	-7.142	-0.14
chrX:90920980-90921168	Pcyt1b	NM_177546	-4.776	-0.24
chr8:87273806-87273999	Nfix	NM_001081981	2.542	0.12
chr7:71035348-71035557	Klf13	NM_021366	3.092	0.12
chr4:130472087-130472272	Laptm5	NM_010686	2.311	0.12
chr5:140740106-140740362	Mad1l1	NM_010752	4.671	0.17
chr4:137233760-137233939	Rap1gap	NM_001081155	3.198	0.28
chr1:72925130-72925314	Igfbp5	NM_010518	2.12	0.11
chr6:121335254-121335386	Iqsec3	NM_001033354	2.289	0.11
chr10:83851673-83851852	Nuak1	NM_001004363	3.395	0.12
chr13:57631943-57632223	Spock1	NM_001166463	2.44	0.11
chr11:107241024-107241286	Pitpnc1	NM_145823	3.648	0.19
chrX:156065988-156066110	Sh3kbp1	NM_001135727	-6.165	-0.23
chrX:20281023-20281135	Usp11	NM_145628	-7.691	-0.17
chr2:71877106-71877256	Rapgef4	NM_019688	3.461	0.12
chr12:105645172-105645323	Serpina3n	NM_009252	2.493	0.16
chr9:40515432-40515546	9030425E11Rik	NM_133733	2.366	0.14
chr5:124572023-124572141	Pitpnm2	NM_011256	2.499	0.19
chr9:116001177-116001417	Tgfbr2	NM_009371	3.727	0.15
chrX:7471712-7471892	Pqbp1	NM_019478	-6.479	-0.13
chr2:173503073-173503343	Rab22a	NM_024436	3.111	0.25
chr16:30282962-30283101	Lrrc15	NM_028973	2.958	0.11
chr17:25793447-25793595	Lmf1	NM_029624	2.807	0.1
chrX:34470170-34470310	Sept_6	NM_001177324	3.605	0.12
chr6:97100359-97100556	A130022J15Rik	NM_175313	3.608	0.12
chrX:139116526-139116661	Tmem164	NM_177592	-4.953	-0.11
chr11:117174113-117174338	Sept_9	NM_001113486	3.915	0.1
chr1:168061452-168061606	Gpa33	NM_021610	2.245	0.11
chr7:88202609-88202716	Alpk3	NM_054085	3.919	0.15
chr15:84874412-84874615	Fam118a	NM_133750	2.698	0.14
chr2:59927583-59927769	Baz2b	NM_001001182	2.305	0.11
chr13:67964355-67964621	BC048507	NM_001001185	4.761	0.14
chr9:64189426-64189624	Dis3l	NM_001001295	2.528	0.1
chrX:57656837-57656946	Atp11c	NM_001001798	-7.763	-0.14
chr15:99289665-99289951	Nckap5l	NM_001001884	-2.431	-0.17
chr5:67311483-67311748	Limch1	NM_001001980	-2.798	-0.1
chr11:75337549-75337835	Scarf1	NM_001004157	2.216	0.27
chr3:51543500-51543719	Maml3	NM_001004176	3.67	0.1
chr12:76937850-76938008	Syne2	NM_001005510	2.904	0.1
chr8:125148190-125148474	Pabpn1l	NM_001007462	-2.126	-0.22
chrX:162948623-162948777	Tceanc	NM_001007577	-7.481	-0.22
chrX:103662087-103662265	Fndc3c1	NM_001007580	3.226	0.11
chr17:49685528-49685746	Daam2	NM_001008231	2.647	0.16
chr4:135795618-135795847	Asap3	NM_001008232	2.121	0.12
chr12:81859986-81860102	Gm1568	NM_001008423	4.161	0.15
chr7:132704288-132704454	Il4ra	NM_001008700	2.365	0.12
chr1:132838606-132838726	Il19	NM_001009940	2.062	0.13
chrX:33428571-33428713	Dock11	NM_001009947	-7.132	-0.14
chr8:122014962-122015177	Slc38a8	NM_001009950	3.794	0.12
chr1:121940122-121940231	Sctr	NM_001012322	2.468	0.16
chr5:38868505-38868635	Slc2a9	NM_001012363	3.743	0.1
chr5:113783496-113783764	Aym1	NM_001012726	2.049	0.12
chr17:37140184-37140431	Zfp57	NM_001013745	2.023	0.1
chr17:45682030-45682218	Tmem151b	NM_001013749	6.727	0.14
chr6:13171765-13171998	Vwde	NM_001013757	2.737	0.21
chr11:83242729-83242867	Gas2l2	NM_001013759	4.512	0.11
chr2:141137914-141138135	Macrod2	NM_001013802	2.81	0.16
chr19:30712953-30713134	Prkg1	NM_001013833	5.436	0.11
chr4:41672140-41672355	Arid3c	NM_001017362	2.087	0.11
chr4:133181348-133181476	Zdhhc18	NM_001017968	2.205	0.11
chr10:79086060-79086208	Shc2	NM_001024539	2.104	0.12
chrX:157433090-157433226	Cdkl5	NM_001024624	-8.616	-0.22
chr4:149105285-149105408	Tmem201	NM_001025106	2.948	0.19
chr17:35412313-35412426	LOC547349	NM_001025208	2.267	0.1
chr7:123037263-123037424	Sox6	NM_001025559	2.694	0.1
chr16:95061083-95061298	Kcnj6	NM_001025584	2.058	0.11
chr4:149057213-149057457	Pik3cd	NM_001029837	2.133	0.15
chrX:71069297-71069584	Pdzd4	NM_001029868	-3.864	-0.25
chr11:70278919-70279036	Zmynd15	NM_001029929	2.166	0.11
chr11:55127653-55127941	Fat2	NM_001029988	-2.04	-0.17
chrX:72341370-72341521	Dkc1	NM_001030307	-11.145	-0.22
chr11:106560598-106560821	Pecam1	NM_001032378	2.217	0.15
chr7:31572531-31572810	Krtdap	NM_001033131	2.272	0.18
chr4:141209941-141210140	Plekhm2	NM_001033150	3.872	0.12
chr11:96597776-96598020	Skap1	NM_001033186	4.309	0.11
chr4:128908405-128908624	C77080	NM_001033189	3.259	0.11
chrX:5660017-5660258	AU022751	NM_001033211	3.092	0.17
chrX:104469358-104469624	Gpr174	NM_001033251	2.844	0.17
chr10:58952921-58953168	Ccdc109a	NM_001033259	2.037	0.13
chr10:126524047-126524333	Agap2	NM_001033263	2.669	0.24
chr14:61301391-61301673	Spata13	NM_001033272	-2.417	-0.12
chr3:84282883-84283151	Fhdc1	NM_001033301	2.41	0.14
chr9:48569356-48569509	Zbtb16	NM_001033324	3.411	0.15
chrX:92361251-92361375	Arhgef9	NM_001033329	-3.788	-0.17
chr14:119089730-119089842	Abcc4	NM_001033336	3.495	0.13
chr1:168061452-168061606	Dusp27	NM_001033344	2.245	0.11
chr8:3353367-3353578	A430078G23Rik	NM_001033378	2.444	0.12
chr1:137000536-137000726	Lgr6	NM_001033409	2.654	0.12
chrX:39264066-39264244	Thoc2	NM_001033422	-9.742	-0.25
chr17:73674577-73674746	Capn13	NM_001033444	2.25	0.1
chr5:30658231-30658497	Gm1060	NM_001033460	2.72	0.18
chr5:93016691-93016798	Fam47e	NM_001033478	2.766	0.11
chr9:74034628-74034791	Wdr72	NM_001033500	2.264	0.11
chrX:103890910-103891019	Gm5127	NM_001033541	3.761	0.15
chrX:72401312-72401441	4930428E23Rik	NM_001033786	-9.374	-0.27
chrX:141377986-141378094	Zcchc16	NM_001033795	2.382	0.12
chr4:137130229-137130511	Ldlrad2	NM_001033979	2.17	0.12
chr7:51608745-51609005	Shank1	NM_001034115	4.633	0.14
chrX:93025132-93025256	Zc3h12b	NM_001034907	2.738	0.15
chr2:25920647-25920769	Nacc2	NM_001037098	2.607	0.11
chr8:109031860-109032082	Cdh3	NM_001037809	2.209	0.19
chr9:86913051-86913169	Ripply2	NM_001037907	2.34	0.13
chr14:67927523-67927706	Gm6878	NM_001037931	2.427	0.1
chr4:118928089-118928355	Cldn19	NM_001038590	2.969	0.2
chr1:164342432-164342595	Dnm3	NM_001038619	2.803	0.11
chr14:35404100-35404253	Ldb3	NM_001039071	2.916	0.11
chr7:71337186-71337363	Trpm1	NM_001039104	3.042	0.17
chr10:61195153-61195271	Aifm2	NM_001039194	2.286	0.15
chrX:72661764-72662009	Mtcp1	NM_001039373	-9.525	-0.19
chrX:34892463-34892643	Rhox4c	NM_001039689	3.786	0.13
chrX:34926480-34926660	Rhox4d	NM_001039695	3.416	0.11
chr5:123560333-123560458	Tmem120b	NM_001039723	4.858	0.17
chrX:6057762-6057894	Shroom4	NM_001040459	3.148	0.11
chr10:82329507-82329714	Txnrd1	NM_001042513	2.022	0.12
chr1:64781480-64781606	Fzd5	NM_001042659	6.252	0.19
chr18:75535306-75535566	Smad7	NM_001042660	2.592	0.12
chr15:80189472-80189762	Cacna1i	NM_001044308	-2.211	-0.14
chr12:109556652-109556764	Hhipl1	NM_001044380	4.103	0.11
chr4:63065425-63065561	Akna	NM_001045514	2.278	0.12
chr11:45692840-45693071	Clint1	NM_001045520	3.391	0.11
chr11:87452793-87452937	Hsf5	NM_001045527	6.026	0.12
chrX:12339104-12339320	Med14	NM_001048208	-3.348	-0.2
chrX:49032874-49033112	Hs6st2	NM_001077202	-7.641	-0.22
chrX:101397211-101397318	C77370	NM_001077354	-4.172	-0.24
chr1:62796377-62796642	Nrp2	NM_001077403	2.23	0.14
chr15:100803148-100803427	Scn8a	NM_001077499	-3.206	-0.12
chr5:93371782-93372021	Shroom3	NM_001077595	3.927	0.1
chr3:108743358-108743483	4921515J06Rik	NM_001078646	4.074	0.13
chr6:72603656-72603844	Tcf7l1	NM_001079822	3.66	0.16
chrX:108778797-108779035	Hdx	NM_001080549	2.346	0.1
chr4:3988655-3988763	Sdr16c6	NM_001080710	2.167	0.11
chr5:134730322-134730592	Gtf2i	NM_001080746	3.176	0.14
chr1:67270468-67270675	Cps1	NM_001080809	2.865	0.13
chr8:28271704-28271908	Rab11fip1	NM_001080813	2.914	0.11
chr9:31123773-31123904	Prdm10	NM_001080817	4.017	0.17
chrX:98727824-98728088	Taf1	NM_001081008	-9.275	-0.21
chr15:81605376-81605646	Zc3h7b	NM_001081016	2.045	0.11
chr13:105181208-105181341	Adamts6	NM_001081020	2.983	0.15
chr10:121403066-121403353	Srgap1	NM_001081037	-2.186	-0.1
chrX:158596349-158596601	Nhs	NM_001081052	-5.956	-0.29
chr15:12365677-12365840	Pdzd2	NM_001081064	2.074	0.11
chr6:97125831-97126108	Tmf1	NM_001081111	2.11	0.16
chrX:46823906-46824031	Arhgap36	NM_001081123	-5.722	-0.13
chrX:155852910-155853086	Mtap7d2	NM_001081124	-11.699	-0.24
chr10:60674389-60674505	Adamts14	NM_001081127	2.149	0.1
chr2:142701952-142702226	Kif16b	NM_001081133	2.111	0.12
chrX:69208457-69208621	Prrg3	NM_001081135	-5.202	-0.18
chr4:46812815-46812931	Gabbr2	NM_001081141	3.098	0.13
chr17:29989416-29989541	Mdga1	NM_001081160	4.2	0.11
chr2:179949477-179949616	Lama5	NM_001081171	2.068	0.12
chrX:143988465-143988721	Lrch2	NM_001081173	-2.446	-0.13
chr4:140775829-140775963	6330545A04Rik	NM_001081174	2.767	0.12
chr1:182280788-182280910	Itpkb	NM_001081175	3.474	0.11
chrX:101678679-101678918	Uprt	NM_001081189	-6.517	-0.37
chr4:132123399-132123609	Ptafr	NM_001081211	2.501	0.1
chrX:97014784-97014922	Tmem28	NM_001081283	-5.158	-0.13
chr8:46056878-46057061	Fat1	NM_001081286	2.961	0.12
chr2:178151017-178151295	9030418K01Rik	NM_001081289	2.096	0.15
chr14:79054098-79054368	Dgkh	NM_001081336	2.426	0.15
chr7:80599186-80599383	Chd2	NM_001081345	2.624	0.1
chr10:68683021-68683213	Rhobtb1	NM_001081347	2.964	0.14
chrX:68371726-68371895	Mamld1	NM_001081354	4.331	0.17
chrX:69061377-69061604	2610030H06Rik	NM_001081356	-4.997	-0.34
chrX:117829622-117829769	Pcdh11x	NM_001081385	4.372	0.16
chr5:129446911-129447140	Rimbp2	NM_001081388	2.595	0.11
chr9:14379710-14379882	Amotl1	NM_001081395	2.784	0.11
chr8:10345440-10345561	Myo16	NM_001081397	2.835	0.16
chr10:74567208-74567423	Bcr	NM_001081412	2.849	0.11
chr4:8793161-8793448	Chd7	NM_001081417	-6.934	-0.29
chr7:16557531-16557818	Gltscr1	NM_001081418	2.205	0.16
chr6:91168477-91168734	Fbln2	NM_001081437	2.049	0.11
chrX:106029146-106029271	Brwd3	NM_001081477	-5.701	-0.27
chrX:136219204-136219438	Tbc1d8b	NM_001081499	-6.991	-0.21
chr4:150761161-150761448	Camta1	NM_001081557	2.408	0.18
chrX:8421748-8421954	Gm6592	NM_001081564	2.899	0.11
chr7:17471009-17471240	Dact3	NM_001081655	4.096	0.11
chr17:26576175-26576318	Neurl1B	NM_001081656	2.767	0.1
chrX:136597304-136597418	Nup62cl	NM_001081668	-7.699	-0.23
chrX:34910239-34910458	Rhox2d	NM_001081669	4.061	0.12
chr9:113800409-113800674	Clasp2	NM_001081960	-2.629	-0.1
chrX:133511163-133511303	Tmsb15b1	NM_001081983	-7.33	-0.3
chrX:133572878-133572986	Mcart6	NM_001082412	-2.701	-0.12
chr9:21962055-21962266	Pigyl	NM_001082532	4.214	0.14
chr15:81018465-81018739	Mkl1	NM_001082536	2.468	0.13
chr4:147660514-147660718	Ptchd2	NM_001083342	3.569	0.1
chr14:30937957-30938106	Cacna1d	NM_001083616	3.014	0.11
chr17:31661809-31662052	Ndufv3	NM_001083891	3.365	0.15
chr9:61226438-61226575	Tle3	NM_001083927	2.061	0.15
chrX:34283908-34284024	Slc25a43	NM_001085497	-8.064	-0.23
chr2:178151017-178151295	Ppp1r3d	NM_001085501	2.096	0.15
chr4:41448031-41448271	AI464131	NM_001085515	2.886	0.1
chr4:114251576-114251853	Gm12824	NM_001085549	2.126	0.17
chrX:152056659-152056897	Ptchd1	NM_001093750	-5.852	-0.24
chr12:113405711-113405978	Kif26a	NM_001097621	2.726	0.15
chrX:154006716-154006937	Yy2	NM_001098723	5.562	0.13
chrX:76744957-76745216	Gm7173	NM_001099307	2.687	0.16
chr19:37993243-37993379	Myof	NM_001099634	3.542	0.12
chr11:66897265-66897464	Myh3	NM_001099635	3.625	0.16
chr8:28090104-28090257	Zfp703	NM_001101502	4.925	0.1
chr9:59796175-59796374	Gm7616	NM_001101600	3.893	0.12
chr7:25404408-25404527	Phldb3	NM_001102613	3.879	0.17
chr11:114646741-114646848	Kif19a	NM_001102615	2.404	0.14
chrX:158156604-158156741	Rai2	NM_001103367	-5.398	-0.16
chrX:130222393-130222523	Pcdh19	NM_001105245	-5.693	-0.23
chrX:70232074-70232337	Zfp185	NM_001109043	-6.681	-0.26
chr8:125188452-125188737	Cbfa2t3	NM_001109873	2.364	0.13
chr16:32674431-32674574	Tnk2	NM_001110147	2.419	0.11
chr1:89554559-89554716	Inpp5d	NM_001110192	2.793	0.11
chr7:31900878-31901019	Hpn	NM_001110252	2.127	0.1
chr9:83724987-83725149	Ttk	NM_001110265	2.9	0.1
chr17:48046198-48046395	Foxp4	NM_001110824	4.379	0.1
chr7:56777461-56777693	Nav2	NM_001111016	2.499	0.11
chr16:92684207-92684392	Runx1	NM_001111021	2.571	0.24
chr3:55082334-55082580	Dclk1	NM_001111053	2.595	0.11
chr17:34518019-34518259	Btnl1	NM_001111094	2.361	0.13
chr11:118108500-118108617	Cyth1	NM_001112699	2.779	0.15
chr4:140137958-140138080	Arhgef10l	NM_001112722	3.176	0.16
chr4:153672253-153672386	Arhgef16	NM_001112744	3.256	0.1
chr17:5966367-5966496	Synj2	NM_001113352	3.741	0.14
chr16:94814127-94814270	Dyrk1a	NM_001113389	2.254	0.1
chr7:144398343-144398530	Ebf3	NM_001113414	3.1	0.14
chr9:118710964-118711084	Itga9	NM_001113514	2.06	0.12
chr15:99649912-99650134	Lima1	NM_001113545	2.803	0.13
chr5:118057846-118058121	Ksr2	NM_001114545	-2.295	-0.12
chrX:148579699-148579872	Iqsec2	NM_001114664	-5.854	-0.24
chr1:121893423-121893646	Gm101	NM_001115074	2.262	0.11
chr2:25829682-25829955	Camsap1	NM_001115076	3.144	0.13
chr9:107894440-107894713	Cdhr4	NM_001122635	2.122	0.22
chr5:143562174-143562405	Tnrc18	NM_001122730	2.327	0.17
chr4:97577622-97577737	Nfia	NM_001122952	2.68	0.17
chr10:90144894-90145130	Anks1b	NM_001128086	3.019	0.11
chr17:70939667-70939839	Dlgap1	NM_001128180	2.623	0.1
chr14:35404100-35404253	Opn4	NM_001128599	2.916	0.11
chr6:90656637-90656772	Iqsec1	NM_001134383	3.884	0.16
chr9:64231268-64231500	Megf11	NM_001134399	3.773	0.15
chr4:127646321-127646598	CK137956	NM_001134733	2.224	0.18
chrX:20235761-20236027	Uba1	NM_001136085	-4.283	-0.21
chrX:149441870-149441990	Usp51	NM_001137547	-9.726	-0.18
chr17:7590570-7590728	Gm9992	NM_001142539	3.66	0.11
chrX:110412259-110412416	Dach2	NM_001142570	-7.801	-0.32
chr10:73672948-73673231	Pcdh15	NM_001142735	2.059	0.18
chr6:55244694-55244919	Fam188b	NM_001142781	3.662	0.12
chr10:69969873-69970016	Fam13c	NM_001143776	3.639	0.12
chr1:136195709-136195873	Ppfia4	NM_001144855	4.903	0.12
chr2:135133619-135133735	Plcb1	NM_001145830	2.76	0.14
chr4:140597496-140597644	Crocc	NM_001145958	4.867	0.2
chr4:125914215-125914338	Mtap7d1	NM_001145970	5.097	0.12
chr7:87173115-87173291	Zfp710	NM_001145999	2.168	0.15
chrX:161418427-161418605	Fancb	NM_001146081	-5.906	-0.14
chr11:100437720-100437884	Cnp	NM_001146318	6.674	0.1
chr5:144143025-144143301	Grid2ip	NM_001159321	-2.406	-0.13
chr4:148321901-148322090	Casz1	NM_001159344	4.216	0.11
chr12:87762262-87762445	Esrrb	NM_001159500	2.149	0.1
chr11:68806586-68806849	Pfas	NM_001159519	2.902	0.13
chr6:119007276-119007405	Cacna1c	NM_001159533	2.85	0.2
chr10:34203460-34203673	Frk	NM_001159544	2.559	0.11
chr2:60555370-60555585	Itgb6	NM_001159564	5.104	0.13
chr4:41499227-41499458	2310028H24Rik	NM_001159583	2.811	0.12
chr1:75236161-75236285	Dnajb2	NM_001159883	3.641	0.11
chr14:119267715-119267827	Cldn10a	NM_001160096	3.097	0.15
chr9:106556555-106556713	Grm2	NM_001160353	2.143	0.1
chrX:85183377-85183635	Il1rapl1	NM_001160403	3.155	0.14
chr2:151920225-151920510	Scrt2	NM_001160410	-2.138	-0.16
chrX:72611599-72611721	F8	NM_001161373	2.842	0.14
chr19:8789497-8789686	Slc3a2	NM_001161413	2.914	0.14
chr1:180845183-180845339	Kif26b	NM_001161665	2.114	0.11
chr17:47910670-47910857	Tcfeb	NM_001161722	3.134	0.14
chr1:33895658-33895840	Gm15455	NM_001161816	4.388	0.16
chr4:117810488-117810656	Kdm4a	NM_001161823	2.361	0.1
chr7:20370371-20370588	Cblc	NM_001161844	2.326	0.11
chr9:57977320-57977428	Stra6	NM_001162475	2.456	0.14
chr15:76265224-76265401	Heatr7a	NM_001162489	2.07	0.12
chr4:153633073-153633241	Megf6	NM_001162977	4.776	0.18
chrX:132373917-132374065	Gprasp2	NM_001163015	-8.892	-0.33
chrX:156423880-156424082	Map3k15	NM_001163085	-4.468	-0.13
chrX:137907951-137908229	Col4a5	NM_001163155	-3.445	-0.2
chr8:119880305-119880465	4933407C03Rik	NM_001163262	5.707	0.11
chr17:56738227-56738386	Safb	NM_001163300	2.036	0.13
chr1:94536319-94536588	Myeov2	NM_001163425	2.977	0.1
chr3:104597965-104598197	Mov10	NM_001163440	2.351	0.14
chr12:85491157-85491292	C130039O16Rik	NM_001163501	2.293	0.14
chr15:76003398-76003524	Plec	NM_001163540	2.455	0.11
chrX:99188144-99188292	Nhsl2	NM_001163610	2.34	0.1
chr3:95544183-95544436	Tars2	NM_001163617	3.758	0.11
chr7:149690994-149691114	Tnnt3	NM_001163664	2.384	0.11
chr4:147530298-147530525	Fbxo6	NM_001163704	-2.285	-0.2
chr7:134023595-134023821	Taok2	NM_001163774	2.621	0.11
chr5:77287108-77287278	C530008M17Rik	NM_001163793	6.217	0.15
chr5:110534185-110534335	Zfp605	NM_001163996	3.219	0.14
chr7:31753850-31754135	Lsr	NM_001164184	2.525	0.17
chrX:68528486-68528754	Mtm1	NM_001164190	2.125	0.12
chr16:34413736-34413917	Kalrn	NM_001164268	3.319	0.13
chrX:75829017-75829177	Prrg1	NM_001164275	-11.168	-0.14
chr18:77732336-77732615	Rnf165	NM_001164504	2.319	0.16
chrX:135751838-135752045	Mum1l1	NM_001164630	-7.139	-0.35
chr19:47694864-47695001	Slk	NM_001164639	2.029	0.12
chr15:72640308-72640527	Trappc9	NM_001164641	7.122	0.14
chr1:59196277-59196529	Mpp4	NM_001164682	2.579	0.14
chr19:47388559-47388694	Sh3pxd2a	NM_001164717	3.45	0.11
chr12:84867280-84867549	Dcaf4	NM_001165256	2.305	0.14
chr3:101973150-101973303	Vangl1	NM_001165951	4.005	0.11
chr9:57908899-57909048	Ccdc33	NM_001166282	3.221	0.14
chr19:6981290-6981447	Trmt112	NM_001166370	2.79	0.12
chr6:117850307-117850448	Hnrnpf	NM_001166432	2.242	0.14
chrX:72661764-72662009	Brcc3	NM_001166457	-9.525	-0.19
chr7:119919584-119919754	Tead1	NM_001166584	3.008	0.1
chr2:92211534-92211772	Gyltl1b	NM_001166633	2.614	0.12
chr9:121677245-121677498	Zfp651	NM_001166644	2.118	0.17
chrX:45947559-45947684	Zfp280c	NM_001166648	-7.545	-0.2
chr3:65634890-65635154	Lekr1	NM_001166659	3.02	0.24
chr11:117936566-117936744	Dnahc17	NM_001167746	4.058	0.13
chr18:36181937-36182052	Nrg2	NM_001167891	3.261	0.21
chr13:58504373-58504567	Rmi1	NM_001168248	6.732	0.11
chr3:57274358-57274605	Wwtr1	NM_001168281	2.364	0.11
chr15:76639530-76639689	Arhgap39	NM_001168288	2.474	0.14
chr8:131668930-131669067	1700008F21Rik	NM_001168369	2.153	0.15
chr4:134953452-134953591	A330049M08Rik	NM_001168500	2.401	0.1
chrX:147452252-147452360	Gnl3l	NM_001168600	-9.217	-0.27
chr10:79074753-79075007	C2cd4c	NM_001168624	3.279	0.12
chr13:47319252-47319376	Rnf144b	NM_001170643	2.204	0.11
chr13:95802234-95802432	Pde8b	NM_001170669	2.549	0.13
chr19:53913289-53913428	Rbm20	NM_001170847	3.234	0.11
chr6:54893606-54893714	Nod1	NM_001171007	3.482	0.15
chr18:78338690-78338931	Slc14a1	NM_001171011	3.696	0.13
chr7:52074322-52074488	Nup62-il4i1	NM_001171024	2.74	0.12
chr11:58937431-58937576	Obscn	NM_001171512	2.386	0.12
chrX:136532459-136532630	Rbm41	NM_001172147	-5.965	-0.24
chrX:71527801-71527990	Dnase1l1	NM_001172154	-6.892	-0.25
chr2:121132096-121132293	Mtap1a	NM_001173506	3.539	0.13
chr9:107386945-107387084	Cacna2d2	NM_001174047	3.603	0.13
chr18:37139742-37139985	Pcdha4-g	NM_001174154	2.66	0.12
chr7:29923060-29923226	Rasgrp4	NM_001174155	2.221	0.26
chr11:98835028-98835142	Rara	NM_001176528	3.744	0.1
chr7:51028086-51028207	Klk11	NM_001177373	3.337	0.17
chr2:92854336-92854511	Prdm11	NM_001177536	2.383	0.11
chr10:41266650-41266800	Ccdc162	NM_001177571	2.341	0.12
chr4:9573265-9573549	Asph	NM_001177849	-2.228	-0.1
chrX:97454009-97454161	Eda	NM_001177937	4.422	0.11
chrX:71167644-71167834	Naa10	NM_001177965	-7.38	-0.29
chrX:71268929-71269064	Irak1	NM_001177973	-10.956	-0.2
chr4:101996285-101996395	Pde4b	NM_001177983	3.841	0.14
chrX:98616421-98616650	Zmym3	NM_001177985	-4.426	-0.15
chr4:153914981-153915110	Prdm16	NM_001177995	5.345	0.14
chrX:48278049-48278248	Frmd7	NM_001190332	-4.813	-0.2
chr7:89483517-89483761	Adamtsl3	NM_001190374	2.369	0.11
chrX:103167158-103167296	Magt1	NM_001190409	3.516	0.15
chrX:42142944-42143106	Dcaf12l1	NM_001190718	-12.43	-0.18
chr8:74205882-74206117	Jak3	NM_001190830	2.609	0.12
chr7:119370413-119370691	Mical2	NM_001193305	3.959	0.13
chrX:136405586-136405765	Morc4	NM_001193309	-11.055	-0.12
chr10:127187416-127187589	Gpr182	NM_007412	2.112	0.12
chrX:83437302-83437508	Nr0b1	NM_007430	-10.341	-0.23
chr4:137307536-137307823	Alpl	NM_007431	-2.74	-0.14
chrX:70961991-70962144	Abcd1	NM_007435	-6.977	-0.2
chrX:90541428-90541618	Arx	NM_007492	-4.598	-0.13
chr8:111370740-111370932	Zfhx3	NM_007496	2.217	0.12
chr5:118624842-118624960	Hrk	NM_007545	3.117	0.14
chr8:124445883-124446054	Car5a	NM_007608	2.058	0.14
chr7:52490851-52491054	Cd37	NM_007645	4.487	0.12
chr19:10794676-10794848	Cd5	NM_007650	2.689	0.2
chr8:125389042-125389264	Cdh15	NM_007662	5.064	0.15
chrX:100517555-100517759	Cdx4	NM_007674	-3.963	-0.16
chr18:37139742-37139985	Pcdha4	NM_007766	2.66	0.12
chr5:122432024-122432160	Cux2	NM_007804	5.75	0.11
chr19:37775212-37775459	Cyp26a1	NM_007811	2.915	0.11
chr18:72233712-72233986	Dcc	NM_007831	-3.466	-0.18
chr1:93696942-93697091	Twist2	NM_007855	4.358	0.13
chrX:81981457-81981648	Dmd	NM_007868	3.786	0.16
chr10:79649479-79649602	Efna2	NM_007909	2.162	0.1
chrX:133658029-133658277	Esx1	NM_007957	-3.335	-0.23
chrX:147481657-147481791	Fgd1	NM_008001	-6.786	-0.13
chr5:20878853-20879125	Fgl2	NM_008013	3.063	0.18
chr9:32323008-32323266	Fli1	NM_008026	2.65	0.1
chrX:65932534-65932710	Fmr1	NM_008031	-7.599	-0.22
chrX:66614116-66614264	Aff2	NM_008032	-6.711	-0.2
chr5:32445702-32445877	Fosl2	NM_008037	4.476	0.14
chr4:33153332-33153508	Gabrr2	NM_008076	2.207	0.11
chr13:15557017-15557223	Gli3	NM_008130	2.19	0.12
chr19:16566128-16566361	Gna14	NM_008137	3.063	0.14
chrX:49517043-49517222	Gpc4	NM_008150	-3.438	-0.2
chr16:9992454-9992565	Grin2a	NM_008170	-3.039	-0.12
chrX:82961812-82961960	Gyk	NM_008194	5.699	0.13
chr4:151665129-151665273	Hes3	NM_008237	3.157	0.12
chr1:186550963-186551244	Hlx	NM_008250	2.647	0.17
chrX:68809732-68809866	Hmgb3	NM_008253	-11.546	-0.15
chr15:102809438-102809713	Hoxc9	NM_008272	2.466	0.25
chr4:137039963-137040108	Hspg2	NM_008305	4.299	0.1
chrX:143394669-143394913	Htr2c	NM_008312	-7.887	-0.19
chr8:123255852-123256093	Irf8	NM_008320	2.439	0.14
chr14:15179597-15179777	Il3ra	NM_008369	3.116	0.12
chrX:7399941-7400174	Kcnd1	NM_008423	-5.86	-0.33
chr16:92359143-92359325	Kcne1	NM_008424	3.084	0.1
chr19:7012607-7012735	Kcnk4	NM_008431	2.033	0.1
chr7:150511244-150511439	Kcnq1	NM_008434	2.547	0.11
chrX:97821768-97821916	Kif4	NM_008446	-10.538	-0.25
chr4:122677703-122677897	Mycl1	NM_008506	3.041	0.13
chr19:41070372-41070503	Blnk	NM_008528	2.406	0.12
chr8:87223148-87223318	Lyl1	NM_008535	2.224	0.14
chr7:144116345-144116614	Mgmt	NM_008598	2.397	0.19
chr11:105193485-105193704	Mrc2	NM_008626	3.103	0.14
chr4:124493366-124493593	Mtf1	NM_008636	2.949	0.11
chrX:100380810-100380928	Nap1l2	NM_008671	-3.953	-0.22
chr14:20569672-20569806	Nid2	NM_008695	5.066	0.12
chr1:39254605-39254870	Npas2	NM_008719	2.702	0.1
chr3:90268563-90268670	Npr1	NM_008727	2.19	0.18
chr15:30623558-30623803	Ctnnd2	NM_008729	2.401	0.13
chr19:56418561-56418840	Nrap	NM_008733	2.823	0.17
chr11:68119722-68119870	Ntn1	NM_008744	2.875	0.1
chrX:147022716-147022835	Pfkfb1	NM_008824	-11.269	-0.22
chrX:99839703-99839857	Phka1	NM_008832	-6.988	-0.23
chr6:89310509-89310795	Plxna1	NM_008881	-2.192	-0.14
chrX:90877675-90877877	Pola1	NM_008892	-9.92	-0.27
chr16:10796731-10796840	Prm2	NM_008933	2.721	0.17
chr1:191610518-191610641	Ptpn14	NM_008976	2.387	0.11
chrX:20125364-20125483	Rgn	NM_009060	-4.364	-0.18
chrX:100933534-100933724	Slc16a2	NM_009197	5.355	0.19
chrX:153930033-153930149	Sms	NM_009214	-7.747	-0.14
chrX:58148240-58148367	Sox3	NM_009237	-5.169	-0.11
chr10:127165368-127165615	Tac2	NM_009312	3.31	0.11
chr11:85641046-85641174	Tbx2	NM_009324	2.095	0.14
chr11:52097599-52097870	Tcf7	NM_009331	3.306	0.17
chr13:73770011-73770188	Tert	NM_009354	2.173	0.15
chr2:148234129-148234254	Thbd	NM_009378	2.762	0.17
chr12:112689009-112689181	Tnfaip2	NM_009396	-6.635	-0.11
chrX:160396548-160396821	Zrsr2	NM_009453	-5.191	-0.14
chr7:107628402-107628554	Ucp3	NM_009464	3.424	0.11
chrX:12648719-12648837	Usp9x	NM_009481	-5.816	-0.2
chr2:27177395-27177522	Vav2	NM_009500	2.029	0.1
chr1:74469766-74469885	Vil1	NM_009509	2.59	0.12
chr7:105988129-105988357	Wnt11	NM_009519	2.83	0.15
chr11:59069832-59070042	Wnt3a	NM_009522	2.886	0.11
chrX:103124124-103124396	Atrx	NM_009530	-7.659	-0.13
chr10:12810427-12810620	Plagl1	NM_009538	4.628	0.15
chr11:61266216-61266357	Rnf112	NM_009548	4.487	0.1
chrX:101608791-101609079	Abcb7	NM_009592	-9.007	-0.16
chr11:120213881-120214124	Actg1	NM_009609	3.087	0.12
chrX:39434698-39434835	Xiap	NM_009688	4.888	0.18
chrX:165474815-165474938	Arhgap6	NM_009707	-6.463	-0.25
chrX:54296276-54296533	Brs3	NM_009766	-4.514	-0.15
chr2:154353588-154353797	Cbfa2t2	NM_009823	2.431	0.12
chr18:34897026-34897142	Cdc25c	NM_009860	2.85	0.14
chr8:106623652-106623774	Cdh5	NM_009868	2.331	0.12
chr11:95823956-95824084	Igf2bp1	NM_009951	2.059	0.12
chr18:37139742-37139985	Pcdha7	NM_009957	2.66	0.12
chr18:37139742-37139985	Pcdha5	NM_009959	2.66	0.12
chr1:75356929-75357058	Des	NM_010043	4.865	0.13
chr14:67927523-67927706	Ebf2	NM_010095	2.427	0.1
chr10:58142177-58142347	Edar	NM_010100	2.118	0.13
chr8:8621220-8621413	Efnb2	NM_010111	2.29	0.17
chr17:87181418-87181650	Epas1	NM_010137	2.952	0.14
chr16:21205955-21206153	Ephb3	NM_010143	3.42	0.14
chr4:132537237-132537463	Fgr	NM_010208	4.005	0.1
chr4:124378228-124378370	Fhl3	NM_010213	2.42	0.11
chrX:160819180-160819318	Figf	NM_010216	-3.629	-0.15
chr5:135725414-135725524	Fzd9	NM_010246	2.63	0.13
chrX:68917275-68917405	Gpr50	NM_010340	-7.631	-0.18
chr10:119859412-119859549	Hmga2	NM_010441	3.714	0.11
chr7:75171357-75171584	Igf1r	NM_010513	2.197	0.11
chrX:138157535-138157776	Irs4	NM_010572	-6.654	-0.26
chr11:46141015-46141252	Itk	NM_010583	2.497	0.11
chr12:114168524-114168662	Jag2	NM_010588	2.817	0.16
chr7:53355280-53355458	Kcnj11	NM_010602	2.032	0.11
chr13:46964863-46965036	Kif13a	NM_010617	4.338	0.17
chr14:100455051-100455174	Klf12	NM_010636	4.245	0.11
chr1:38267389-38267510	Aff3	NM_010678	2.872	0.1
chr1:155135849-155136127	Lamc1	NM_010683	-2.42	-0.11
chr9:21534560-21534713	Ldlr	NM_010700	2.911	0.12
chr4:130508710-130508998	Matn1	NM_010769	2.607	0.41
chr5:144953631-144953745	Bhlha15	NM_010800	2.258	0.14
chrX:165111521-165111791	Msl3	NM_010832	-8.513	-0.19
chrX:93291674-93291925	Msn	NM_010833	-4.543	-0.17
chrX:5045919-5046054	Mycs	NM_010850	-6.982	-0.15
chr11:4702821-4703106	Nf2	NM_010898	-2.541	-0.22
chr14:68696782-68697039	Nefl	NM_010910	2.127	0.11
chr3:97828441-97828588	Notch2	NM_010928	3.36	0.14
chr4:139391916-139392053	Pax7	NM_011039	2.751	0.16
chr11:107884534-107884716	Prkca	NM_011101	2.362	0.14
chr6:5122603-5122892	Pon1	NM_011134	-2.696	-0.2
chr17:28393734-28393977	Ppard	NM_011145	2.327	0.13
chr12:118390247-118390528	Ptprn2	NM_011215	-3.161	-0.11
chr5:115958306-115958439	Pxn	NM_011223	2.821	0.12
chrX:101177928-101178150	Rlim	NM_011276	4.523	0.15
chrX:157203905-157204169	Rs1	NM_011302	-8.72	-0.23
chr2:27555262-27555483	Rxra	NM_011305	3.507	0.13
chr2:80253379-80253536	Frzb	NM_011356	5.228	0.1
chr17:86015954-86016087	Six3	NM_011381	4.303	0.21
chr11:35161720-35161861	Slit3	NM_011412	2.488	0.15
chr5:125561922-125562124	Ncor2	NM_011424	4.102	0.11
chr2:136574815-136575051	Snap25	NM_011428	2.867	0.22
chr5:52755224-52755368	Sod3	NM_011435	3.421	0.11
chr15:78996303-78996471	Sox10	NM_011437	2.375	0.12
chr11:60013017-60013210	Srebf1	NM_011480	3.555	0.13
chr8:26925294-26925554	Star	NM_011485	3.345	0.1
chr5:120283612-120283829	Tbx5	NM_011537	2.889	0.14
chr11:22872579-22872758	Zrsr1	NM_011663	2.905	0.12
chr15:98611057-98611249	Wnt10b	NM_011718	3.136	0.1
chr9:119932611-119932721	Xirp1	NM_011724	3.021	0.13
chr7:99330505-99330788	Dlg2	NM_011807	2.481	0.32
chr10:75052566-75052733	Ggt5	NM_011820	3.194	0.11
chr3:86351175-86351329	Mab21l2	NM_011839	4.485	0.11
chr11:35894582-35894805	Odz2	NM_011856	3.393	0.13
chr19:32712977-32713187	Papss2	NM_011864	2.357	0.11
chr17:12459554-12459672	Map3k4	NM_011948	3.682	0.11
chr13:98972298-98972454	Rgnef	NM_012026	2.303	0.1
chr6:29477779-29478061	Irf5	NM_012057	2.12	0.12
chrX:131136011-131136176	Gla	NM_013463	-11.32	-0.23
chrX:95343842-95344043	Ar	NM_013476	-4.411	-0.2
chr19:3325737-3325961	Cpt1a	NM_013495	3.279	0.18
chr6:124728721-124729003	Lrrc23	NM_013588	-3.313	-0.12
chr16:10796731-10796840	Prm1	NM_013637	2.721	0.17
chr9:59796175-59796374	Nr2e3	NM_013708	3.893	0.12
chrX:135449408-135449680	Nrk	NM_013724	-4.562	-0.17
chr12:54878797-54879018	Npas3	NM_013780	4.037	0.13
chr7:53799844-53799966	Sergef	NM_013789	4.389	0.1
chr17:30981142-30981269	Dnahc8	NM_013811	2.342	0.1
chr18:78060344-78060560	Pstpip2	NM_013831	3.11	0.12
chr11:109854719-109854974	Abca8b	NM_013851	2.328	0.1
chr15:103145067-103145343	Zfp385a	NM_013866	-2.918	-0.13
chr17:27862017-27862177	Spdef	NM_013891	2.549	0.12
chr16:31885183-31885308	Mfi2	NM_013900	3.273	0.18
chrX:45387470-45387717	Apln	NM_013912	-6.919	-0.12
chr13:49403520-49403800	Fgd3	NM_015759	-2.089	-0.1
chr16:97833331-97833531	Tmprss2	NM_015775	3.759	0.13
chr17:78663683-78663817	Crim1	NM_015800	4.002	0.12
chr8:86566671-86566825	Il27ra	NM_016671	2.407	0.12
chrX:6765617-6765840	Clcn5	NM_016691	-8.238	-0.22
chr17:11260123-11260384	Park2	NM_016694	4.493	0.18
chr13:52979161-52979332	Auh	NM_016709	2.155	0.12
chrX:148436145-148436286	Hsd17b10	NM_016763	-4.851	-0.21
chrX:9694672-9694934	Srpx	NM_016911	-2.983	-0.1
chr19:4153263-4153384	Ptprcap	NM_016933	2.018	0.12
chrX:126855378-126855510	Diap2	NM_017398	3.822	0.13
chr18:47428709-47428994	Sema6a	NM_018744	-2.723	-0.12
chrX:98453887-98454041	Foxo4	NM_018789	2.943	0.13
chr10:94281830-94281945	Plxnc1	NM_018797	3.176	0.1
chrX:149933074-149933228	Ubqln2	NM_018798	-12.176	-0.3
chrX:7251776-7252046	Magix	NM_018832	-6.083	-0.23
chr8:97510312-97510517	Gpr56	NM_018882	3.523	0.12
chrX:163016617-163016875	Egfl6	NM_019397	2.024	0.12
chr1:121970498-121970640	Tmem37	NM_019432	3.435	0.11
chrX:20194316-20194514	Ndufb11	NM_019435	-10.985	-0.18
chrX:6952897-6953093	Usp27x	NM_019461	-8.746	-0.2
chr15:25715432-25715693	Myo10	NM_019472	3.467	0.12
chrX:139401515-139401802	Ammecr1	NM_019496	-2.04	-0.12
chr8:117028246-117028485	Wwox	NM_019573	2.806	0.12
chrX:7182326-7182441	Cacna1f	NM_019582	-10.007	-0.31
chrX:45807086-45807199	Elf4	NM_019680	-8.963	-0.16
chr9:57685767-57685957	Arid3b	NM_019689	2.484	0.12
chrX:151697247-151697375	Acot9	NM_019736	-10.455	-0.35
chr4:141033671-141033779	Spen	NM_019763	4.22	0.27
chr9:102625989-102626227	Amotl2	NM_019764	2.863	0.13
chrX:131136011-131136176	Hnrnph2	NM_019868	-11.32	-0.23
chr4:107353286-107353530	Dmrtb1	NM_019872	2.707	0.1
chr19:4214005-4214262	Clcf1	NM_019952	2.12	0.13
chr19:42108896-42109178	Ankrd2	NM_020033	-2.411	-0.17
chr8:125673390-125673552	Sult5a1	NM_020564	3.398	0.1
chrX:97790021-97790175	P2ry4	NM_020621	2.816	0.14
chr4:138626974-138627241	Htr6	NM_021358	-2.322	-0.1
chr5:136344974-136345083	Srrm3	NM_021403	4.423	0.12
chr3:30369348-30369636	Mecom	NM_021442	-2.083	-0.25
chr5:31426445-31426720	Trim54	NM_021447	2.385	0.11
chr5:4756069-4756303	Fzd1	NM_021457	4.871	0.12
chr17:28502173-28502284	Tulp1	NM_021478	2.504	0.15
chr11:97362049-97362171	Arhgap23	NM_021493	4.015	0.12
chr8:63767239-63767456	Sh3rf1	NM_021506	2.175	0.1
chrX:98469729-98469872	Med12	NM_021521	-4.863	-0.31
chrX:148238002-148238112	Huwe1	NM_021523	-9.803	-0.2
chr9:119471211-119471370	Scn5a	NM_021544	2.971	0.1
chr2:30758315-30758486	Ptges	NM_022415	3.398	0.1
chr2:173087156-173087330	Pmepa1	NM_022995	3.78	0.14
chrX:98625018-98625223	Nono	NM_023144	-11.635	-0.17
chr2:167434623-167434810	Ube2v1	NM_023230	2.733	0.1
chr10:60055728-60055933	Cdh23	NM_023370	3.385	0.1
chrX:8850124-8850396	Xk	NM_023500	-10.022	-0.14
chr4:141239631-141239871	Rsc1a1	NM_023544	2.177	0.18
chr10:67569839-67570081	Arid5b	NM_023598	2.874	0.13
chr9:21782181-21782327	Rgl3	NM_023622	3.733	0.13
chr5:138200562-138200696	Tsc22d4	NM_023910	3.258	0.15
chr1:180179181-180179403	Pppde1	NM_024282	2.661	0.14
chr5:111487516-111487713	Ttc28	NM_024477	3.996	0.14
chr11:116084003-116084174	Evpl	NM_025276	2.547	0.1
chr13:58504373-58504567	Hnrnpk	NM_025279	6.732	0.11
chr7:51722538-51722664	Josd2	NM_025368	2.132	0.19
chr17:46921454-46921628	Rpl7l1	NM_025433	4.091	0.14
chrX:155810894-155811149	Eif1ax	NM_025437	-6.662	-0.31
chrX:71638454-71638610	Fam3a	NM_025473	-10.993	-0.21
chr10:82329507-82329714	Eid3	NM_025499	2.022	0.12
chr2:152512760-152512885	Mcts2	NM_025543	3.872	0.15
chrX:148450989-148451198	Ribc1	NM_025660	-10.474	-0.16
chr17:5849502-5849654	Snx9	NM_025664	2.553	0.11
chrX:82819657-82819883	Tab3	NM_025729	-12.366	-0.19
chr4:117150725-117150880	Rnf220	NM_025739	3.292	0.13
chr13:91154687-91154950	Atg10	NM_025770	3.374	0.1
chr8:32202358-32202552	Dusp26	NM_025869	2.7	0.11
chrX:34666922-34667036	Nkap	NM_025937	-5.817	-0.15
chrX:108576259-108576397	Rps6ka6	NM_025949	-7.746	-0.26
chr4:141429062-141429275	Efhd2	NM_025994	4.606	0.14
chr14:62952992-62953122	Rnaseh2b	NM_026001	2.745	0.1
chr18:32072059-32072348	Sft2d3	NM_026006	2.253	0.15
chr14:55555328-55555517	Cmtm5	NM_026066	3.208	0.1
chr19:42143890-42144117	Dhdpsl	NM_026152	2.413	0.11
chrX:140752324-140752446	Alg13	NM_026247	-8.75	-0.15
chr8:47107583-47107780	Lrp2bp	NM_026278	2.235	0.13
chr2:25098674-25098814	2310002J15Rik	NM_026415	2.461	0.1
chr15:31541117-31541249	Fam173b	NM_026546	3.334	0.12
chr5:65428056-65428214	Fam114a1	NM_026667	7.314	0.19
chrX:91612137-91612415	Apoo	NM_026673	-9.133	-0.2
chr12:102250523-102250637	Ccdc88c	NM_026681	2.316	0.15
chr7:51722538-51722664	Aspdh	NM_026690	2.132	0.19
chr7:30076416-30076543	Ppp1r14a	NM_026731	2.553	0.11
chr4:118284010-118284262	Wdr65	NM_026789	2.624	0.1
chr7:25538491-25538774	Cd177	NM_026862	2.615	0.28
chr13:100095367-100095638	Ptcd2	NM_026873	2.849	0.41
chrX:160347598-160347743	Ap1s2	NM_026887	-5.791	-0.28
chr9:121528517-121528779	Lyzl4	NM_026915	4.14	0.14
chr14:22671434-22671586	Comtd1	NM_026965	2.188	0.14
chr8:3665702-3665813	1810033B17Rik	NM_026985	2.312	0.1
chr7:51028086-51028207	Klk12	NM_027097	3.337	0.17
chrX:160771294-160771402	Pir	NM_027153	2.788	0.12
chr7:146414945-146415081	Lrrc27	NM_027164	2.114	0.11
chr8:86098649-86098932	Tecr	NM_027179	-3.335	-0.16
chrX:99314832-99315010	Pin4	NM_027181	-8.464	-0.26
chr2:165643526-165643738	Zmynd8	NM_027230	2.038	0.15
chr15:78981775-78981969	Polr2f	NM_027231	3.008	0.12
chr4:146316499-146316660	1700029I01Rik	NM_027285	5.536	0.1
chr9:106222386-106222588	Poc1a	NM_027354	2.713	0.12
chr17:35215103-35215373	Ly6g6e	NM_027366	2.771	0.11
chr5:36285945-36286063	Afap1	NM_027373	2.106	0.12
chr6:90500923-90501159	Aldh1l1	NM_027406	3.293	0.12
chr4:147481788-147481931	2610109H07Rik	NM_027426	2.827	0.11
chrX:148803708-148803932	Gpr173	NM_027543	-3.698	-0.19
chr3:26823211-26823458	Spata16	NM_027583	2.728	0.24
chr16:90876261-90876380	4931408A02Rik	NM_027627	2.105	0.16
chr14:59849393-59849605	Rcbtb1	NM_027764	2.181	0.1
chr17:73890006-73890271	Galnt14	NM_027864	-2.517	-0.11
chr10:78053779-78054003	Syde1	NM_027875	2.314	0.12
chr1:74009307-74009570	Tns1	NM_027884	2.094	0.12
chr13:106082633-106082744	Rnf180	NM_027934	2.203	0.14
chr11:90515353-90515624	Tom1l1	NM_028011	3.094	0.16
chr7:51893451-51893666	Myh14	NM_028021	3.001	0.19
chr11:106098679-106098984	Ddx42	NM_028074	-3.04	-0.13
chr13:96106176-96106294	Zbed3	NM_028106	3.82	0.15
chr7:30037054-30037265	2200002D01Rik	NM_028179	2.431	0.14
chrX:45609939-45610110	Utp14a	NM_028276	-12.545	-0.14
chr17:85656537-85656735	1700106N22Rik	NM_028576	2.842	0.12
chr4:129036058-129036321	Zbtb8a	NM_028603	-2.542	-0.1
chr9:115825099-115825260	Gadl1	NM_028638	3.753	0.13
chr2:151802795-151802908	Fam110a	NM_028666	2.978	0.17
chr15:101202236-101202501	Krt80	NM_028770	-2.906	-0.1
chr4:45857602-45857788	1300002K09Rik	NM_028788	4.222	0.15
chr17:29826065-29826208	Ftsjd2	NM_028791	-5.481	-0.16
chr15:76122499-76122713	Spatc1	NM_028852	2.721	0.1
chr14:55213949-55214211	4931414P19Rik	NM_028890	4.607	0.2
chrX:33869329-33869508	Lonrf3	NM_028894	-9.989	-0.12
chr11:100417405-100417550	Ttc25	NM_028918	2.136	0.12
chr18:74454695-74454884	Ccdc11	NM_028948	3.057	0.13
chr2:165221501-165221749	4833422F24Rik	NM_029021	3.467	0.18
chr4:149311533-149311665	Spsb1	NM_029035	2.858	0.14
chr12:113216306-113216590	Tdrd9	NM_029056	2.479	0.15
chr8:90647225-90647518	Tmem188	NM_029074	-2.414	-0.1
chr1:91947003-91947180	Iqca	NM_029122	2.405	0.1
chr5:20878853-20879125	Ccdc146	NM_029195	3.063	0.18
chr1:90318591-90318703	Spp2	NM_029269	-3.794	-0.12
chrX:70886584-70886751	Dusp9	NM_029352	4.341	0.14
chr1:177671426-177671647	Wdr64	NM_029453	3.253	0.1
chr11:115673128-115673305	Tsen54	NM_029557	3.983	0.13
chr11:61298014-61298222	Mfap4	NM_029568	2.367	0.12
chr8:119556717-119556964	Pkd1l2	NM_029686	3.045	0.12
chrX:161418427-161418605	Mospd2	NM_029730	-5.906	-0.14
chr7:52595315-52595589	Ppfia3	NM_029741	2.053	0.16
chr17:89036021-89036170	Ston1	NM_029858	3.41	0.11
chrX:34446623-34446808	Nkrf	NM_029891	-4.606	-0.2
chr5:148776011-148776177	Mtus2	NM_029920	2.111	0.15
chrX:147022716-147022835	Apex2	NM_029943	-11.269	-0.22
chrX:34404415-34404561	C330007P06Rik	NM_029951	-8.483	-0.2
chr13:105653502-105653648	Fam159b	NM_029984	2.399	0.12
chr17:86439700-86439868	Srbd1	NM_030133	2.055	0.11
chr16:31169098-31169357	Acap2	NM_030138	3.001	0.12
chr12:106978810-106978959	Ak7	NM_030187	2.253	0.15
chr8:122560211-122560381	Crispld2	NM_030209	2.493	0.12
chr12:111851249-111851357	Dync1h1	NM_030238	3.5	0.15
chr5:139259149-139259431	Fam20c	NM_030565	2.519	0.14
chrX:102960418-102960632	Fgf16	NM_030614	-10.793	-0.23
chr18:78433346-78433493	Slc14a2	NM_030683	2.632	0.1
chrX:134208189-134208304	Il1rapl2	NM_030688	2.343	0.1
chr15:103145067-103145343	Gpr84	NM_030720	-2.918	-0.13
chrX:70537825-70538101	Xlr5c	NM_031493	-3.161	-0.1
chr11:69666501-69666724	Tnk1	NM_031880	2.744	0.23
chr5:144797914-144798179	Ocm	NM_033039	2.534	0.16
chr6:82977716-82977931	D6Mm5e	NM_033079	2.969	0.12
chr7:67149534-67149787	Snurf	NM_033174	4.041	0.1
chr15:82029911-82030170	Srebf2	NM_033218	2.194	0.11
chr9:102910170-102910326	Slco2a1	NM_033314	2.82	0.11
chr8:90221203-90221319	Zfp423	NM_033327	3.247	0.12
chr17:35215103-35215373	Ly6g6d	NM_033478	2.771	0.11
chr11:19853022-19853171	Spred2	NM_033523	4.326	0.11
chr9:70355420-70355551	Rnf111	NM_033604	2.55	0.11
chrX:117040635-117040861	Pabpc5	NM_053114	-9.862	-0.12
chrX:137682466-137682598	Col4a6	NM_053185	2.559	0.14
chr11:71842770-71843008	Aipl1	NM_053245	6.495	0.17
chr11:88548608-88548825	Msi2	NM_054043	3.677	0.11
chr18:37139742-37139985	Pcdha1	NM_054072	2.66	0.12
chr8:121990700-121990810	Necab2	NM_054095	2.333	0.11
chr7:116309465-116309648	Lmo1	NM_057173	4.511	0.15
chr2:169461685-169461901	Tshz2	NM_080455	2.906	0.11
chr3:89397663-89397945	Kcnn3	NM_080466	3.124	0.17
chr5:150819494-150819637	Rxfp2	NM_080468	3.597	0.11
chr2:150473535-150473798	Acss1	NM_080575	3.031	0.11
chr5:97433399-97433563	Bmp2k	NM_080708	2.343	0.13
chr5:147854032-147854149	Lnx2	NM_080795	4.397	0.11
chr15:102196679-102196877	Sp7	NM_130458	2.788	0.1
chr13:114404151-114404269	Snx18	NM_130796	2.635	0.13
chr7:70900074-70900351	Otud7a	NM_130880	3.904	0.12
chr15:84144708-84144991	Parvb	NM_133167	-3.177	-0.16
chr1:137718458-137718638	Lad1	NM_133664	2.84	0.14
chr18:36018775-36018995	Cxxc5	NM_133687	3.435	0.12
chrX:48194287-48194491	2610018G03Rik	NM_133729	-8.585	-0.26
chr5:98431781-98431892	Antxr2	NM_133738	3.13	0.12
chr1:90968847-90969019	Sh3bp4	NM_133816	3.836	0.1
chr9:122105645-122105858	Ano10	NM_133979	3.024	0.13
chr10:74875774-74876015	Upb1	NM_133995	2.406	0.14
chr12:114402147-114402291	4930427A07Rik	NM_134041	4.687	0.12
chr14:8779212-8779430	Flnb	NM_134080	4.116	0.13
chr15:87487178-87487360	Fam19a5	NM_134096	3.085	0.11
chr19:7191479-7191659	Macrod1	NM_134147	3.898	0.12
chrX:48559611-48559725	Mbnl3	NM_134163	-4.45	-0.21
chrX:7305349-7305462	Praf2	NM_138602	-6.132	-0.27
chrX:7182326-7182441	Ccdc22	NM_138603	-10.007	-0.31
chrX:7419567-7419681	Otud5	NM_138604	-8.445	-0.28
chr18:37139742-37139985	Pcdha3	NM_138662	2.66	0.12
chr12:46087251-46087359	Stxbp6	NM_144552	2.163	0.11
chr1:184747243-184747351	Susd4	NM_144796	2.749	0.11
chr3:95487788-95488063	Adamtsl4	NM_144899	2.231	0.11
chr7:26510988-26511118	Hnrnpul1	NM_144922	2.171	0.14
chr6:97290390-97290527	Frmd4b	NM_145148	4.127	0.13
chr10:83098761-83098935	Appl2	NM_145220	4.393	0.14
chrX:104872104-104872376	Tbx22	NM_145224	-2.82	-0.12
chr18:76297448-76297625	Zbtb7c	NM_145356	3.108	0.11
chr16:4875495-4875616	Fam100a	NM_145359	3.862	0.11
chr6:37501746-37501964	Akr1d1	NM_145364	5.699	0.12
chr3:121171883-121172013	Slc44a3	NM_145394	2.72	0.17
chr10:61864412-61864524	Hkdc1	NM_145419	2.68	0.12
chr14:22804560-22804687	Zfp503	NM_145459	3.065	0.14
chr19:5046080-5046364	Rin1	NM_145495	-3.299	-0.14
chr4:134316662-134316792	Ldlrap1	NM_145554	2.878	0.11
chr5:120926671-120926939	Sds	NM_145565	2.875	0.13
chr6:29347117-29347257	Ccdc136	NM_145574	2.028	0.1
chr7:133421159-133421343	Sbk1	NM_145587	2.588	0.11
chr8:39711627-39711785	Sgcz	NM_145841	2.938	0.12
chr5:64328168-64328298	Rell1	NM_145923	2.102	0.1
chr7:53075360-53075570	Kcnj14	NM_145963	3.35	0.12
chr10:99971872-99971980	Cep290	NM_146009	-2.011	-0.15
chr11:29725336-29725484	Eml6	NM_146016	2.783	0.14
chr15:84528138-84528268	Prr5	NM_146061	3.722	0.17
chr15:101770686-101770796	Krt79	NM_146063	2.398	0.14
chr2:37723038-37723198	Dennd1a	NM_146122	2.859	0.11
chr4:132593213-132593369	Ahdc1	NM_146155	2.651	0.13
chr6:57751151-57751432	Vopp1	NM_146168	-5.13	-0.2
chr7:73456467-73456716	Lrrk1	NM_146191	2.12	0.1
chrX:53850609-53850734	Mmgt1	NM_146234	-6.381	-0.26
chrX:99352452-99352621	Ercc6l	NM_146235	-8.917	-0.13
chrX:162608330-162608597	Gemin8	NM_146238	-5.965	-0.17
chrX:133584990-133585111	Fam199x	NM_146261	-4.889	-0.21
chr6:116532846-116532980	Olfr215	NM_146446	3.21	0.14
chr4:107149105-107149315	Glis1	NM_147221	2.665	0.11
chr2:22444103-22444220	Myo3a	NM_148413	2.353	0.16
chrX:93151264-93151496	Las1l	NM_152822	-5.296	-0.15
chr7:16557531-16557818	Ehd2	NM_153068	2.205	0.16
chr1:94548704-94548838	Otos	NM_153114	2.898	0.14
chr13:55060934-55061070	Unc5a	NM_153131	2.348	0.12
chr8:30304669-30304839	Unc5d	NM_153135	4.856	0.11
chr1:195017736-195018015	Traf3ip3	NM_153137	2.899	0.2
chr2:73365969-73366235	Wipf1	NM_153138	2.15	0.2
chr1:20477124-20477283	Pkhd1	NM_153179	2.091	0.12
chrX:141918027-141918306	Amot	NM_153319	-5.066	-0.17
chr11:51111352-51111547	Col23a1	NM_153393	3.078	0.13
chr4:126141440-126141605	Eif2c1	NM_153403	2.059	0.11
chr2:65748046-65748243	Csrnp3	NM_153409	2.119	0.13
chrX:34731656-34731906	Rnf113a1	NM_153503	-11.274	-0.28
chr9:44516450-44516669	Phldb1	NM_153537	3.513	0.21
chr17:57212993-57213174	Dennd1c	NM_153551	2.442	0.1
chr6:125926097-125926233	Ano2	NM_153589	3.704	0.11
chr12:77655088-77655246	Plekhg3	NM_153804	3.848	0.12
chr2:44210848-44211031	Arhgap15	NM_153820	3.348	0.11
chr11:79968106-79968376	Adap2	NM_172133	3.546	0.13
chr9:28868113-28868226	Ntm	NM_172290	2.833	0.1
chr15:97207294-97207478	Fam113b	NM_172293	3.398	0.1
chrX:154006716-154006937	Mbtps2	NM_172307	5.562	0.13
chr7:38503897-38504029	Zfp536	NM_172385	2.632	0.14
chrX:149070054-149070209	Shroom2	NM_172441	2.291	0.12
chr11:119088737-119088886	Tbc1d16	NM_172443	2.596	0.11
chr9:105124131-105124269	Nek11	NM_172461	4.008	0.18
chr6:39447034-39447146	Dennd2a	NM_172477	3.172	0.11
chr11:95200846-95201079	Fam117a	NM_172543	2.448	0.12
chr10:3202260-3202408	Cnksr3	NM_172546	2.125	0.1
chr11:83929281-83929458	Tada2a	NM_172562	2.186	0.12
chr5:35397847-35398018	Dok7	NM_172708	3.548	0.14
chr5:116028893-116029064	Gcn1l1	NM_172719	2.497	0.12
chr6:137755812-137755962	Dera	NM_172733	2.059	0.1
chr8:71218693-71218862	Csgalnact1	NM_172753	3.725	0.12
chr9:40183148-40183318	Gramd1b	NM_172768	3.146	0.12
chrX:53708633-53708893	Ddx26b	NM_172779	-11.339	-0.21
chrX:111588042-111588173	Klhl4	NM_172781	-8.163	-0.29
chr11:82805029-82805136	Slfn9	NM_172796	2.339	0.12
chr11:113666958-113667218	Sdk2	NM_172800	2.383	0.11
chr4:57619253-57619531	Palm2	NM_172868	-3.392	-0.14
chr5:113593791-113593909	2900026A02Rik	NM_172884	2.966	0.11
chr8:37185725-37185833	D8Ertd82e	NM_172911	2.622	0.15
chrX:35605185-35605319	Fam70a	NM_172930	-8.54	-0.24
chr17:68311522-68311664	Arhgap28	NM_172964	2.534	0.13
chrX:46048247-46048391	Rbmx2	NM_173376	-11.673	-0.2
chr11:75350739-75350872	Slc43a2	NM_173388	2.233	0.1
chr2:156670433-156670603	Tgif2	NM_173396	2.353	0.12
chrX:8777123-8777293	Lancl3	NM_173414	-10.757	-0.26
chrX:16195739-16195924	Maoa	NM_173740	-11.445	-0.14
chrX:7280552-7280693	Gpkow	NM_173747	3.765	0.17
chrX:34588760-34588890	Ankrd58	NM_173779	-6.963	-0.18
chrX:149709031-149709183	Klf8	NM_173780	4.614	0.11
chr7:87732702-87732915	Crtc3	NM_173863	3.382	0.12
chr8:127663836-127663987	Disc1	NM_174853	4.38	0.1
chrX:137491262-137491407	Atg4a	NM_174875	-7.711	-0.24
chr6:48695900-48696137	Gimap5	NM_175035	3.225	0.15
chrX:7234145-7234285	Prickle3	NM_175097	-3.049	-0.11
chrX:12250472-12250691	1810030O07Rik	NM_175141	-8.853	-0.14
chr18:39180443-39180695	Arhgap26	NM_175164	2.74	0.15
chr13:103667419-103667602	Mast4	NM_175171	2.649	0.12
chrX:92640175-92640421	Fam123b	NM_175179	-10.435	-0.22
chr9:37174561-37174836	Hepacam	NM_175189	3.521	0.14
chr7:139905228-139905359	Fam53b	NM_175268	2.328	0.13
chr18:25211766-25212048	Fhod3	NM_175276	-2.359	-0.12
chr9:103990768-103990978	Acad11	NM_175324	2.733	0.14
chrX:136014954-136015064	D330045A20Rik	NM_175326	-6.203	-0.24
chrX:8468941-8469164	B630019K06Rik	NM_175327	-3.216	-0.1
chr11:50079559-50079734	Maml1	NM_175334	4.627	0.11
chrX:101866179-101866344	Zdhhc15	NM_175358	-7.955	-0.12
chr6:128015742-128015996	Tspan9	NM_175414	2.015	0.1
chr11:119088737-119088886	Ccdc40	NM_175430	2.596	0.11
chr5:127961429-127961550	Tmem132c	NM_175432	2.196	0.24
chrX:131543432-131543555	Zmat1	NM_175446	-8.943	-0.14
chr1:154856572-154856856	Nmnat2	NM_175460	-2.75	-0.17
chrX:41720782-41720973	Dcaf12l2	NM_175539	-9.314	-0.21
chr6:136755746-136755894	Hist4h4	NM_175652	3.139	0.14
chr7:19800657-19800815	Gpr4	NM_175668	3.141	0.1
chr11:29725336-29725484	4931440F15Rik	NM_176829	2.783	0.14
chr2:25098674-25098814	Rnf208	NM_176834	2.461	0.1
chr9:62615225-62615433	Itga11	NM_176922	2.543	0.14
chr6:127058319-127058533	9630033F20Rik	NM_177003	3.267	0.12
chr5:131945789-131946066	Auts2	NM_177047	2.825	0.24
chr11:52728568-52728828	Fstl4	NM_177059	2.13	0.1
chr5:21099072-21099273	Fbxl13	NM_177076	3.29	0.14
chr17:72022202-72022464	Fam179a	NM_177087	2.222	0.11
chr9:107894440-107894713	Cdh29	NM_177090	2.122	0.22
chr10:120238944-120239224	Msrb3	NM_177092	-2.264	-0.13
chr18:56922988-56923166	March_3	NM_177115	2.954	0.12
chr7:114899385-114899672	Cyb5r2	NM_177216	-2.145	-0.12
chr6:96985032-96985250	Fam19a4	NM_177233	3.793	0.11
chr5:122765130-122765372	Pptc7	NM_177242	3.132	0.11
chr7:149557172-149557376	6330512M04Rik	NM_177265	3.066	0.13
chrX:54075432-54075561	Mtap7d3	NM_177293	-8.217	-0.25
chr11:68272038-68272146	Pik3r5	NM_177320	2.249	0.17
chr9:96050811-96051095	Gk5	NM_177352	-2.103	-0.13
chr11:32304667-32304890	Sh3pxd2b	NM_177364	2.734	0.12
chr10:62410489-62410617	Dna2	NM_177372	3.77	0.11
chrX:162878127-162878274	Ofd1	NM_177429	-8.962	-0.26
chr15:78965961-78966079	Micall1	NM_177461	-3.518	-0.24
chr5:74457430-74457545	Usp46	NM_177561	2.284	0.17
chr9:121055787-121056023	Ulk4	NM_177589	5.11	0.21
chr17:84971087-84971292	Plekhh2	NM_177606	6.591	0.18
chr14:64078727-64079000	Fam167a	NM_177628	2.84	0.17
chr4:106294792-106295037	Ttc22	NM_177667	3.228	0.13
chr9:50909992-50910121	4833427G06Rik	NM_177702	2.796	0.11
chrX:9502414-9502551	Sytl5	NM_177704	3.369	0.12
chrX:109714770-109715024	Zfp711	NM_177747	-12.041	-0.21
chr5:116629725-116629895	Ccdc60	NM_177759	2.797	0.11
chr11:100490061-100490268	Zfp385c	NM_177790	2.631	0.19
chr3:102941233-102941471	Dennd2c	NM_177857	2.187	0.1
chr5:124454927-124455086	Vps37b	NM_177876	2.174	0.13
chr5:142589916-142590172	Sdk1	NM_177879	2.483	0.15
chr9:94898737-94898992	Slc9a9	NM_177909	2.797	0.13
chrX:136597304-136597418	E230019M04Rik	NM_177921	-7.699	-0.23
chrX:158994653-158994894	Reps2	NM_178256	-3.548	-0.15
chr9:22633892-22634144	Bbs9	NM_178415	3.1	0.14
chr6:37365739-37365953	Creb3l2	NM_178661	2.134	0.12
chr15:7347189-7347473	Egflam	NM_178748	-2.059	-0.23
chrX:92222036-92222182	Spin4	NM_178753	-6.715	-0.1
chr18:66403081-66403257	Ccbe1	NM_178793	2.186	0.1
chr2:101819298-101819472	Ldlrad3	NM_178886	3.17	0.1
chrX:159266420-159266535	Txlng	NM_178935	-4.065	-0.31
chr19:17273666-17273788	Prune2	NM_181348	3.503	0.11
chrX:7501992-7502260	Eras	NM_181548	2.256	0.11
chr5:100508262-100508518	Tmem150c	NM_182841	2.977	0.14
chr15:78503883-78504019	Elfn2	NM_183141	3.574	0.13
chr17:24817622-24817770	Zfp598	NM_183149	2.396	0.16
chr4:106294792-106295037	BC055111	NM_183182	3.228	0.13
chr12:100645302-100645505	Foxn3	NM_183186	2.939	0.15
chr14:26300783-26300962	Zmiz1	NM_183208	4.12	0.12
chr3:38787490-38787621	Fat4	NM_183221	2.11	0.11
chr2:31664099-31664220	Qrfp	NM_183424	4.348	0.16
chr5:36071731-36071933	Sh3tc1	NM_194344	3.594	0.2
chr14:70983739-70983895	Fam160b2	NM_194345	3.119	0.12
chr5:139814312-139814556	Cox19	NM_197980	2.124	0.15
chr4:100646634-100646744	Cachd1	NM_198037	2.551	0.15
chrX:147779469-147779745	Fam120c	NM_198105	-4.39	-0.33
chr5:114439621-114439765	Ssh1	NM_198109	2.794	0.1
chr18:37139742-37139985	Pcdha2	NM_198117	2.66	0.12
chr4:136551349-136551465	Zbtb40	NM_198248	2.206	0.11
chr11:120141823-120141957	Bahcc1	NM_198423	4.195	0.11
chr4:139595125-139595262	Igsf21	NM_198610	2.215	0.12
chr2:154440801-154440951	Zfp341	NM_199304	2.148	0.1
chr8:73311735-73312017	Mast3	NM_199308	-4.162	-0.14
chr7:106583308-106583561	Gdpd5	NM_201352	2.117	0.13
chr18:75616346-75616495	Gm672	NM_201354	2.522	0.15
chr4:134175831-134176015	Man1c1	NM_207237	3.789	0.14
chrX:133511163-133511303	Tmsb15b1-Tmsb15b2	NM_207267	-7.33	-0.3
chrX:96133304-96133418	Yipf6	NM_207633	-8.38	-0.2
chr17:35196869-35197121	G6b	NR_001462	2.896	0.13
chr7:149763801-149764049	H19	NR_001592	2.169	0.12
chrX:100644358-100644496	Tsix	NR_002844	4.57	0.26
chr2:174125188-174125400	Nespas	NR_002846	5.822	0.21
chr17:12935100-12935243	Airn	NR_002853	2.402	0.14
chr15:72640308-72640527	Peg13	NR_002864	7.122	0.14
chr15:101336696-101336952	Gm6042	NR_002872	3.009	0.19
chrX:34625973-34626104	Snora69	NR_002900	-6.517	-0.28
chrX:54646212-54646347	Snord61	NR_002903	-4.905	-0.2
chrX:50099306-50099495	Kis2	NR_003188	-6.992	-0.22
chrX:7672689-7672821	Gm6787	NR_003632	-5.364	-0.11
chr9:62705846-62705988	Gm10653	NR_003965	2.233	0.14
chrX:91612137-91612415	Apoo-ps	NR_004438	-9.133	-0.2
chr11:116077866-116078134	Cdk3-ps	NR_004853	2.236	0.13
chr16:48409742-48409965	Gm5485	NR_015373	3.006	0.1
chr17:86015954-86016087	Six3os1	NR_015385	4.303	0.21
chr5:149955561-149955735	5730422E09Rik	NR_015478	3.281	0.11
chrX:106029146-106029271	2810403D21Rik	NR_015493	-5.701	-0.27
chrX:47976275-47976404	6720401G13Rik	NR_015505	5.355	0.56
chr9:96653060-96653184	E030011O05Rik	NR_015511	2.814	0.11
chr1:94842584-94842700	9430060I03Rik	NR_015525	2.427	0.14
chr11:113017228-113017387	2610035D17Rik	NR_015556	3.105	0.11
chr7:26207859-26208024	4732471J01Rik	NR_015569	4.443	0.14
chr3:34560013-34560234	Sox2ot	NR_015580	2.455	0.16
chrX:147779469-147779745	A230072E10Rik	NR_015600	-4.39	-0.33
chr15:81018465-81018739	4930483J18Rik	NR_015603	2.468	0.13
chr17:36134717-36134947	A930015D03Rik	NR_015618	2.651	0.1
chrX:6952897-6953093	LOC100270707	NR_026741	-8.746	-0.2
chr17:32231313-32231438	Pdxk-ps	NR_027316	3.438	0.11
chr12:110778261-110778507	Meg3	NR_027651	3.207	0.1
chrX:99991451-99991630	Gm5166	NR_027707	3.452	0.1
chrX:6999871-7000042	2010204K13Rik	NR_027924	-10.753	-0.3
chr17:85336008-85336264	1110020A21Rik	NR_027929	2.517	0.19
chrX:53627512-53627723	Ncrna00086	NR_028086	-7.912	-0.24
chr2:163468719-163468863	0610039K10Rik	NR_028113	5.052	0.1
chr14:62304953-62305087	Dleu2	NR_028264	3.76	0.11
chrX:91212443-91212598	AU015836	NR_028320	-3.662	-0.1
chr2:17962863-17962978	A930004D18Rik	NR_028376	2.057	0.15
chrX:150158264-150158440	2210013O21Rik	NR_028432	-10.045	-0.2
chrX:166416998-166417211	G530011O06Rik	NR_029457	3.614	0.14
chr15:78996303-78996471	Gm10863	NR_029470	2.375	0.12
chrX:7150383-7150522	4930524L23Rik	NR_029473	-4.955	-0.12
chrX:50099306-50099495	Mir106a	NR_029657	-6.992	-0.22
chrX:50099306-50099495	Mir19b-2	NR_029715	-6.992	-0.22
chrX:50099306-50099495	Mir92-2	NR_029748	-6.992	-0.22
chrX:50409958-50410142	Mir322	NR_029756	-11.666	-0.21
chrX:50409958-50410142	Mir351	NR_029776	-11.666	-0.21
chrX:50099306-50099495	Mir363	NR_029853	-6.992	-0.22
chrX:50405804-50405968	Mir450-1	NR_029963	-6.029	-0.15
chrX:50405804-50405968	Mir542	NR_030264	-6.029	-0.15
chrX:50099306-50099495	Mir20b	NR_030273	-6.992	-0.22
chrX:50405804-50405968	Mir450-2	NR_030274	-6.029	-0.15
chrX:50409958-50410142	Mir503	NR_030275	-11.666	-0.21
chr7:149763801-149764049	Mir675	NR_030416	2.169	0.12
chr17:39981064-39981186	Mir715	NR_030494	7.95	0.12
chrX:50405804-50405968	Mir450b	NR_030498	-6.029	-0.15
chrX:50099306-50099495	Mir18b	NR_030548	-6.992	-0.22
chr16:20547580-20547699	Gm15760	NR_030670	2.407	0.11
chr5:99765661-99765811	A930011G23Rik	NR_030692	3.673	0.1
chr8:10925590-10925722	3930402G23Rik	NR_030715	2.772	0.1
chrX:67394740-67394858	1700111N16Rik	NR_033213	3.626	0.17
chr7:149690994-149691114	Gm14492	NR_033261	2.384	0.11
chr4:43741813-43741970	5430416O09Rik	NR_033355	2.002	0.14
chr8:89992348-89992514	Gm2694	NR_033430	3.903	0.12
chrX:65932534-65932710	Gm10474	NR_033481	-7.599	-0.22
chr12:118390247-118390528	Gm10421	NR_033538	-3.161	-0.11
chrX:96639187-96639337	Gm14812	NR_033544	2.948	0.15
chr9:121847215-121847368	1700048O20Rik	NR_033553	3.839	0.15
chrX:7721785-7722061	2900002K06Rik	NR_033561	-6.139	-0.36
chr10:60397821-60397980	Pldi	NR_033616	2.951	0.14
chr7:152391787-152391999	1810010D01Rik	NR_033626	3.57	0.12
chr1:155261362-155261545	E330020D12Rik	NR_033736	3.801	0.12
chr12:110778261-110778507	Mir1906	NR_035440	3.207	0.1
chrX:70232334-70232556	Mir2137	NR_035517	-7.749	-0.22

## Sheet: PN4 XX vs. XY BNST
Frag_coordinate	Gene Symbol	ID	Z-score	Delta_methylation
chrX:138824434-138824563	Acsl4	NM_001033600	-5.144	-0.13
chrX:96044355-96044475	Ophn1	NM_052976	-4.214	-0.37
chrX:70588086-70588342	Zfp275	NM_001160229	-6.76	-0.26
chrX:108009311-108009486	Pou3f4	NM_008901	-5.49	-0.2
chrX:98835222-98835396	Ogt	NM_139144	-8.405	-0.27
chrX:141122159-141122322	Trpc5	NM_009428	-4.214	-0.31
chr15:77042894-77043162	Rbm9	NM_001110827	2.043	0.11
chr12:86594411-86594670	Mlh3	NM_175337	-2.496	-0.14
chr2:153122481-153122759	Kif3b	NM_008444	-2.17	-0.25
chr1:182528141-182528406	Parp1	NM_007415	-2.163	-0.11
chrX:97963555-97963684	Dlg3	NM_001177778	-6.436	-0.39
chrX:98515067-98515331	Nlgn3	NM_172932	-2.725	-0.16
chrX:91369055-91369225	Zfx	NM_001044386	-4.865	-0.34
chr1:137435385-137435619	Nav1	NM_173437	-2.261	-0.11
chr4:151738997-151739125	Chd5	NM_001081376	-2.376	-0.12
chr16:78561428-78561685	D16Ertd472e	NM_025967	-3.527	-0.11
chrX:154481198-154481322	Cnksr2	NM_177751	-5.138	-0.13
chrX:11659936-11660068	Bcor	NM_001168321	6.029	0.19
chrX:147091262-147091405	Tro	NM_001002272	-5.488	-0.28
chr3:96360583-96360785	Txnip	NM_001009935	-3.045	-0.13
chr1:132095456-132095722	Thsd7b	NM_172485	-3.876	-0.3
chrX:50265134-50265260	Phf6	NM_027642	-5.704	-0.28
chrX:100551695-100551893	Chic1	NM_009767	-6.943	-0.22
chr2:131924046-131924305	Slc23a2	NM_018824	2.072	0.13
chrX:132276356-132276599	Gprasp1	NM_001004359	-3.93	-0.27
chr19:47936233-47936503	Gsto2	NM_026619	-3.77	-0.29
chrX:147248238-147248353	Maged2	NM_030700	-5.107	-0.24
chr9:100883601-100883869	Pccb	NM_025835	-2.49	-0.16
chrX:148450989-148451198	Smc1a	NM_019710	-9.591	-0.23
chr9:65192220-65192500	Pdcd7	NM_016688	-2.128	-0.27
chrX:33652359-33652553	Il13ra1	NM_133990	-9.045	-0.29
chrX:35543304-35543497	Zbtb33	NM_001079513	-6.274	-0.28
chrX:61529364-61529570	Slitrk4	NM_178740	-6.778	-0.25
chrX:166317312-166317511	Mid1	NM_010797	-5.504	-0.17
chrX:91881658-91881902	Gspt2	NM_008179	-11.356	-0.21
chrX:68618315-68618474	Mtmr1	NM_016985	-6.744	-0.28
chrX:98282526-98282788	Slc7a3	NM_007515	-3.861	-0.26
chr2:49533034-49533303	Kif5c	NM_008449	-2.03	-0.13
chr13:21539791-21539899	Zfp187	NM_001013786	-2.504	-0.14
chr1:170239246-170239356	Pbx1	NM_008783	-2.336	-0.11
chrX:70309877-70310063	Pnma3	NM_153169	-4.55	-0.26
chrX:71213130-71213299	Hcfc1	NM_008224	-9.422	-0.25
chrX:7709663-7709836	Wdr13	NM_026137	-5.751	-0.29
chr6:118138830-118138939	Ret	NM_001080780	-2.913	-0.13
chrX:39503551-39503659	Stag2	NM_001077712	-4.949	-0.33
chr17:47465790-47466042	Trerf1	NM_001097623	-3.719	-0.12
chrX:7366505-7366757	Gripap1	NM_207670	-5.817	-0.26
chrX:53985282-53985393	Fhl1	NM_001077361	-5.34	-0.24
chr14:48784178-48784322	Peli2	NM_033602	2.85	0.12
chrX:156940391-156940510	Phka2	NM_001177878	-7.004	-0.31
chrX:163820528-163820682	Prps2	NM_026662	-8.103	-0.29
chrX:35808526-35808746	Lamp2	NM_001017959	-3.826	-0.18
chrX:99497604-99497766	Hdac8	NM_027382	-3.099	-0.15
chr13:109588358-109588617	Pde4d	NM_011056	-3.063	-0.14
chrX:155971351-155971510	A830080D01Rik	NM_001033472	-5.902	-0.3
chrX:34705069-34705324	Akap14	NM_001033785	2.87	0.1
chrX:71330699-71330931	Mecp2	NM_001081979	-9.196	-0.23
chrX:35917587-35917849	Cul4b	NM_001110142	-4.643	-0.23
chrX:13422914-13423058	Cask	NM_009806	-6.871	-0.23
chr5:144909714-144909968	Lmtk2	NM_001081109	-2.955	-0.1
chrX:140325340-140325493	Dcx	NM_001110222	2.412	0.11
chr2:179223761-179224017	Cdh4	NM_009867	3.658	0.12
chrX:71673957-71674221	Ikbkg	NM_001136067	-4.543	-0.26
chr8:123057373-123057504	Gse1	NM_001145896	-3.218	-0.18
chr1:190727970-190728085	Ush2a	NM_021408	-2.309	-0.11
chrX:119510798-119510979	Nap1l3	NM_138742	-8.689	-0.14
chr2:146848517-146848796	Xrn2	NM_011917	-2.596	-0.16
chrX:72363934-72364205	Mpp1	NM_008621	-2.212	-0.3
chrX:99448014-99448244	Cited1	NM_007709	-6.881	-0.32
chrX:133529342-133529460	Zcchc18	NM_001035509	-4.579	-0.22
chrX:91480669-91480783	Klhl15	NM_001039059	-5.156	-0.14
chrX:71542459-71542660	Atp6ap1	NM_018794	-7.687	-0.33
chrX:19868890-19869063	Slc9a7	NM_177353	-9.544	-0.22
chrX:99265795-99266017	Rgag4	NM_183318	-6.807	-0.32
chrX:7471712-7471892	Timm17b	NM_011591	-3.568	-0.1
chr13:56635159-56635433	Fbxl21	NM_178674	-3.779	-0.28
chrX:71527801-71527990	Taz	NM_001173547	-7.298	-0.28
chrX:160857743-160857892	Piga	NM_011081	-6.731	-0.26
chrX:96339705-96339867	Efnb1	NM_010110	-4.303	-0.12
chrX:7299224-7299353	Wdr45	NM_172372	-6.524	-0.31
chrX:45698099-45698215	Bcorl1	NM_178782	-4.823	-0.32
chrX:147955192-147955394	Phf8	NM_001113354	-9.073	-0.32
chr1:94746930-94747048	Gpc1	NM_016696	-4.452	-0.11
chrX:165758322-165758568	Hccs	NM_008222	-8.414	-0.16
chrX:130830712-130830895	Tmem35	NM_026239	-5.44	-0.38
chr6:125410511-125410634	Cd9	NM_007657	-2.072	-0.11
chrX:160198503-160198762	1700045I19Rik	NR_003640	-3.156	-0.17
chrX:53599411-53599533	Zfp449	NM_030139	-7.227	-0.23
chr1:64135558-64135807	Klf7	NM_033563	-3.397	-0.12
chr18:65243332-65243583	Nedd4l	NM_001114386	-3.915	-0.11
chrX:70905223-70905451	Pnck	NM_012040	-7.954	-0.26
chr5:112858890-112859166	Sez6l	NM_019982	-2.305	-0.14
chrX:56386926-56387099	Fgf13	NM_010200	-7.298	-0.3
chrX:47140270-47140510	Igsf1	NM_177591	-4.161	-0.2
chr2:71376895-71377007	Dlx1as	NR_002854	-2.41	-0.1
chrX:156828763-156828872	Gpr64	NM_001079847	-6.486	-0.31
chrX:45977088-45977219	Slc25a14	NM_001166450	-6.85	-0.27
chr9:65161242-65161426	Clpx	NM_001044389	-2.527	-0.19
chrX:153720941-153721072	Phex	NM_011077	4.829	0.14
chr13:13566550-13566810	Nid1	NM_010917	2.049	0.18
chrX:17148293-17148491	Fundc1	NM_028058	-4.214	-0.21
chrX:71160569-71160779	Arhgap4	NM_001162423	-5.959	-0.26
chrX:70962141-70962375	Bcap31	NM_012060	-6.436	-0.32
chrX:6356893-6357088	Dgkk	NM_177914	-6.881	-0.35
chr4:106601791-106602055	Ssbp3	NM_023672	2.156	0.13
chrX:10062268-10062392	Tspan7	NM_019634	-5.44	-0.31
chr4:118917811-118918025	Lepre1	NM_001042411	-2.072	-0.11
chrX:96241846-96242056	Stard8	NM_199018	-2.274	-0.12
chr17:84109342-84109530	Mta3	NM_001171052	-2.305	-0.17
chrX:132276356-132276599	Armcx5	NM_001009575	-3.93	-0.27
chrX:71500914-71501176	Emd	NM_007927	-3.465	-0.31
chrX:45873054-45873278	Rab33a	NM_011228	-5.264	-0.31
chr5:140651034-140651300	Mad1l1	NM_010752	2.083	0.16
chrX:71495115-71495233	Flna	NM_010227	-9.483	-0.24
chrX:54579701-54579823	Arhgef6	NM_152801	-4.16	-0.37
chr16:56040059-56040237	Rg9mtd1	NM_029092	-3.333	-0.1
chrX:49967389-49967574	Gpc3	NM_016697	-7.18	-0.32
chr19:40481239-40481500	Sorbs1	NM_001034962	-2.978	-0.16
chr9:108874791-108875055	Col7a1	NM_007738	-3.462	-0.12
chrX:91788599-91788847	Maged1	NM_019791	-5.667	-0.29
chrX:132804698-132804829	Ngfrap1	NM_001110233	-7.762	-0.29
chrX:155691949-155692100	Rps6ka3	NM_148945	-4.816	-0.34
chrX:7216315-7216489	Syp	NM_009305	-6.824	-0.37
chr11:54912002-54912243	Gm2a	NM_010299	-2.053	-0.13
chrX:130941787-130941898	Drp2	NM_010078	-2.648	-0.12
chrX:20498382-20498594	Syn1	NM_001110780	-5.16	-0.23
chrX:10291974-10292153	Mid1ip1	NM_001166635	-3.769	-0.19
chrX:90920980-90921168	Pcyt1b	NM_177546	-4.214	-0.33
chr2:29571991-29572245	Rapgef1	NM_001039086	-2.331	-0.12
chr2:130970487-130970693	Hspa12b	NM_028306	-5.452	-0.11
chr2:156270695-156270957	Epb4.1l1	NM_001003815	-2.943	-0.11
chrX:71613972-71614139	Ubl4	NM_145405	-6.115	-0.23
chrX:20425563-20425760	Araf	NM_001159645	-7.693	-0.22
chr13:89443955-89444064	Edil3	NM_001037987	-2.066	-0.1
chrX:159326136-159326327	Syap1	NM_025932	-9.621	-0.2
chrX:132420679-132420786	Bhlhb9	NM_001098222	-6.28	-0.35
chr8:93853850-93854106	Fto	NM_011936	-2.984	-0.11
chrX:71514364-71514575	Rpl10	NM_052835	2.562	0.11
chrX:103414532-103414794	Taf9b	NM_001001176	-3.92	-0.26
chrX:97689082-97689264	Igbp1	NM_008784	-7.693	-0.34
chrX:164560937-164561057	Frmpd4	NM_001033330	-7.661	-0.29
chrX:156575572-156575790	Pdha1	NM_008810	-7.693	-0.32
chrX:71673957-71674221	G6pdx	NM_008062	-4.543	-0.26
chrX:159339495-159339657	Ctps2	NM_001168568	-5.699	-0.15
chrX:7721276-7721426	Rbm3	NM_001166409	-3.858	-0.13
chr11:118369700-118369959	D11Bwg0517e	NM_001024931	3.453	0.13
chrX:50723511-50723773	Mospd1	NM_027409	-4.214	-0.26
chr7:133323362-133323563	Xpo6	NM_028816	-2.146	-0.1
chrX:55283204-55283466	Zic3	NM_009575	-3.47	-0.38
chr10:87849845-87850105	Gnptab	NM_001004164	-4.043	-0.3
chr6:91671528-91671792	Slc6a6	NM_009320	-3.171	-0.13
chrX:48371215-48371351	Rap2c	NM_172413	-8.133	-0.3
chrX:9793177-9793348	Rpgr	NM_001177950	-7.625	-0.26
chr6:48523919-48524121	Rarres2	NM_027852	-2.331	-0.1
chrX:78315638-78315791	Tmem47	NM_138751	-3.74	-0.11
chrX:38754005-38754176	Gria3	NM_016886	-6.436	-0.32
chrX:98579068-98579188	Gjb1	NM_008124	-4.966	-0.21
chr19:5464428-5464683	Fibp	NM_021438	-2.995	-0.22
chrX:160513560-160513747	Siah1b	NM_009173	-3.488	-0.29
chrX:20194972-20195167	Rbm10	NM_001167775	-3.576	-0.13
chrX:7342324-7342433	Tcfe3	NM_001105196	-4.85	-0.21
chrX:99384137-99384358	Rps4x	NM_009094	-7.693	-0.34
chrX:162915506-162915618	Rab9	NM_019773	-5.274	-0.18
chr6:50262403-50262653	Osbpl3	NM_001163645	3.4	0.11
chrX:34335765-34335950	Slc25a5	NM_007451	-7.287	-0.31
chr7:105290050-105290305	Capn5	NM_007602	-2.053	-0.11
chrX:102316263-102316465	Magee1	NM_053201	-7.693	-0.28
chrX:54306853-54307073	Htatsf1	NM_028242	-7.597	-0.16
chrX:151650629-151650795	Sat1	NM_009121	-6.881	-0.32
chrX:98418203-98418350	Snx12	NM_001110310	-5.959	-0.31
chr12:103940530-103940789	Itpk1	NM_172584	-3.49	-0.13
chrX:34625973-34626104	Rpl39	NM_026055	-5.028	-0.21
chr5:121450936-121451190	Rph3a	NM_011286	-2.167	-0.14
chr8:95374053-95374296	Mmp2	NM_008610	-3.956	-0.11
chrX:12164733-12164974	Atp6ap2	NM_027439	-10.045	-0.27
chrX:53862927-53863098	Slc9a6	NM_172780	-8.9	-0.22
chrX:71031632-71031882	Idh3g	NM_008323	-7.54	-0.33
chrX:75041880-75042030	Prkx	NM_016979	-6.436	-0.29
chr8:34916304-34916580	Rbpms	NM_001042674	-2.98	-0.23
chr1:136130590-136130858	Adora1	NM_001008533	-2.211	-0.11
chrX:71031632-71031882	Ssr4	NM_001166480	-7.54	-0.33
chrX:130593878-130594043	Cstf2	NM_133196	-11.164	-0.32
chr11:22873668-22873935	Commd1	NM_144514	3.014	0.1
chrX:34731656-34731906	Ndufa1	NM_019443	-9.016	-0.3
chrX:7524545-7524716	Hdac6	NM_001130416	-5.338	-0.36
chrX:137134308-137134566	Tsc22d3	NM_001077364	-6.086	-0.26
chr19:18725516-18725767	BC016495	NM_145497	-2.036	-0.1
chrX:50348004-50348125	Hprt	NM_013556	2.969	0.12
chrX:19636849-19636977	Chst7	NM_021715	-9.422	-0.29
chrX:103382068-103382184	Pgk1	NM_008828	-7.755	-0.24
chrX:138663274-138663415	Nxt2	NM_001161430	-3.849	-0.25
chr2:167367092-167367354	Snai1	NM_011427	-2.911	-0.17
chr15:101062025-101062282	Grasp	NM_019518	-4.842	-0.24
chr11:119903045-119903291	Aatk	NM_007377	-2.256	-0.12
chrX:131291618-131291793	Armcx3	NM_027870	-8.427	-0.32
chrX:149471727-149471851	Mageh1	NM_023788	-9.405	-0.28
chrX:120217167-120217301	3110007F17Rik	NM_028426	-8.031	-0.11
chrX:150266996-150267226	Spin2	NM_001005370	-7.718	-0.25
chr2:152646670-152646911	Bcl2l1	NM_009743	2.169	0.11
chr5:136400200-136400394	Ywhag	NM_018871	-3.355	-0.1
chr2:34349501-34349771	Mapkap1	NM_177345	-2.067	-0.25
chrX:106290612-106290725	Sh3bgrl	NM_019989	-4.615	-0.19
chrX:7461264-7461401	Slc35a2	NM_001083937	-6.857	-0.23
chr11:33741705-33741971	Kcnip1	NM_001190885	-2.685	-0.11
chrX:54646212-54646347	Rbmx	NM_001166623	-4.865	-0.23
chrX:7248332-7248462	Plp2	NM_019755	-6.868	-0.27
chrX:70473645-70473793	F8a	NM_007978	-8.977	-0.29
chrX:67730344-67730471	BC023829	NM_001033328	-8.066	-0.27
chr11:120810844-120811100	Slc16a3	NM_001038653	-2.609	-0.11
chrX:156406054-156406233	Sh3kbp1	NM_001135727	-2.78	-0.1
chrX:7651038-7651185	Suv39h1	NM_011514	-8.427	-0.28
chrX:71167644-71167834	Renbp	NM_001164704	-6.881	-0.36
chrX:136145612-136145827	Rnf128	NM_023270	-9.102	-0.27
chrX:137491262-137491407	Psmd10	NM_001164177	-6.436	-0.25
chrX:131075972-131076131	Timm8a1	NM_013898	-9.387	-0.32
chrX:97927261-97927435	Gdpd2	NM_023608	-2.727	-0.13
chrX:7783362-7783533	Porcn	NM_016913	-8.261	-0.22
chr5:115029852-115030049	BC057022	NM_001004180	-2.468	-0.1
chrX:20281132-20281366	Usp11	NM_145628	-8.834	-0.29
chr8:122189239-122189498	Wfdc1	NM_023395	-2.186	-0.1
chr3:143858305-143858461	Lmo4	NM_001161769	2.015	0.12
chr19:47936233-47936503	Gsto1	NM_010362	-3.77	-0.29
chrX:70918868-70918989	Slc6a8	NM_001142809	-8.901	-0.21
chrX:97821768-97821916	Pdzd11	NM_028303	-9.102	-0.31
chrX:159198854-159199070	Rbbp7	NM_009031	-6.898	-0.3
chrX:162767191-162767361	Gpm6b	NM_001177961	-4.214	-0.31
chrX:67618362-67618611	Ids	NM_010498	-3.563	-0.32
chr1:94837899-94838201	Capn10	NM_011796	-2.013	-0.15
chr7:28318129-28318405	Pld3	NM_011116	-2.039	-0.28
chrX:91012287-91012481	Pdk3	NM_145630	2.776	0.11
chrX:45866211-45866422	Aifm1	NM_012019	-4.865	-0.31
chr14:49920179-49920438	Slc35f4	NM_029238	3.23	0.12
chrX:22941981-22942221	Klhl13	NM_026167	-7.794	-0.19
chr19:24172740-24172963	Tjp2	NM_011597	2.365	0.11
chr15:100410058-100410334	Pou6f1	NM_010127	-2.629	-0.15
chrX:73052735-73052985	Pls3	NM_001166453	2.692	0.12
chrX:94571880-94572040	Eda2r	NM_001161432	-4.227	-0.22
chrX:7471712-7471892	Pqbp1	NM_019478	-3.568	-0.1
chrX:34138432-34138685	Pgrmc1	NM_016783	-7.098	-0.21
chrX:7150383-7150522	Ppp1r3f	NM_138605	-4.026	-0.15
chrX:133242337-133242565	Tceal1	NM_146236	-6.436	-0.32
chrX:133201058-133201227	Tceal3	NM_001029978	-6.406	-0.36
chrX:131744751-131744932	Tceal6	NM_025355	-8.068	-0.34
chrX:67639226-67639428	1110012L19Rik	NM_026787	-7.298	-0.32
chrX:70729010-70729120	Bgn	NM_007542	-4.853	-0.25
chr11:115673128-115673305	Caskin2	NM_080643	-2.945	-0.12
chrX:34415116-34415247	Ube2a	NM_019668	-6.289	-0.22
chrX:163650141-163650360	Tmsb4x	NM_021278	-4.291	-0.2
chr5:139533247-139533507	Prkar1b	NM_008923	-3.047	-0.12
chr7:117405581-117405837	Swap70	NM_009302	-3.341	-0.16
chrX:138740467-138740707	Kcne1l	NM_021487	-8.441	-0.32
chrX:162878127-162878274	Trappc2	NM_025432	-7.502	-0.33
chrX:50911230-50911342	Cxx1c	NM_028375	-7.693	-0.34
chrX:7848304-7848502	Slc38a5	NM_172479	-4.592	-0.22
chr1:193210130-193210326	Ppp2r5a	NM_144880	-2.413	-0.14
chr1:134807125-134807395	Lrrn2	NM_010732	-2.182	-0.24
chrX:7500202-7500395	Pcsk1n	NM_013892	-3.95	-0.15
chrX:58963173-58963344	Ldoc1	NM_001018087	-3.842	-0.1
chrX:72760119-72760335	Vbp1	NM_011692	-6.192	-0.36
chr19:47166495-47166763	Usmg5	NM_023211	-2.317	-0.1
chrX:34523923-34524087	Sept_6	NM_001177324	-3.932	-0.19
chrX:57579992-57580252	Atp11c	NM_001001798	2.387	0.14
chr15:88897819-88898086	Panx2	NM_001002005	4.55	0.17
chrX:148613549-148613696	Iqsec2	NM_001005475	-4.214	-0.24
chrX:162948623-162948777	Tceanc	NM_001007577	-6.881	-0.33
chr4:135780906-135781157	Asap3	NM_001008232	-3.438	-0.11
chrX:33428571-33428713	Dock11	NM_001009947	-6.958	-0.26
chr15:79657135-79657346	Cbx6-Nptxr	NM_001013360	-2.144	-0.1
chr6:13171765-13171998	Vwde	NM_001013757	-2.03	-0.19
chrX:157433090-157433226	Cdkl5	NM_001024624	-8.026	-0.33
chrX:71068017-71068179	Pdzd4	NM_001029868	-3.295	-0.11
chrX:72341370-72341521	Dkc1	NM_001030307	-9.137	-0.27
chr2:146701942-146702206	Plk1s1	NM_001033298	-2.259	-0.18
chr4:45440030-45440295	Shb	NM_001033306	-2.132	-0.12
chrX:92361610-92361770	Arhgef9	NM_001033329	-4.299	-0.31
chr7:30808290-30808565	Zfp568	NM_001033355	-3.902	-0.53
chrX:39264946-39265075	Thoc2	NM_001033422	-8.431	-0.28
chr18:25537461-25537718	AW554918	NM_001033532	-2.515	-0.11
chr5:105912840-105913088	Lrrc8b	NM_001033550	-3.266	-0.17
chrX:72401312-72401441	4930428E23Rik	NM_001033786	-8.462	-0.33
chrX:141356397-141356505	Zcchc16	NM_001033795	3.547	0.16
chrX:50146314-50146571	Ccdc160	NM_001034059	-3.302	-0.15
chrX:93025132-93025256	Zc3h12b	NM_001034907	3.557	0.12
chr1:91540595-91540866	Agap1	NM_001037136	-3.259	-0.16
chr11:105885553-105885815	Kcnh6	NM_001037712	-2.22	-0.11
chr4:43505482-43505769	Ccdc107	NM_001037913	2.83	0.16
chrX:72661764-72662009	Mtcp1	NM_001039373	-8.647	-0.25
chr7:4992735-4992973	Zfp784	NM_001039532	-2.095	-0.12
chrX:34926480-34926660	Rhox4d	NM_001039695	3.953	0.12
chrX:5977125-5977235	Shroom4	NM_001040459	-7.606	-0.25
chrX:12339104-12339320	Med14	NM_001048208	-5.258	-0.2
chrX:49032874-49033112	Hs6st2	NM_001077202	-6.074	-0.28
chrX:101397211-101397318	C77370	NM_001077354	-4.057	-0.31
chr5:93344828-93345083	Shroom3	NM_001077595	2.476	0.11
chr11:89308595-89308822	Ankfn1	NM_001080933	-2.578	-0.1
chrX:158363955-158364143	Nhs	NM_001081052	-2.562	-0.13
chrX:46823393-46823593	Arhgap36	NM_001081123	-5.228	-0.24
chrX:155852910-155853086	Mtap7d2	NM_001081124	-10.03	-0.32
chrX:69208457-69208621	Prrg3	NM_001081135	-5.44	-0.29
chrX:143988132-143988259	Lrch2	NM_001081173	-6.919	-0.21
chrX:101678679-101678918	Uprt	NM_001081189	-5.44	-0.35
chr9:45550755-45551010	Dscaml1	NM_001081270	-2.806	-0.14
chrX:97014784-97014922	Tmem28	NM_001081283	-4.89	-0.2
chr7:141495891-141496141	D7Ertd443e	NM_001081331	-2.238	-0.2
chrX:68371726-68371895	Mamld1	NM_001081354	4.547	0.11
chrX:69061377-69061604	2610030H06Rik	NM_001081356	-4.214	-0.37
chrX:117407021-117407130	Pcdh11x	NM_001081385	-4.33	-0.2
chr12:87171519-87171783	Ttll5	NM_001081423	4.286	0.38
chr7:126005583-126005865	Iqck	NM_001081446	-2.573	-0.26
chrX:106029146-106029271	Brwd3	NM_001081477	-5.387	-0.28
chrX:136219204-136219438	Tbc1d8b	NM_001081499	-6.436	-0.26
chrX:136597304-136597418	Nup62cl	NM_001081668	-6.925	-0.29
chrX:133511163-133511303	Tmsb15b1	NM_001081983	-6.777	-0.42
chrX:133572983-133573243	Mcart6	NM_001082412	-3.623	-0.27
chrX:34283908-34284024	Slc25a43	NM_001085497	-8.07	-0.26
chrX:152056659-152056897	Ptchd1	NM_001093750	-5.44	-0.3
chrX:76744957-76745216	Gm7173	NM_001099307	2.756	0.13
chrX:8568618-8568870	Gm14458	NM_001099326	-3.136	-0.16
chr1:182566740-182566997	Lin9	NM_001103182	-2.346	-0.26
chrX:158156604-158156741	Rai2	NM_001103367	-5.061	-0.29
chrX:130222393-130222523	Pcdh19	NM_001105245	-5.879	-0.28
chrX:70228368-70228518	Zfp185	NM_001109043	-3.674	-0.11
chr19:10530665-10530797	Lrrc10b	NM_001111140	-3.09	-0.11
chr1:121894434-121894686	Gm101	NM_001115074	2.156	0.12
chr2:93280312-93280560	Cd82	NM_001136055	-3.418	-0.13
chrX:20240593-20240845	Uba1	NM_001136085	-5.154	-0.34
chr5:89521652-89521918	Slc4a4	NM_001136260	2.743	0.25
chrX:149441870-149441990	Usp51	NM_001137547	-8.622	-0.28
chrX:110412259-110412416	Dach2	NM_001142570	-6.881	-0.36
chr13:41167958-41168219	Mak	NM_001145802	3.73	0.11
chrX:161418427-161418605	Fancb	NM_001146081	-6.084	-0.21
chr18:25636888-25636995	Celf4	NM_001146292	-4.481	-0.16
chr6:118900664-118900929	Cacna1c	NM_001159533	2.262	0.16
chr6:128567255-128567514	Klrb1a	NM_001159902	-2.075	-0.16
chrX:85183377-85183635	Il1rapl1	NM_001160403	2.582	0.2
chrX:132373917-132374065	Gprasp2	NM_001163015	-7.693	-0.39
chrX:156423880-156424082	Map3k15	NM_001163085	-4.405	-0.22
chrX:137908226-137908378	Col4a5	NM_001163155	-3.897	-0.25
chr12:110271870-110272052	Begain	NM_001163175	-5.692	-0.11
chr8:119783018-119783252	4933407C03Rik	NM_001163262	-2.183	-0.17
chr3:96614069-96614315	Cd160	NM_001163496	-3.178	-0.17
chr15:76034532-76034792	Plec	NM_001163540	3.376	0.1
chrX:99188144-99188292	Nhsl2	NM_001163610	3.827	0.11
chr5:110549311-110549556	Zfp605	NM_001163996	-2.789	-0.21
chrX:68468291-68468448	Mtm1	NM_001164190	-7.693	-0.35
chrX:75829017-75829177	Prrg1	NM_001164275	-10.604	-0.23
chr15:81526318-81526581	Chadl	NM_001164320	-2.003	-0.12
chrX:135751838-135752045	Mum1l1	NM_001164630	-5.959	-0.38
chr15:72856120-72856397	Trappc9	NM_001164641	-2.39	-0.29
chr1:59196277-59196529	Mpp4	NM_001164682	-2.187	-0.11
chrX:146893798-146893984	Tmem29	NM_001164683	-5.466	-0.15
chr19:45819939-45820205	Fgf8	NM_001166361	2.585	0.13
chrX:72661764-72662009	Brcc3	NM_001166457	-8.647	-0.25
chrX:45947559-45947684	Zfp280c	NM_001166648	-4.397	-0.16
chr2:28837397-28837652	1700101E01Rik	NM_001166705	-3.803	-0.15
chr19:60888424-60888694	Fam45a	NM_001167829	-3.473	-0.24
chr13:58504662-58504902	Rmi1	NM_001168248	6.66	0.17
chrX:147452252-147452360	Gnl3l	NM_001168600	-7.202	-0.26
chrX:136532459-136532630	Rbm41	NM_001172147	-5.959	-0.34
chrX:71527801-71527990	Dnase1l1	NM_001172154	-7.298	-0.28
chrX:97250288-97250531	Eda	NM_001177937	2.266	0.12
chrX:71167644-71167834	Naa10	NM_001177965	-6.881	-0.36
chrX:71268929-71269064	Irak1	NM_001177973	-9.12	-0.23
chrX:98616421-98616650	Zmym3	NM_001177985	-4.116	-0.22
chrX:48278049-48278248	Frmd7	NM_001190332	-3.154	-0.18
chrX:103167158-103167296	Magt1	NM_001190409	2.402	0.1
chr19:17544321-17544590	Pcsk5	NM_001190483	3.112	0.15
chrX:42142783-42142947	Dcaf12l1	NM_001190718	-10.86	-0.33
chrX:136405586-136405765	Morc4	NM_001193309	-9.542	-0.28
chrX:83437302-83437508	Nr0b1	NM_007430	-9.45	-0.3
chrX:70962141-70962375	Abcd1	NM_007435	-6.436	-0.32
chrX:90527057-90527185	Arx	NM_007492	-4.025	-0.23
chr4:122794046-122794299	Bmp8b	NM_007559	-2.139	-0.12
chr6:34436333-34436595	Bpgm	NM_007563	3.064	0.1
chrX:100517555-100517759	Cdx4	NM_007674	-3.877	-0.25
chrX:81981457-81981648	Dmd	NM_007868	4.429	0.11
chrX:133658029-133658277	Esx1	NM_007957	-3.966	-0.32
chrX:147500739-147500881	Fgd1	NM_008001	-4.641	-0.12
chrX:65932534-65932710	Fmr1	NM_008031	-7.402	-0.28
chrX:66614116-66614264	Aff2	NM_008032	-5.934	-0.26
chr2:9779790-9780051	Gata3	NM_008091	-2.17	-0.25
chrX:49518504-49518619	Gpc4	NM_008150	-2.069	-0.11
chr5:114084437-114084695	Cmklr1	NM_008153	-3.435	-0.1
chrX:83021712-83021890	Gyk	NM_008194	-6.681	-0.33
chrX:68809732-68809866	Hmgb3	NM_008253	-11.838	-0.37
chr7:19602915-19603165	Foxa3	NM_008260	-2.404	-0.19
chrX:143394669-143394913	Htr2c	NM_008312	-6.769	-0.26
chr14:15179332-15179580	Il3ra	NM_008369	3.172	0.1
chrX:7399941-7400174	Kcnd1	NM_008423	-5.29	-0.33
chr7:150594562-150594831	Kcnq1	NM_008434	3.298	0.2
chrX:97821768-97821916	Kif4	NM_008446	-9.102	-0.31
chrX:71125425-71125537	L1cam	NM_008478	-4.41	-0.31
chr7:144315646-144315918	Mgmt	NM_008598	-2.804	-0.16
chrX:100380810-100380928	Nap1l2	NM_008671	-3.708	-0.21
chrX:147022716-147022835	Pfkfb1	NM_008824	-10.31	-0.31
chrX:99839703-99839857	Phka1	NM_008832	-6.599	-0.3
chrX:90877675-90877877	Pola1	NM_008892	-8.427	-0.31
chrX:20125364-20125483	Rgn	NM_009060	-6.265	-0.26
chrX:100933534-100933724	Slc16a2	NM_009197	5.467	0.14
chrX:153929098-153929349	Sms	NM_009214	-9.048	-0.27
chrX:58151156-58151328	Sox3	NM_009237	-2.779	-0.18
chr12:112689009-112689181	Tnfaip2	NM_009396	-5.624	-0.11
chrX:160396344-160396534	Zrsr2	NM_009453	-10.402	-0.26
chrX:12648558-12648722	Usp9x	NM_009481	-4.458	-0.16
chrX:103099634-103099745	Atrx	NM_009530	2.62	0.12
chrX:101609076-101609210	Abcb7	NM_009592	-10.406	-0.27
chrX:39421430-39421537	Xiap	NM_009688	-5.753	-0.27
chrX:165740430-165740649	Arhgap6	NM_009707	-2.2	-0.1
chr12:106801466-106801730	Bdkrb2	NM_009747	2.938	0.11
chr5:44206491-44206753	Bst1	NM_009763	-2.563	-0.1
chr14:67850151-67850369	Ebf2	NM_010095	3.191	0.11
chr10:22911414-22911667	Eya4	NM_010167	-2.481	-0.13
chr7:137372219-137372485	Fgfr2	NM_010207	-2.283	-0.12
chrX:160819180-160819318	Figf	NM_010216	-5.662	-0.18
chr2:152757640-152757900	Foxs1	NM_010226	-2.601	-0.2
chrX:68917275-68917405	Gpr50	NM_010340	-7.154	-0.26
chrX:138158158-138158268	Irs4	NM_010572	-4.865	-0.37
chr15:99063175-99063282	Kcnh3	NM_010601	-2.975	-0.13
chr11:74656670-74656798	Mnt	NM_010813	-2.324	-0.1
chrX:165111521-165111791	Msl3	NM_010832	-6.881	-0.42
chrX:93291674-93291925	Msn	NM_010833	-5.873	-0.3
chrX:5045919-5046054	Mycs	NM_010850	-7.315	-0.21
chrX:16487878-16488011	Ndp	NM_010883	-5.915	-0.24
chr4:139391916-139392053	Pax7	NM_011039	-2.35	-0.14
chr19:47166495-47166763	Pdcd11	NM_011053	-2.317	-0.1
chr11:107884534-107884716	Prkca	NM_011101	-3.388	-0.12
chrX:101177928-101178150	Rlim	NM_011276	4.341	0.11
chr16:94098738-94099006	Sim2	NM_011377	-2.541	-0.16
chr17:12613834-12614101	Slc22a3	NM_011395	-2.033	-0.14
chr6:125306910-125307193	Tnfrsf1a	NM_011609	-2.537	-0.29
chrX:54468946-54469177	Cd40lg	NM_011616	2.87	0.1
chr11:22873668-22873935	Zrsr1	NM_011663	3.014	0.1
chrX:131136011-131136176	Gla	NM_013463	-9.731	-0.28
chrX:95343842-95344043	Ar	NM_013476	-3.033	-0.22
chr13:75246262-75246529	Pcsk1	NM_013628	-2.082	-0.19
chr17:35642753-35643022	Pou5f1	NM_013633	2.085	0.13
chrX:135485520-135485628	Nrk	NM_013724	2.915	0.1
chr7:53790363-53790603	Sergef	NM_013789	-2.931	-0.11
chrX:45386634-45386784	Apln	NM_013912	-4.201	-0.2
chr6:23051206-23051471	Aass	NM_013930	-2.623	-0.12
chr16:90389434-90389693	Hunk	NM_015755	3.847	0.14
chrX:6765617-6765840	Clcn5	NM_016691	-6.881	-0.23
chr13:52979161-52979332	Auh	NM_016709	-2.139	-0.14
chrX:148436145-148436286	Hsd17b10	NM_016763	-4.865	-0.34
chr3:88345981-88346251	Rab25	NM_016899	2.419	0.26
chrX:9694672-9694934	Srpx	NM_016911	-2.701	-0.26
chrX:69518745-69518942	Gabre	NM_017369	-2.278	-0.13
chrX:126284826-126285019	Diap2	NM_017398	-7.693	-0.32
chrX:98453887-98454041	Foxo4	NM_018789	4.252	0.12
chr7:53239301-53239579	Abcc6	NM_018795	-2.252	-0.12
chrX:149932900-149933077	Ubqln2	NM_018798	-8.367	-0.2
chr11:63702682-63702887	Hs3st3b1	NM_018805	-3.065	-0.17
chrX:7256767-7256941	Magix	NM_018832	-6.436	-0.29
chrX:163007208-163007366	Egfl6	NM_019397	-3.195	-0.1
chrX:20194972-20195167	Ndufb11	NM_019435	-3.576	-0.13
chrX:6952897-6953093	Usp27x	NM_019461	-7.822	-0.28
chrX:139401197-139401338	Ammecr1	NM_019496	-8.624	-0.13
chrX:7182326-7182441	Cacna1f	NM_019582	-8.181	-0.28
chrX:45816478-45816592	Elf4	NM_019680	-6.972	-0.27
chrX:151697247-151697375	Acot9	NM_019736	-8.728	-0.35
chrX:131136011-131136176	Hnrnph2	NM_019868	-9.731	-0.28
chrX:21291931-21292088	Slc6a14	NM_020049	-4.053	-0.19
chrX:98469729-98469872	Med12	NM_021521	-4.865	-0.41
chrX:148238155-148238345	Huwe1	NM_021523	-10.243	-0.24
chr9:119457527-119457785	Scn5a	NM_021544	-3.583	-0.22
chr8:95201036-95201301	Irx6	NM_022428	-3.494	-0.15
chrX:98625018-98625223	Nono	NM_023144	-9.569	-0.24
chrX:8878453-8878713	Xk	NM_023500	-2.817	-0.25
chr9:48279619-48279896	Rexo2	NM_024233	-2.671	-0.13
chr13:58504662-58504902	Hnrnpk	NM_025279	6.66	0.17
chrX:155810894-155811149	Eif1ax	NM_025437	-5.051	-0.32
chrX:71638454-71638610	Fam3a	NM_025473	-9.688	-0.28
chrX:148450989-148451198	Ribc1	NM_025660	-9.591	-0.23
chr15:12261793-12261912	Golph3	NM_025673	-2.084	-0.12
chrX:82819657-82819883	Tab3	NM_025729	-9.563	-0.25
chr4:117023986-117024250	Rnf220	NM_025739	2.023	0.1
chrX:34666801-34666925	Nkap	NM_025937	-7.54	-0.24
chrX:108576259-108576397	Rps6ka6	NM_025949	-7.298	-0.34
chr19:5871164-5871329	Frmd8	NM_026169	-2.929	-0.11
chrX:140752767-140753026	Alg13	NM_026247	-5.288	-0.23
chr11:31772479-31772735	Cpeb4	NM_026252	-2.597	-0.11
chr7:127444190-127444332	Abca14	NM_026458	-2.458	-0.13
chrX:91611872-91612107	Apoo	NM_026673	-7	-0.2
chrX:160347598-160347743	Ap1s2	NM_026887	-5.44	-0.38
chrX:160795436-160795606	Pir	NM_027153	5.56	0.11
chrX:99315570-99315750	Pin4	NM_027181	-2.367	-0.13
chrX:148803416-148803636	Gpr173	NM_027543	-3.554	-0.19
chr1:8401071-8401209	Sntg1	NM_027671	2.509	0.17
chr3:127431908-127432154	Alpk1	NM_027808	-3.855	-0.12
chr1:74009307-74009570	Tns1	NM_027884	2.997	0.22
chr1:88321399-88321635	1700019O17Rik	NM_027966	-2.737	-0.15
chr5:77455968-77456082	1700023E05Rik	NM_027970	-2.653	-0.11
chr19:43971010-43971274	Dnmbp	NM_028029	-2.036	-0.1
chr15:76443344-76443474	Slc39a4	NM_028064	-3.621	-0.11
chrX:45609939-45610110	Utp14a	NM_028276	-10.7	-0.17
chr14:70253487-70253736	Pebp4	NM_028560	2.448	0.12
chr17:85852499-85852733	1700106N22Rik	NM_028576	-3.241	-0.12
chr9:103924611-103924866	Nphp3	NM_028721	-2.56	-0.15
chr15:79657135-79657346	Cbx6	NM_028763	-2.144	-0.1
chr17:29826065-29826208	Ftsjd2	NM_028791	-4.32	-0.14
chrX:33868422-33868652	Lonrf3	NM_028894	-9.641	-0.2
chrX:131009846-131010049	Taf7l	NM_028958	-4.703	-0.12
chr5:21061358-21061603	Lrrc17	NM_028977	2.289	0.1
chr14:99552901-99553177	Pibf1	NM_029320	-2.557	-0.22
chr11:30473500-30473763	Acyp2	NM_029344	-3.473	-0.16
chrX:70882485-70882638	Dusp9	NM_029352	-7.531	-0.39
chr2:154497864-154498150	Chmp4b	NM_029362	-2.921	-0.38
chr11:115673128-115673305	Tsen54	NM_029557	-2.945	-0.12
chrX:161418427-161418605	Mospd2	NM_029730	-6.084	-0.21
chrX:148776590-148776843	Tspyl2	NM_029836	-8.355	-0.17
chrX:34446623-34446808	Nkrf	NM_029891	-4.214	-0.31
chrX:147022716-147022835	Apex2	NM_029943	-10.31	-0.31
chrX:34404415-34404561	C330007P06Rik	NM_029951	-7.693	-0.27
chrX:102960418-102960632	Fgf16	NM_030614	-9.422	-0.28
chrX:134984682-134984879	Il1rapl2	NM_030688	-3.866	-0.15
chrX:8605730-8605882	Fthl17	NM_031261	-5.44	-0.27
chr5:144797914-144798179	Ocm	NM_033039	2.907	0.12
chrX:117040635-117040861	Pabpc5	NM_053114	-8.782	-0.16
chr11:48663196-48663465	Trim7	NM_053166	3.619	0.18
chr8:16477904-16478151	Csmd1	NM_053171	-3.133	-0.14
chrX:137908226-137908378	Col4a6	NM_053185	-3.897	-0.25
chr11:88273855-88274123	Msi2	NM_054043	2.4	0.27
chr15:84015131-84015366	Pnpla3	NM_054088	-2.896	-0.1
chr17:27212647-27212900	Itpr3	NM_080553	-2.736	-0.17
chrX:163744504-163744761	Tlr7	NM_133211	3.435	0.14
chr7:135410716-135410829	Slc5a2	NM_133254	-2.298	-0.11
chrX:48194287-48194491	2610018G03Rik	NM_133729	-8.068	-0.33
chrX:48559611-48559725	Mbnl3	NM_134163	-5.982	-0.27
chrX:7305349-7305462	Praf2	NM_138602	-5.512	-0.3
chrX:7182326-7182441	Ccdc22	NM_138603	-8.181	-0.28
chrX:7419567-7419681	Otud5	NM_138604	-9.879	-0.31
chr1:129252378-129252646	Mgat5	NM_145128	2.435	0.11
chr6:124644122-124644384	Lpcat3	NM_145130	-2.981	-0.21
chr18:76212601-76212871	Zbtb7c	NM_145356	-2.775	-0.19
chr10:61881753-61882009	Hkdc1	NM_145419	2.682	0.12
chr10:70723967-70724219	Ube2d1	NM_145420	-2.518	-0.1
chr2:158329051-158329183	Adig	NM_145635	-4.471	-0.1
chrX:53850609-53850734	Mmgt1	NM_146234	-5.959	-0.33
chrX:99352452-99352621	Ercc6l	NM_146235	-9.215	-0.21
chrX:162608216-162608333	Gemin8	NM_146238	-10.615	-0.24
chrX:133584990-133585111	Fam199x	NM_146261	-5.791	-0.33
chr9:115061462-115061579	Osbpl10	NM_148958	-3.805	-0.22
chrX:93151264-93151496	Las1l	NM_152822	-4.809	-0.2
chr13:55071130-55071395	Unc5a	NM_153131	-2.328	-0.21
chr2:73350799-73351065	Wipf1	NM_153138	-3.029	-0.14
chr3:122516600-122516864	Pde5a	NM_153422	-2.268	-0.24
chrX:34731656-34731906	Rnf113a1	NM_153503	-9.016	-0.3
chr7:20011378-20011517	Mark4	NM_172279	-2.405	-0.11
chrX:154036179-154036318	Mbtps2	NM_172307	-9.149	-0.18
chrX:149203382-149203586	Shroom2	NM_172441	-2.988	-0.2
chr9:65439976-65440250	Pif1	NM_172453	-2.411	-0.25
chr10:3145873-3146139	Cnksr3	NM_172546	-2.391	-0.18
chr11:90248879-90249144	Hlf	NM_172563	2.088	0.1
chr1:141320479-141320748	Zbtb41	NM_172643	2.375	0.11
chr2:121540682-121540942	Frmd5	NM_172673	-2.23	-0.1
chr6:92017280-92017547	Fgd5	NM_172731	-3.565	-0.17
chrX:53708633-53708893	Ddx26b	NM_172779	-5.7	-0.15
chrX:111588042-111588173	Klhl4	NM_172781	-6.881	-0.33
chr15:88776692-88776989	Ttll8	NM_172818	-2.13	-0.2
chr5:113581973-113582230	2900026A02Rik	NM_172884	-2.594	-0.13
chrX:35605185-35605319	Fam70a	NM_172930	-7.915	-0.32
chr8:95374053-95374296	Lpcat2	NM_173014	-3.956	-0.11
chrX:46048247-46048391	Rbmx2	NM_173376	-9.693	-0.25
chrX:8822631-8822879	Lancl3	NM_173414	-3.651	-0.14
chrX:13063326-13063496	Nyx	NM_173415	-10.44	-0.21
chrX:16195739-16195924	Maoa	NM_173740	-9.937	-0.2
chrX:7274281-7274431	Gpkow	NM_173747	-12.235	-0.25
chrX:34588760-34588890	Ankrd58	NM_173779	-6.64	-0.25
chrX:149672070-149672180	Klf8	NM_173780	-4.471	-0.3
chr8:127659017-127659268	Disc1	NM_174853	2.898	0.11
chrX:137491262-137491407	Atg4a	NM_174875	-6.436	-0.25
chrX:7234145-7234285	Prickle3	NM_175097	-3.584	-0.19
chrX:12250472-12250691	1810030O07Rik	NM_175141	-8.195	-0.21
chr10:8533176-8533335	Sash1	NM_175155	-2.519	-0.1
chr18:39180443-39180695	Arhgap26	NM_175164	-2.429	-0.1
chrX:92640175-92640421	Fam123b	NM_175179	-8.29	-0.21
chrX:23270152-23270284	Wdr44	NM_175180	-6.722	-0.26
chrX:136014954-136015064	D330045A20Rik	NM_175326	-5.764	-0.2
chrX:8470109-8470353	B630019K06Rik	NM_175327	-3.47	-0.14
chrX:101866179-101866344	Zdhhc15	NM_175358	-10.011	-0.27
chr1:135272728-135272989	Etnk2	NM_175443	-3.004	-0.19
chrX:131543432-131543555	Zmat1	NM_175446	-7.248	-0.25
chr5:97073948-97074217	Fras1	NM_175473	2.804	0.13
chr15:11257131-11257248	Adamts12	NM_175501	-2.351	-0.11
chrX:41720782-41720973	Dcaf12l2	NM_175539	-8.341	-0.3
chr19:23890912-23891176	Apba1	NM_177034	-2.234	-0.11
chr7:20473132-20473373	Ceacam19	NM_177036	-3.444	-0.11
chr3:154641127-154641392	Tnni3k	NM_177066	-2.559	-0.13
chr5:21061358-21061603	Fbxl13	NM_177076	2.289	0.1
chr7:149540622-149540745	6330512M04Rik	NM_177265	-2.038	-0.16
chrX:54075432-54075561	Mtap7d3	NM_177293	-7.693	-0.34
chr2:5614978-5615252	Camk1d	NM_177343	2.84	0.11
chr14:123747251-123747496	Nalcn	NM_177393	-2.013	-0.1
chrX:162878127-162878274	Ofd1	NM_177429	-7.502	-0.33
chrX:139116526-139116661	Tmem164	NM_177592	-7.419	-0.24
chrX:109714770-109715024	Zfp711	NM_177747	-10.617	-0.27
chr18:61669632-61669891	Arhgef37	NM_177828	-2.405	-0.15
chrX:136597304-136597418	E230019M04Rik	NM_177921	-6.925	-0.29
chrX:158994653-158994894	Reps2	NM_178256	-2.364	-0.17
chr3:144743021-144743196	Clca5	NM_178697	-2.679	-0.14
chr14:66620174-66620441	Gulo	NM_178747	-2.268	-0.12
chrX:92223406-92223520	Spin4	NM_178753	-4.865	-0.19
chrX:159266420-159266535	Txlng	NM_178935	-3.588	-0.32
chrX:7505404-7505646	Eras	NM_181548	-3.791	-0.14
chr4:122794046-122794299	Oxct2b	NM_181859	-2.139	-0.12
chr4:105985709-105985933	Usp24	NM_183225	-3.137	-0.19
chrX:147779257-147779472	Fam120c	NM_198105	-9.622	-0.34
chr11:95610588-95610854	Zfp652	NM_201609	-2.085	-0.13
chrX:133511163-133511303	Tmsb15b1-Tmsb15b2	NM_207267	-6.777	-0.42
chrX:96133304-96133418	Yipf6	NM_207633	-10.53	-0.39
chr4:43505482-43505769	Rmrp	NR_001460	2.83	0.16
chr7:150455734-150456023	Kcnq1ot1	NR_001461	-2.266	-0.26
chrX:100644358-100644496	Tsix	NR_002844	5.848	0.24
chrX:71514364-71514575	Snora70	NR_002899	2.562	0.11
chrX:34625973-34626104	Snora69	NR_002900	-5.028	-0.21
chrX:54646212-54646347	Snord61	NR_002903	-4.865	-0.23
chrX:50099306-50099495	Kis2	NR_003188	-6.732	-0.29
chrX:91611872-91612107	Apoo-ps	NR_004438	-7	-0.2
chr6:6804091-6804323	Dlx6os1	NR_015388	-2.292	-0.12
chrX:106029146-106029271	2810403D21Rik	NR_015493	-5.387	-0.28
chrX:47976275-47976404	6720401G13Rik	NR_015505	6.263	0.52
chr1:94837899-94838201	9430060I03Rik	NR_015525	-2.013	-0.15
chrX:102588677-102588823	5330434G04Rik	NR_015552	-3.945	-0.21
chr5:23208243-23208360	AI506816	NR_015554	-5.431	-0.11
chrX:147779257-147779472	A230072E10Rik	NR_015600	-9.622	-0.34
chrX:100129369-100129504	Gm5126	NR_026596	-5.788	-0.27
chrX:6952897-6953093	LOC100270707	NR_026741	-7.822	-0.28
chr11:4524655-4524943	Gm11961	NR_027798	-2.347	-0.28
chrX:6989429-6989586	2010204K13Rik	NR_027924	-5.631	-0.15
chrX:53627512-53627723	Ncrna00086	NR_028086	-7.298	-0.3
chrX:150158264-150158440	2210013O21Rik	NR_028432	-8.771	-0.22
chrX:73010057-73010180	4933407K13Rik	NR_029443	-6.196	-0.2
chrX:7150383-7150522	4930524L23Rik	NR_029473	-4.026	-0.15
chr1:94746930-94747048	Mir149	NR_029559	-4.452	-0.11
chrX:50099306-50099495	Mir106a	NR_029657	-6.732	-0.29
chrX:50099306-50099495	Mir19b-2	NR_029715	-6.732	-0.29
chrX:50099306-50099495	Mir92-2	NR_029748	-6.732	-0.29
chrX:50409958-50410142	Mir322	NR_029756	-8.549	-0.26
chrX:50409958-50410142	Mir351	NR_029776	-8.549	-0.26
chrX:50099306-50099495	Mir363	NR_029853	-6.732	-0.29
chrX:50405804-50405968	Mir450-1	NR_029963	-6.299	-0.2
chrX:50405804-50405968	Mir542	NR_030264	-6.299	-0.2
chrX:50099306-50099495	Mir20b	NR_030273	-6.732	-0.29
chrX:50405804-50405968	Mir450-2	NR_030274	-6.299	-0.2
chrX:50409958-50410142	Mir503	NR_030275	-8.549	-0.26
chrX:50405804-50405968	Mir450b	NR_030498	-6.299	-0.2
chrX:50099306-50099495	Mir18b	NR_030548	-6.732	-0.29
chrX:67394740-67394858	1700111N16Rik	NR_033213	2.543	0.11
chrX:65932534-65932710	Gm10474	NR_033481	-7.402	-0.28
chrX:96638765-96638876	Gm14812	NR_033544	-2.62	-0.15
chrX:7721276-7721426	2900002K06Rik	NR_033561	-3.858	-0.13
chrX:70232334-70232556	Mir2137	NR_035517	-6.632	-0.27

## Sheet: PN60 XX vs. XY BNST
Frag_coordinate	Gene Symbol	ID	Z-score	Delta_methylation
chrX:6356893-6357088	Dgkk	NM_177914	-7.368	-0.31
chr19:40564927-40565129	Sorbs1	NM_009166	3.095	0.11
chr9:62369323-62369504	Coro2b	NM_175484	4.127	0.13
chr9:58159997-58160283	Loxl1	NM_010729	-2.229	-0.1
chrX:138740225-138740347	Kcne1l	NM_021487	-5.951	-0.11
chrX:7471712-7471892	Pqbp1	NM_019478	-6.386	-0.17
chr13:57990441-57990683	Spock1	NM_001166463	3.193	0.1
chr8:87237466-87237703	Nfix	NM_001081981	2.415	0.1
chrX:156065988-156066110	Sh3kbp1	NM_001135727	-5.804	-0.26
chrX:58963031-58963176	Ldoc1	NM_001018087	-7.319	-0.17
chr7:80522537-80522693	Rgma	NM_177740	2.765	0.1
chr11:101931901-101932151	Mpp2	NM_016695	2.497	0.12
chr8:114119816-114120037	Znrf1	NM_001168621	5.728	0.12
chrX:20498382-20498594	Syn1	NM_001110780	-5.519	-0.26
chr15:85373443-85373553	Wnt7b	NM_001163633	3.276	0.15
chrX:20281132-20281366	Usp11	NM_145628	-9.59	-0.23
chr2:152512588-152512716	H13	NM_001159551	7.501	0.13
chrX:67618362-67618611	Ids	NM_010498	-3.063	-0.17
chr16:33755423-33755628	Heg1	NM_175256	4.837	0.14
chr8:121359525-121359782	Cdh13	NM_019707	-2.41	-0.11
chrX:133201058-133201227	Tceal3	NM_001029978	-7.014	-0.32
chrX:162767191-162767361	Gpm6b	NM_001177961	-4.245	-0.22
chrX:7499600-7499817	Pcsk1n	NM_013892	-4.45	-0.11
chr8:93853850-93854106	Fto	NM_011936	2.465	0.13
chr18:61548924-61549176	Ppargc1b	NM_133249	3.41	0.11
chr5:121013241-121013392	Tpcn1	NM_145853	3.552	0.12
chr8:96848618-96848896	Slc12a3	NM_019415	-2.521	-0.19
chr17:47732340-47732587	Ccnd3	NM_001081635	3.4	0.1
chr11:107240911-107241027	Pitpnc1	NM_145823	3.828	0.12
chr4:147461480-147461609	Agtrap	NM_009642	4.743	0.11
chr5:121450936-121451190	Rph3a	NM_011286	-3.194	-0.11
chr8:14495750-14496000	Dlgap2	NM_001145965	-3.027	-0.11
chrX:131744751-131744932	Tceal6	NM_025355	-8.942	-0.31
chr10:79599163-79599270	Dos	NM_015761	3.474	0.12
chr5:139533504-139533697	Prkar1b	NM_008923	3.15	0.11
chrX:7150383-7150522	Ppp1r3f	NM_138605	-4.753	-0.17
chr7:108610448-108610589	Pde2a	NM_001008548	2.874	0.12
chr15:77868074-77868261	Cacng2	NM_007583	4.302	0.15
chr1:64154359-64154597	Klf7	NM_033563	2.028	0.13
chr11:3677453-3677730	Osbp2	NM_152818	2.371	0.13
chr11:53384093-53384358	Kif3a	NM_008443	-2.733	-0.1
chrX:7651038-7651185	Suv39h1	NM_011514	-9.34	-0.25
chr10:79725005-79725226	Dazap1	NM_001122604	3.226	0.1
chrX:96332808-96332951	Efnb1	NM_010110	-3.982	-0.37
chr17:30416108-30416339	Btbd9	NM_027060	2.57	0.1
chr13:20565056-20565338	Elmo1	NM_080288	-2.133	-0.22
chr5:130101074-130101285	Mmp17	NM_011846	3.31	0.12
chr6:124810751-124810998	Gpr162	NM_013533	2.021	0.1
chr10:84288592-84288706	Rfx4	NM_001024918	2.916	0.12
chr7:77502766-77502937	Nr2f2	NM_009697	5.313	0.12
chrX:7848304-7848502	Slc38a5	NM_172479	-4.833	-0.14
chr6:88726687-88726957	Mgll	NM_001166249	2.198	0.12
chr1:180973986-180974264	Smyd3	NM_027188	3.401	0.14
chr9:77953716-77953988	Ick	NM_001163780	-2.33	-0.11
chr6:101315945-101316204	Pdzrn3	NM_018884	2.409	0.25
chrX:7342324-7342433	Tcfe3	NM_001105196	-3.804	-0.15
chrX:70918868-70918989	Slc6a8	NM_001142809	-10.991	-0.15
chr10:83851673-83851852	Nuak1	NM_001004363	5.385	0.13
chr7:105290050-105290305	Capn5	NM_007602	-2.564	-0.12
chrX:10062268-10062392	Tspan7	NM_019634	-6.029	-0.3
chr10:79267108-79267268	Palm	NM_001161747	2.81	0.12
chr8:122673852-122673963	6430548M08Rik	NM_001163760	3.344	0.11
chr11:103747325-103747468	Nsf	NM_008740	3.18	0.13
chr4:129393805-129394057	Khdrbs1	NM_011317	-2.74	-0.17
chr11:116982607-116982760	Sec14l1	NM_001166506	2.527	0.11
chr9:107479729-107479996	Nat6	NM_019750	-2.032	-0.13
chrX:70473645-70473793	F8a	NM_007978	-10.088	-0.21
chrX:119510798-119510979	Nap1l3	NM_138742	-8.939	-0.13
chr14:47621488-47621626	Samd4	NM_001037221	2.19	0.11
chr2:179835119-179835398	Hrh3	NM_133849	-3.4	-0.12
chr17:47413982-47414170	Trerf1	NM_001097623	2.414	0.14
chr2:164333380-164333644	Pigt	NM_133779	-2.284	-0.12
chr11:78344276-78344542	Tnfaip1	NM_001159392	2.284	0.2
chrX:163820322-163820531	Prps2	NM_026662	-9.661	-0.25
chr4:104841216-104841464	Ppap2b	NM_080555	3.025	0.12
chr5:142921051-142921281	Foxk1	NM_199068	2.833	0.11
chrX:75041880-75042030	Prkx	NM_016979	-7.133	-0.28
chr19:4113409-4113618	Pitpnm1	NM_001136078	3.28	0.11
chr11:120477138-120477342	Pcyt2	NM_024229	4.237	0.11
chrX:50911230-50911342	Cxx1c	NM_028375	-8.526	-0.34
chr12:3774070-3774323	Dtnb	NM_001162465	3.081	0.1
chr15:99529236-99529498	Accn2	NM_009597	-3.358	-0.12
chr6:90416272-90416524	Klf15	NM_023184	3.616	0.15
chr9:34676220-34676475	Kirrel3	NM_001190911	3.361	0.23
chr4:138647279-138647543	Nbl1	NM_008675	-2.344	-0.27
chr5:140651034-140651300	Mad1l1	NM_010752	2.425	0.16
chr2:174124641-174124857	Gnas	NM_001077507	7.985	0.12
chrX:54306667-54306850	Htatsf1	NM_028242	-14.22	-0.2
chr5:124528619-124528745	Abcb9	NM_019875	4.717	0.12
chr8:35215558-35215711	Tmem66	NM_026432	3.274	0.1
chrX:140207657-140207881	Pak3	NM_008778	3.392	0.13
chrX:132276356-132276599	Armcx5	NM_001009575	-3.561	-0.18
chr7:119617819-119618091	Parva	NM_020606	2.529	0.17
chr7:106499936-106500146	Serpinh1	NM_001111043	4.138	0.13
chr11:11926768-11926884	Grb10	NM_001177629	3.348	0.13
chr9:96512391-96512516	Rasa2	NM_053268	3.898	0.11
chrX:34138855-34139002	Pgrmc1	NM_016783	-8.201	-0.37
chr7:17646212-17646431	Hif3a	NM_001162950	4.806	0.13
chr14:67468952-67469198	Dpysl2	NM_009955	2.791	0.15
chr3:152061668-152061864	Zzz3	NM_001080755	2.651	0.12
chr12:3366722-3366939	Kif3c	NM_008445	2.467	0.12
chr18:23999683-23999814	Mapre2	NM_001162941	3.124	0.11
chr12:103522553-103522800	Rin3	NM_001161365	-2.589	-0.21
chrX:94571772-94571883	Eda2r	NM_001161432	-6.822	-0.15
chr10:62456671-62456856	Rufy2	NM_027425	-2.143	-0.14
chrX:91788599-91788847	Maged1	NM_019791	-6.495	-0.19
chrX:131291618-131291793	Armcx3	NM_027870	-9.34	-0.25
chrX:7783362-7783533	Porcn	NM_016913	-9.238	-0.17
chr18:13131879-13132015	Impact	NM_008378	6.285	0.1
chr8:114255055-114255281	Bcar1	NM_009954	2.706	0.11
chr13:55800452-55800711	B230219D22Rik	NM_181278	2.608	0.25
chrX:99445448-99445699	Cited1	NM_007709	-5.324	-0.12
chr10:80863763-80863994	Nfic	NM_008688	2.152	0.1
chr6:54121532-54121778	Chn2	NM_001163640	3.08	0.16
chr2:92245097-92245236	Cry2	NM_009963	3.124	0.12
chrX:10291974-10292153	Mid1ip1	NM_001166635	-4.635	-0.17
chrX:91012287-91012481	Pdk3	NM_145630	3.924	0.12
chr8:86587708-86587970	Rfx1	NM_009055	-2.3	-0.12
chrX:103414532-103414794	Taf9b	NM_001001176	-3.96	-0.21
chrX:48370998-48371218	Rap2c	NM_172413	-5.68	-0.22
chr17:24784591-24784699	Slc9a3r2	NM_023055	3.714	0.12
chrX:78315638-78315791	Tmem47	NM_138751	-3.807	-0.11
chrX:56387493-56387648	Fgf13	NM_010200	-6.708	-0.12
chrX:61529364-61529570	Slitrk4	NM_178740	-7.56	-0.18
chr8:123074470-123074616	Gse1	NM_001145896	3.371	0.12
chr5:28785368-28785480	Shh	NM_009170	3.073	0.11
chr2:168415994-168416209	Nfatc2	NM_001037177	4.2	0.13
chr9:118903901-118904072	Ctdspl	NM_133710	4.081	0.1
chrX:70729010-70729120	Bgn	NM_007542	-4.307	-0.13
chr18:39006743-39006873	Fgf1	NM_010197	2.785	0.16
chrX:73120626-73120868	Pls3	NM_001166453	-4.238	-0.27
chr2:172736447-172736702	Bmp7	NM_007557	-2.378	-0.13
chr3:101191898-101192158	Igsf3	NM_207205	-3.16	-0.25
chrX:47140270-47140510	Igsf1	NM_177591	-3.631	-0.16
chrX:71673957-71674221	G6pdx	NM_008062	-5.079	-0.29
chr2:157386045-157386214	Nnat	NM_010923	4.35	0.13
chr11:118364762-118364995	D11Bwg0517e	NM_001024931	4.27	0.1
chr4:136339744-136339870	Ephb2	NM_010142	3.551	0.14
chr17:35357727-35357910	Nfkbil1	NM_010909	6.066	0.1
chrX:71167644-71167834	Renbp	NM_001164704	-7.42	-0.32
chr12:103882348-103882466	Itpk1	NM_172584	3.819	0.11
chrX:54646212-54646347	Rbmx	NM_001166623	-5.147	-0.16
chr2:130460714-130460891	Prosapip1	NM_197945	4.706	0.15
chr19:22544706-22544942	Trpm3	NM_001035239	3.133	0.13
chr14:52932728-52932841	Sall2	NM_015772	2.301	0.11
chr5:117826261-117826487	Wsb2	NM_021539	-2.187	-0.11
chr7:128217765-128217986	Mettl9	NM_021554	2.637	0.12
chr2:91098508-91098776	Pacsin3	NM_028733	2.375	0.22
chr6:34106220-34106366	Slc35b4	NM_021435	2.238	0.11
chr7:67149976-67150115	Snrpn	NM_001082961	5.17	0.18
chr5:75559561-75559796	Pdgfra	NM_001083316	3.509	0.12
chr19:55989374-55989586	Tcf7l2	NM_001142918	2.99	0.11
chr2:92245097-92245236	Mapk8ip1	NM_011162	3.124	0.12
chr2:93616002-93616220	Ext2	NM_010163	4.157	0.16
chrX:147956616-147956886	Phf8	NM_001113354	-5.302	-0.29
chrX:91369055-91369225	Zfx	NM_001044386	-5.392	-0.31
chr5:103273126-103273358	Arhgap24	NM_029270	3.02	0.14
chrX:130939536-130939697	Drp2	NM_010078	-6.029	-0.27
chr5:115028087-115028341	BC057022	NM_001004180	2.669	0.13
chrX:130593878-130594043	Cstf2	NM_133196	-11.94	-0.26
chr14:58160986-58161244	Il17d	NM_145837	2.557	0.12
chr10:60270754-60270884	Unc5b	NM_029770	5.638	0.12
chrX:156852002-156852112	Gpr64	NM_001079847	3.41	0.11
chrX:156575077-156575312	Pdha1	NM_008810	-2.922	-0.16
chr1:173170777-173171043	Ndufs2	NM_153064	3.295	0.1
chrX:7214662-7214792	Syp	NM_009305	2.467	0.12
chr2:157386045-157386214	Blcap	NM_016916	4.35	0.13
chr2:181022616-181022766	Gmeb2	NM_198169	3.099	0.1
chrX:34705069-34705324	Akap14	NM_001033785	2.076	0.12
chrX:100551695-100551893	Chic1	NM_009767	-8.418	-0.17
chrX:165758322-165758568	Hccs	NM_008222	-8.038	-0.12
chr1:137637594-137637709	Csrp1	NM_007791	3.326	0.11
chr2:129514060-129514294	Pdyn	NM_018863	3.893	0.11
chr15:40727819-40728033	Zfpm2	NM_011766	2.396	0.1
chr5:30894869-30894977	Kcnk3	NM_010608	2.198	0.16
chr2:170577913-170578054	Dok5	NM_001163686	4.497	0.12
chrX:71542459-71542660	Atp6ap1	NM_018794	-8.422	-0.33
chr6:143908544-143908801	Sox5	NM_001113559	2.66	0.17
chrX:45866211-45866422	Aifm1	NM_012019	-5.392	-0.29
chrX:53985282-53985393	Fhl1	NM_001077361	-7.264	-0.21
chr6:94635285-94635396	Lrig1	NM_008377	5.003	0.12
chr10:119190915-119191147	Grip1	NM_133442	3.309	0.12
chr10:79616379-79616503	Midn	NM_021565	5.742	0.11
chr7:133323362-133323563	Xpo6	NM_028816	4.508	0.19
chrX:34415116-34415247	Ube2a	NM_019668	-6.985	-0.24
chr2:165508437-165508617	Eya2	NM_010165	2.215	0.12
chr7:16956815-16956968	Sae1	NM_019748	2.704	0.12
chr7:140952462-140952724	Dhx32	NM_133941	2.546	0.14
chr2:79493635-79493870	Ssfa2	NM_080558	2.367	0.1
chr4:140623494-140623752	Necap2	NM_025383	-2.55	-0.15
chrX:55283204-55283466	Zic3	NM_009575	-3.578	-0.17
chr13:6645924-6646186	Pfkp	NM_019703	2.742	0.11
chr5:27588082-27588324	Dpp6	NM_001136060	2.713	0.11
chrX:67730344-67730471	BC023829	NM_001033328	-9.394	-0.24
chr8:83332818-83333064	Gab1	NM_021356	3.799	0.15
chr1:108594881-108595000	Bcl2	NM_009741	2.296	0.12
chr5:66861039-66861239	Apbb2	NM_009686	3.523	0.12
chrX:103382195-103382439	Pgk1	NM_008828	-7.32	-0.15
chrX:99700354-99700538	Hdac8	NM_027382	-7.452	-0.28
chr4:132806409-132806650	Map3k6	NM_016693	3.092	0.1
chr5:36664381-36664563	Sorcs2	NM_030889	3.498	0.15
chrX:163647189-163647445	Tmsb4x	NM_021278	-3.846	-0.14
chrX:99384355-99384571	Rps4x	NM_009094	-8.262	-0.29
chrX:132420679-132420786	Bhlhb9	NM_001098222	-9.724	-0.31
chrX:133242337-133242565	Tceal1	NM_146236	-7.133	-0.28
chrX:7461264-7461401	Slc35a2	NM_001083937	-7.72	-0.26
chrX:133529342-133529460	Zcchc18	NM_001035509	-4.738	-0.17
chr11:113254766-113254970	Slc39a11	NM_001166503	5.074	0.13
chr14:79886547-79886786	Elf1	NM_007920	2.057	0.15
chrX:53863175-53863323	Slc9a6	NM_172780	-10.088	-0.27
chr10:77631712-77631981	D10Jhu81e	NM_138601	-2.561	-0.15
chrX:35808526-35808746	Lamp2	NM_001017959	-4.764	-0.2
chrX:49966603-49966844	Gpc3	NM_016697	-7.824	-0.33
chr7:112629478-112629678	Prkcdbp	NM_028444	3.153	0.1
chr17:85038993-85039255	Dync2li1	NM_172256	2.004	0.11
chr13:58368177-58368442	Gkap1	NM_019832	-2.83	-0.12
chrX:162878127-162878274	Trappc2	NM_025432	-8.526	-0.27
chrX:90920980-90921168	Pcyt1b	NM_177546	-4.67	-0.33
chrX:98579677-98579931	Gjb1	NM_008124	-4.317	-0.23
chrX:7299224-7299353	Wdr45	NM_172372	-7.199	-0.32
chrX:34336112-34336235	Slc25a5	NM_007451	-7.445	-0.26
chr4:129808074-129808190	Hcrtr1	NM_001163027	5.724	0.13
chr8:110068837-110068982	Wwp2	NM_025830	2.827	0.1
chr7:31740310-31740422	Usf2	NM_011680	2.626	0.1
chrX:132804698-132804829	Ngfrap1	NM_001110233	-11.729	-0.21
chr3:132607436-132607697	Npnt	NM_001029836	2.203	0.11
chr11:62945099-62945317	Pmp22	NM_008885	-3.592	-0.1
chrX:97969802-97969968	Dlg3	NM_001177778	-6.269	-0.16
chrX:133279089-133279311	Morf4l2	NM_001168225	-4.165	-0.11
chrX:98835222-98835396	Ogt	NM_139144	-9.436	-0.27
chr8:106959930-106960156	Dync1li2	NM_001013380	3.37	0.1
chr8:73122617-73122724	Ssbp4	NM_133772	4.02	0.1
chrX:153720941-153721072	Phex	NM_011077	4.176	0.13
chr19:6428363-6428615	Nrxn2	NM_020253	3.442	0.12
chrX:71032400-71032660	Idh3g	NM_008323	-8.033	-0.17
chrX:137134308-137134566	Tsc22d3	NM_001077364	-7.133	-0.31
chrX:102316263-102316465	Magee1	NM_053201	-7.6	-0.23
chrX:34625973-34626104	Rpl39	NM_026055	-5.84	-0.21
chrX:154480545-154480660	Cnksr2	NM_177751	-6.235	-0.25
chrX:13422439-13422643	Cask	NM_009806	-7.626	-0.33
chrX:106290612-106290725	Sh3bgrl	NM_019989	-7.626	-0.25
chr2:173936362-173936548	Npepl1	NM_213733	3.95	0.1
chr11:61600507-61600706	Ulk2	NM_013881	2.682	0.11
chrX:149471727-149471851	Mageh1	NM_023788	-10.442	-0.26
chr17:35115243-35115423	Lsm2	NM_001110101	7.963	0.2
chr18:30427566-30427688	Pik3c3	NM_181414	4.158	0.14
chr19:48442472-48442751	Sorcs3	NM_025696	-2.715	-0.17
chrX:12164733-12164974	Atp6ap2	NM_027439	-9.774	-0.18
chrX:159326136-159326327	Syap1	NM_025932	-8.94	-0.13
chr16:33576484-33576708	Slc12a8	NM_001083902	2.418	0.14
chrX:164560937-164561057	Frmpd4	NM_001033330	-9.689	-0.2
chr2:165245991-165246172	Slc13a3	NM_054055	2.618	0.11
chrX:54592076-54592309	Arhgef6	NM_152801	-4.398	-0.27
chr1:131839920-131840034	Thsd7b	NM_172485	3.014	0.11
chrX:19868606-19868778	Slc9a7	NM_177353	-10.029	-0.14
chr15:32260080-32260282	Sema5a	NM_009154	2.115	0.13
chr10:59540848-59541095	Ascc1	NM_026937	-2.551	-0.1
chr1:169550766-169551028	Rxrg	NM_001159731	2.534	0.1
chrX:159441125-159441306	Ctps2	NM_001168568	3.128	0.1
chr7:89349425-89349622	Sh3gl3	NM_017400	3.52	0.1
chrX:19637567-19637773	Chst7	NM_021715	-8.733	-0.23
chrX:38754005-38754176	Gria3	NM_016886	-6.859	-0.28
chr17:25705283-25705411	Sox8	NM_011447	4.05	0.1
chrX:22941981-22942221	Klhl13	NM_026167	-6.804	-0.15
chrX:35917587-35917849	Cul4b	NM_001110142	-4.412	-0.13
chrX:132276356-132276599	Gprasp1	NM_001004359	-3.561	-0.18
chrX:98497430-98497603	Nlgn3	NM_172932	-7.501	-0.22
chr2:32783228-32783338	Lrsam1	NM_199302	2.483	0.1
chrX:100103814-100103954	Dmrtc1a	NM_001038616	2.196	0.1
chr4:125952995-125953213	Trappc3	NM_013718	2.716	0.11
chrX:162915506-162915618	Rab9	NM_019773	-5.923	-0.14
chrX:72321368-72321498	Gab3	NM_181584	3.637	0.17
chrX:20194316-20194514	Rbm10	NM_001167775	-9.843	-0.17
chrX:159198854-159199070	Rbbp7	NM_009031	-5.452	-0.16
chrX:35543304-35543497	Zbtb33	NM_001079513	-6.404	-0.2
chr15:58724266-58724554	Tatdn1	NM_175151	2.681	0.24
chrX:45189866-45190018	Smarca1	NM_053123	4.026	0.16
chr10:84120417-84120645	Polr3b	NM_027423	2.565	0.19
chrX:70309877-70310063	Pnma3	NM_153169	-5.424	-0.27
chr10:79756633-79756776	Rps15	NM_009091	2.811	0.17
chrX:20425563-20425760	Araf	NM_001159645	-8.417	-0.26
chr7:118690656-118690774	Galntl4	NM_173739	3.226	0.1
chrX:72823049-72823319	Rab39b	NM_175122	-4.571	-0.18
chrX:138663274-138663415	Nxt2	NM_001161430	-4.67	-0.25
chrX:39502787-39502915	Stag2	NM_001077712	-7.054	-0.19
chrX:34731656-34731906	Ndufa1	NM_019443	-10.785	-0.34
chr17:34195874-34196129	Col11a2	NM_009926	2.412	0.13
chrX:17139713-17139840	Fundc1	NM_028058	5.42	0.17
chr14:70570432-70570554	Pdlim2	NM_145978	2.169	0.12
chr10:79399867-79400042	Arid3a	NM_007880	5.693	0.14
chr2:71166380-71166499	Slc25a12	NM_172436	2.048	0.13
chrX:91881658-91881902	Gspt2	NM_008179	-11.284	-0.17
chrX:96249961-96250212	Stard8	NM_199018	-3.17	-0.19
chrX:70905223-70905451	Pnck	NM_012040	-9.642	-0.21
chrX:147091262-147091405	Tro	NM_001002272	-6.261	-0.2
chrX:7721276-7721426	Rbm3	NM_001166409	-5.588	-0.17
chrX:68618315-68618474	Mtmr1	NM_016985	-7.624	-0.22
chrX:72760119-72760335	Vbp1	NM_011692	-7.133	-0.36
chr3:108213129-108213298	Celsr2	NM_001004177	3.201	0.11
chr14:67628691-67628947	Bnip3l	NM_009761	3.127	0.14
chrX:160203106-160203356	1700045I19Rik	NR_003640	-4.145	-0.16
chr5:100919176-100919425	Lin54	NM_001115010	2.188	0.14
chrX:71514364-71514575	Rpl10	NM_052835	3.88	0.17
chr17:10688684-10688801	Pacrg	NM_027032	3.773	0.17
chr10:79725005-79725226	Gamt	NM_010255	3.226	0.1
chrX:97821505-97821752	Pdzd11	NM_028303	-9.71	-0.22
chr4:140564152-140564404	Mfap2	NM_001161799	3.717	0.14
chr2:94224814-94224941	Ttc17	NM_183106	5.791	0.13
chr5:107630035-107630236	Tgfbr3	NM_011578	3.775	0.12
chr2:103936157-103936331	Cd59a	NM_001111060	4.278	0.12
chr2:157589340-157589575	Ctnnbl1	NM_025680	2.83	0.13
chr5:120639886-120640153	Rbm19	NM_028762	-3.179	-0.27
chr11:22872579-22872758	Commd1	NM_144514	3.316	0.11
chr6:125441635-125441890	Cd9	NM_007657	-2.54	-0.11
chrX:71330469-71330702	Mecp2	NM_001081979	-10.433	-0.15
chrX:7514549-7514727	Hdac6	NM_001130416	4.546	0.12
chr6:137276092-137276310	Ptpro	NM_001164401	3.507	0.12
chrX:71495115-71495233	Flna	NM_010227	-11.174	-0.17
chrX:70961991-70962144	Bcap31	NM_012060	-6.932	-0.23
chrX:136145612-136145827	Rnf128	NM_023270	-9.696	-0.2
chrX:71499838-71500060	Emd	NM_007927	-8.015	-0.25
chr11:120682237-120682392	Fasn	NM_007988	5.815	0.11
chrX:160513560-160513747	Siah1b	NM_009173	-3.749	-0.28
chrX:131075972-131076131	Timm8a1	NM_013898	-10.442	-0.27
chrX:70588086-70588342	Zfp275	NM_001160229	-6.925	-0.19
chr19:46415500-46415681	Cuedc2	NM_001164290	2.424	0.13
chrX:97934021-97934264	Gdpd2	NM_023608	-3.501	-0.23
chrX:50723511-50723773	Mospd1	NM_027409	-4.083	-0.19
chrX:137491262-137491407	Psmd10	NM_001164177	-6.817	-0.24
chr9:77953716-77953988	Fbxo9	NM_001081490	-2.33	-0.11
chr19:58460948-58461208	Gfra1	NM_010279	2.558	0.3
chrX:50265134-50265260	Phf6	NM_027642	-5.922	-0.19
chr8:126893921-126894121	Pgbd5	NM_171824	2.888	0.15
chrX:7471712-7471892	Timm17b	NM_011591	-6.386	-0.17
chr9:42431994-42432243	Grik4	NM_175481	-2.111	-0.13
chrX:138824434-138824563	Acsl4	NM_001033600	-6.665	-0.1
chr9:60685520-60685639	Uaca	NM_028283	2.849	0.11
chrX:160857889-160858031	Piga	NM_011081	-8.526	-0.25
chr18:50224354-50224631	Tnfaip8	NM_001177759	-2.024	-0.11
chrX:71032400-71032660	Ssr4	NM_001166480	-8.033	-0.17
chrX:7366505-7366757	Gripap1	NM_207670	-6.923	-0.27
chr1:59259224-59259401	Als2	NM_001159948	3.876	0.12
chr7:117426327-117426508	Swap70	NM_009302	2.819	0.22
chr19:26790654-26790852	Smarca2	NM_011416	3.155	0.12
chr17:57418485-57418611	Vav1	NM_001163815	4.754	0.13
chr12:86344487-86344627	Ylpm1	NM_178363	3.504	0.11
chr19:53395929-53396083	Mxi1	NM_001008542	4.634	0.11
chrX:50346949-50347078	Hprt	NM_013556	4.014	0.1
chrX:97689082-97689264	Igbp1	NM_008784	-8.525	-0.34
chrX:71213130-71213299	Hcfc1	NM_008224	-9.781	-0.18
chrX:151650629-151650795	Sat1	NM_009121	-7.495	-0.32
chrX:150266996-150267226	Spin2	NM_001005370	-8.77	-0.21
chr16:16806963-16807249	Spag6	NM_015773	2.103	0.11
chrX:98280745-98280913	Slc7a3	NM_007515	-5.392	-0.29
chrX:108009311-108009486	Pou3f4	NM_008901	-6.1	-0.2
chrX:45977088-45977219	Slc25a14	NM_001166450	-7.171	-0.23
chr5:148442338-148442607	Flt1	NM_010228	-3.391	-0.11
chrX:67639226-67639428	1110012L19Rik	NM_026787	-8.089	-0.33
chr3:86351639-86351765	Lrba	NM_001077687	7.358	0.1
chrX:71613972-71614139	Ubl4	NM_145405	-7.133	-0.17
chr3:105922059-105922319	Chia	NM_023186	-3.131	-0.11
chrX:166416998-166417211	Mid1	NM_010797	4.826	0.12
chrX:148450989-148451198	Smc1a	NM_019710	-11.033	-0.21
chr11:30685441-30685590	Psme4	NM_134013	2.139	0.14
chr16:91720821-91721063	Cryzl1	NM_133679	2.772	0.18
chr15:99124517-99124784	Prpf40b	NM_018786	3.121	0.17
chr17:5422575-5422815	5730437N04Rik	NM_027457	2.368	0.1
chr7:35977587-35977714	Slc7a10	NM_017394	3.091	0.12
chrX:33652359-33652553	Il13ra1	NM_133990	-9.285	-0.2
chr8:108778931-108779120	Smpd3	NM_021491	3.042	0.11
chr11:67927171-67927364	Stx8	NM_018768	4.552	0.14
chrX:45873054-45873278	Rab33a	NM_011228	-5.246	-0.22
chrX:53599411-53599533	Zfp449	NM_030139	-8.089	-0.21
chr10:69120122-69120396	Ank3	NM_146005	2.334	0.12
chr14:79689729-79689966	1190002H23Rik	NM_025427	2.462	0.13
chrX:96044355-96044475	Ophn1	NM_052976	-4.67	-0.2
chrX:130830712-130830895	Tmem35	NM_026239	-6.029	-0.38
chr11:55263977-55264227	Atox1	NM_009720	2.716	0.1
chrX:147248238-147248353	Maged2	NM_030700	-7.227	-0.3
chrX:99265795-99266017	Rgag4	NM_183318	-7.388	-0.3
chr4:108080041-108080240	Gpx7	NM_024198	2.165	0.13
chr6:87485958-87486197	Arhgap25	NM_001037727	2.792	0.11
chr12:104614360-104614611	Otub2	NR_033587	2.888	0.11
chrX:7252105-7252240	Plp2	NM_019755	-6.962	-0.14
chrX:120217167-120217301	3110007F17Rik	NM_028426	-10.447	-0.12
chrX:9793345-9793586	Rpgr	NM_001177950	-8.838	-0.23
chr2:71296788-71296968	Metapl1	NM_025633	4.63	0.13
chrX:155693043-155693242	Rps6ka3	NM_148945	-6.856	-0.23
chrX:156940391-156940510	Phka2	NM_001177878	-8.067	-0.25
chr10:82710581-82710786	Slc41a2	NM_177388	4.137	0.15
chr4:28862808-28862927	Epha7	NM_001122889	4.372	0.11
chr5:145887660-145887770	Arpc1b	NM_023142	2.583	0.1
chr9:55967093-55967282	Pstpip1	NM_011193	4.872	0.11
chrX:71673957-71674221	Ikbkg	NM_001136067	-5.079	-0.29
chrX:98418203-98418350	Snx12	NM_001110310	-6.604	-0.32
chrX:133279089-133279311	BC065397	NR_033324	-4.165	-0.11
chr18:80984701-80984914	Atp9b	NM_015805	4.369	0.11
chrX:91480669-91480783	Klhl15	NM_001039059	-8.553	-0.13
chr11:74966371-74966539	Smg6	NM_001002764	3.167	0.12
chr5:107797089-107797351	Brdt	NM_054054	-2.105	-0.12
chr9:30727350-30727555	Adamts15	NM_001024139	3.179	0.13
chrX:71160569-71160779	Arhgap4	NM_001162423	-6.604	-0.25
chrX:11706573-11706727	Bcor	NM_001168321	7.214	0.18
chr7:28193567-28193734	Spnb4	NM_032610	5.675	0.13
chr15:8248045-8248193	Nipbl	NM_027707	2.499	0.13
chr2:25051270-25051518	A830007P12Rik	NM_146115	2.653	0.1
chr1:77379899-77380153	Epha4	NM_007936	3.035	0.11
chr11:103123867-103123991	Map3k14	NM_016896	3.249	0.16
chrX:155971351-155971510	A830080D01Rik	NM_001033472	-7.031	-0.27
chrX:71527801-71527990	Taz	NM_001173547	-8.037	-0.3
chrX:141122159-141122322	Trpc5	NM_009428	-4.387	-0.2
chr4:117962310-117962484	Ptprf	NM_011213	2.537	0.11
chrX:7709663-7709836	Wdr13	NM_026137	-6.297	-0.26
chrX:45696877-45697106	Bcorl1	NM_178782	-6.038	-0.15
chr13:12425115-12425344	Actn2	NM_033268	2.059	0.15
chr6:124810751-124810998	Leprel2	NM_013534	2.021	0.1
chr15:84673576-84673719	Phf21b	NR_030731	2.589	0.12
chr4:153796794-153797067	Prdm16	NM_001177995	2.261	0.15
chrX:34470170-34470310	Sept_6	NM_001177324	6.116	0.16
chrX:143394669-143394913	Htr2c	NM_008312	-6.214	-0.19
chrX:8850393-8850572	Xk	NM_023500	-4.326	-0.13
chr7:70899920-70900038	Otud7a	NM_130880	6.196	0.11
chr6:85434203-85434315	Fbxo41	NM_001001160	8.472	0.12
chrX:57579992-57580252	Atp11c	NM_001001798	3.421	0.11
chr17:84588046-84588287	Zfp36l2	NM_001001806	3.631	0.11
chr1:167552432-167552576	Mpzl1	NM_001001880	3.792	0.11
chr3:51555428-51555662	Maml3	NM_001004176	3.078	0.11
chrX:148657973-148658189	Iqsec2	NM_001005475	2.83	0.14
chr2:177982053-177982218	Phactr3	NM_001007154	2.576	0.11
chrX:138586656-138586764	Gucy2f	NM_001007576	2.806	0.11
chrX:162948623-162948777	Tceanc	NM_001007577	-7.626	-0.28
chr12:81859135-81859267	Gm1568	NM_001008423	6.798	0.15
chr7:132690703-132690819	Il4ra	NM_001008700	2.598	0.15
chr5:93581405-93581594	Sept_11	NM_001009818	2.257	0.11
chrX:33428571-33428713	Dock11	NM_001009947	-6.173	-0.12
chr15:79659153-79659303	Cbx6-Nptxr	NM_001013360	8.121	0.15
chrX:20622503-20622692	Zfp182	NM_001013387	4.221	0.11
chr7:75463539-75463654	Fam169b	NM_001013811	3.664	0.12
chrX:157433090-157433226	Cdkl5	NM_001024624	-8.737	-0.25
chr7:123174214-123174451	Sox6	NM_001025559	2.682	0.13
chr4:149072396-149072665	Pik3cd	NM_001029837	2.098	0.12
chrX:71069788-71069953	Pdzd4	NM_001029868	-10.216	-0.2
chrX:72341370-72341521	Dkc1	NM_001030307	-10.442	-0.23
chr17:24481689-24481891	Abca17	NM_001031621	2.404	0.12
chr17:32325643-32325811	Ephx3	NM_001033163	3.303	0.1
chr11:96444121-96444316	Skap1	NM_001033186	3.987	0.12
chr16:44451863-44452143	Wdr52	NM_001033247	3.23	0.23
chr4:45440030-45440295	Shb	NM_001033306	2.118	0.12
chr9:48604021-48604150	Zbtb16	NM_001033324	2.903	0.11
chrX:92361610-92361770	Arhgef9	NM_001033329	-3.969	-0.2
chr10:116284054-116284335	Gm239	NM_001033333	-2.556	-0.17
chr14:119089730-119089842	Abcc4	NM_001033336	3.2	0.11
chr13:54825776-54826050	Cdhr2	NM_001033364	-2.593	-0.14
chrX:39264563-39264722	Thoc2	NM_001033422	-9.255	-0.24
chr4:153409620-153409897	Ccdc27	NM_001033455	2.075	0.12
chr5:123951425-123951673	Lrrc43	NM_001033461	2.306	0.25
chr9:53896606-53896884	Tnfaip8l3	NM_001033535	2.309	0.24
chr1:184681505-184681700	4922505E12Rik	NM_001033547	3.438	0.2
chrX:72401312-72401441	4930428E23Rik	NM_001033786	-9.117	-0.23
chrX:141356397-141356505	Zcchc16	NM_001033795	2.776	0.1
chr7:51608745-51609005	Shank1	NM_001034115	3.874	0.11
chr11:66332883-66333107	Shisa6	NM_001034874	-2.761	-0.12
chrX:93025132-93025256	Zc3h12b	NM_001034907	3.036	0.12
chr2:102713608-102713876	Cd44	NM_001039150	2.38	0.14
chrX:72661764-72662009	Mtcp1	NM_001039373	-8.894	-0.3
chr1:174289518-174289770	Kcnj10	NM_001039484	2.384	0.1
chrX:34892463-34892643	Rhox4c	NM_001039689	3.904	0.13
chrX:34926480-34926660	Rhox4d	NM_001039695	3.904	0.14
chr15:79377841-79378000	Ddx17	NM_001040187	3.075	0.12
chrX:6008447-6008555	Shroom4	NM_001040459	3.608	0.14
chr8:41698450-41698691	Mtmr7	NM_001040699	-2.314	-0.22
chr12:109559197-109559457	Hhipl1	NM_001044380	2.195	0.21
chr3:107044771-107044893	Prok1	NM_001044382	2.595	0.11
chrX:12339104-12339320	Med14	NM_001048208	-4.398	-0.12
chrX:49032874-49033112	Hs6st2	NM_001077202	-5.127	-0.14
chrX:101397211-101397318	C77370	NM_001077354	-4.897	-0.3
chr5:93238238-93238495	Shroom3	NM_001077595	2.671	0.1
chr3:108743358-108743483	4921515J06Rik	NM_001078646	5.854	0.12
chr6:72603656-72603844	Tcf7l1	NM_001079822	2.532	0.12
chr8:26625178-26625318	Fgfr1	NM_001079908	2.937	0.1
chrX:98727824-98728088	Taf1	NM_001081008	-6.029	-0.35
chrX:158363955-158364143	Nhs	NM_001081052	-4.006	-0.12
chr15:12495519-12495642	Pdzd2	NM_001081064	2.856	0.12
chr17:73540566-73540848	Lclat1	NM_001081071	3.742	0.11
chrX:46823393-46823593	Arhgap36	NM_001081123	-3.461	-0.11
chrX:155926364-155926472	Mtap7d2	NM_001081124	3.785	0.13
chrX:69208457-69208621	Prrg3	NM_001081135	-5.954	-0.22
chr4:120374769-120374908	Kcnq4	NM_001081142	4.672	0.16
chr17:30001105-30001213	Mdga1	NM_001081160	2.918	0.11
chr12:113345047-113345312	Aspg	NM_001081169	-3.537	-0.13
chrX:143988132-143988259	Lrch2	NM_001081173	-7.705	-0.18
chrX:101678679-101678918	Uprt	NM_001081189	-6.029	-0.35
chr18:10607857-10608114	Esco1	NM_001081222	2.654	0.22
chrX:97014784-97014922	Tmem28	NM_001081283	-5.157	-0.16
chr7:141495891-141496141	D7Ertd443e	NM_001081331	2.909	0.23
chr8:127998807-127998987	Sipa1l2	NM_001081337	3.807	0.13
chr5:129622188-129622428	Gpr133	NM_001081342	2.154	0.18
chrX:68371726-68371895	Mamld1	NM_001081354	3.489	0.16
chrX:69061377-69061604	2610030H06Rik	NM_001081356	-3.911	-0.3
chrX:117829622-117829769	Pcdh11x	NM_001081385	4.264	0.18
chr15:7884161-7884313	Wdr70	NM_001081402	4.732	0.1
chr10:74567208-74567423	Bcr	NM_001081412	2.543	0.14
chr4:8716258-8716459	Chd7	NM_001081417	3.416	0.14
chrX:106029146-106029271	Brwd3	NM_001081477	-4.386	-0.2
chrX:136219204-136219438	Tbc1d8b	NM_001081499	-6.847	-0.23
chr16:92412599-92412713	Rcan1	NM_001081549	2.482	0.1
chr4:150696100-150696291	Camta1	NM_001081557	3.39	0.13
chrX:8421748-8421954	Gm6592	NM_001081564	2.38	0.12
chrX:70437605-70437732	Xlr3b	NM_001081643	3.353	0.13
chr11:6498555-6498691	Nacad	NM_001081652	3.519	0.13
chrX:136597304-136597418	Nup62cl	NM_001081668	-7.915	-0.27
chrX:34910239-34910458	Rhox2d	NM_001081669	3.392	0.11
chrX:133511163-133511303	Tmsb15b1	NM_001081983	-7.626	-0.32
chrX:133529342-133529460	Mcart6	NM_001082412	-4.738	-0.17
chr9:21962055-21962266	Pigyl	NM_001082532	4.01	0.1
chr14:31157933-31158097	Cacna1d	NM_001083616	3.61	0.11
chr17:5122454-5122648	Arid1b	NM_001085355	3.37	0.13
chrX:34283908-34284024	Slc25a43	NM_001085497	-8.502	-0.24
chr11:119778261-119778530	Chmp6	NM_001085498	-2.341	-0.15
chr17:28206285-28206517	Tcp11	NM_001085555	2.981	0.13
chrX:152056659-152056897	Ptchd1	NM_001093750	-5.307	-0.24
chr11:74980559-74980725	Hic1	NM_001098203	4.569	0.14
chrX:154006716-154006937	Yy2	NM_001098723	5.185	0.12
chrX:8568618-8568870	Gm14458	NM_001099326	-3.736	-0.17
chr4:155114003-155114157	Gm5151	NM_001101506	4.286	0.12
chr9:59794946-59795189	Gm7616	NM_001101600	2.192	0.1
chr19:57172666-57172921	Ablim1	NM_001103177	2.038	0.13
chrX:158156604-158156741	Rai2	NM_001103367	-5.703	-0.2
chrX:130222393-130222523	Pcdh19	NM_001105245	-5.485	-0.25
chrX:70232074-70232337	Zfp185	NM_001109043	-5.801	-0.27
chr7:31900878-31901019	Hpn	NM_001110252	4.716	0.1
chr17:48009221-48009473	Foxp4	NM_001110824	3.176	0.12
chr7:56414371-56414615	Nav2	NM_001111016	3.659	0.15
chr10:69590278-69590440	Ccdc6	NM_001111121	4.063	0.1
chr11:118108389-118108503	Cyth1	NM_001112699	2.058	0.1
chr4:140217662-140217903	Arhgef10l	NM_001112722	3.175	0.14
chr4:97577622-97577737	Nfia	NM_001122952	5.727	0.13
chr10:90186790-90186962	Anks1b	NM_001128086	2.185	0.12
chr17:71167423-71167567	Dlgap1	NM_001128180	6.768	0.11
chr7:54097419-54097696	Ldha	NM_001136069	2.319	0.1
chrX:20235761-20236027	Uba1	NM_001136085	-4.596	-0.3
chrX:149441870-149441990	Usp51	NM_001137547	-9.721	-0.21
chrX:110610999-110611152	Dach2	NM_001142570	4.965	0.12
chr6:55244694-55244919	Fam188b	NM_001142781	4.598	0.13
chr16:20594452-20594712	Vwa5b2	NM_001144953	-2.222	-0.1
chr4:125929990-125930161	Mtap7d1	NM_001145970	4.221	0.12
chr7:87172865-87173118	Zfp710	NM_001145999	3.272	0.12
chrX:161417953-161418074	Fancb	NM_001146081	-6.349	-0.28
chr2:130460714-130460891	Fastkd5	NM_001146084	4.706	0.15
chr11:100437720-100437884	Cnp	NM_001146318	6.307	0.1
chr4:148300142-148300273	Casz1	NM_001159344	2.968	0.14
chr15:89006175-89006371	Plxnb2	NM_001159521	2.227	0.1
chr6:119007276-119007405	Cacna1c	NM_001159533	3.781	0.12
chr2:60555370-60555585	Itgb6	NM_001159564	5.88	0.11
chr2:158521647-158521785	Ppp1r16b	NM_001159662	5.452	0.1
chr1:135151034-135151298	Plekha6	NM_001160268	-2.029	-0.14
chrX:84555272-84555424	Il1rapl1	NM_001160403	2.826	0.11
chr19:8789683-8789808	Slc3a2	NM_001161413	2.77	0.12
chr17:46581837-46582063	Ttbk1	NM_001162864	3.181	0.1
chrX:132373917-132374065	Gprasp2	NM_001163015	-8.526	-0.36
chr8:73781918-73782070	Haus8	NM_001163042	2.699	0.13
chrX:156423880-156424082	Map3k15	NM_001163085	-5.392	-0.27
chr15:84250652-84250836	1810041L15Rik	NM_001163145	3.366	0.11
chrX:137908226-137908378	Col4a5	NM_001163155	-4.083	-0.16
chr8:119804481-119804620	4933407C03Rik	NM_001163262	3.075	0.11
chr2:37642240-37642351	Crb2	NM_001163566	6.964	0.11
chr10:18246164-18246412	Nhsl1	NM_001163592	4.709	0.11
chrX:99188144-99188292	Nhsl2	NM_001163610	3.209	0.12
chr7:149690994-149691114	Tnnt3	NM_001163664	4.012	0.1
chr5:92686812-92687055	Naaa	NM_001163687	2.272	0.12
chr5:77286726-77286853	C530008M17Rik	NM_001163793	6.53	0.16
chr5:110549311-110549556	Zfp605	NM_001163996	3.579	0.17
chrX:68468291-68468448	Mtm1	NM_001164190	-8.526	-0.27
chrX:75829017-75829177	Prrg1	NM_001164275	-10.506	-0.18
chr15:31227846-31228025	Ankrd33b	NM_001164441	2.178	0.12
chr5:114773471-114773616	Myo1h	NM_001164573	2.293	0.11
chrX:135751838-135752045	Mum1l1	NM_001164630	-6.604	-0.41
chr15:72840038-72840188	Trappc9	NM_001164641	2.278	0.1
chrX:146893798-146893984	Tmem29	NM_001164683	-4.99	-0.12
chr19:47388559-47388694	Sh3pxd2a	NM_001164717	7.478	0.13
chr12:113903717-113903984	Akt1	NM_001165894	2.214	0.11
chrX:72661764-72662009	Brcc3	NM_001166457	-8.894	-0.3
chr7:119919584-119919754	Tead1	NM_001166584	3.026	0.17
chrX:45947559-45947684	Zfp280c	NM_001166648	-7.277	-0.21
chr19:60888424-60888694	Fam45a	NM_001167829	-2.272	-0.1
chr6:54435884-54435993	Wipf3	NM_001167860	5.778	0.1
chr18:36181937-36182052	Nrg2	NM_001167891	5.188	0.13
chr13:58504373-58504567	Rmi1	NM_001168248	6.448	0.11
chr6:115702462-115702714	Tmem40	NM_001168256	-2.332	-0.12
chrX:147452252-147452360	Gnl3l	NM_001168600	-8.422	-0.26
chr3:86921528-86921721	Kirrel	NM_001170985	3.319	0.11
chrX:136532459-136532630	Rbm41	NM_001172147	-6.069	-0.27
chrX:71527801-71527990	Dnase1l1	NM_001172154	-8.037	-0.3
chr1:36361748-36361866	Arid5a	NM_001172205	3.022	0.11
chr2:121127253-121127428	Mtap1a	NM_001173506	4.83	0.12
chr9:107303695-107303830	Cacna2d2	NM_001174047	2.095	0.1
chr7:29923060-29923226	Rasgrp4	NM_001174155	-2.52	-0.16
chr6:66925920-66926059	Gng12	NM_001177556	2.517	0.1
chr2:91009999-91010279	Madd	NM_001177719	3.337	0.22
chrX:97250288-97250531	Eda	NM_001177937	3.078	0.17
chrX:71167644-71167834	Naa10	NM_001177965	-7.42	-0.32
chrX:71268929-71269064	Irak1	NM_001177973	-9.975	-0.21
chrX:98616421-98616650	Zmym3	NM_001177985	-3.923	-0.14
chrX:48278049-48278248	Frmd7	NM_001190332	-2.639	-0.14
chrX:103167158-103167296	Magt1	NM_001190409	2.927	0.12
chrX:42142783-42142947	Dcaf12l1	NM_001190718	-11.683	-0.25
chr8:74209819-74210093	Jak3	NM_001190830	4.976	0.13
chrX:136405586-136405765	Morc4	NM_001193309	-10.802	-0.18
chrX:83437302-83437508	Nr0b1	NM_007430	-10.174	-0.28
chrX:70961991-70962144	Abcd1	NM_007435	-6.932	-0.23
chrX:90527057-90527185	Arx	NM_007492	-4.055	-0.13
chr8:111412416-111412577	Zfhx3	NM_007496	7.208	0.15
chr8:87035740-87035978	Cacna1a	NM_007578	4.188	0.26
chr11:118889651-118889864	Cbx2	NM_007623	5.381	0.13
chr19:10794676-10794848	Cd5	NM_007650	2.798	0.1
chr8:125388609-125388762	Cdh15	NM_007662	3.716	0.13
chrX:100517555-100517759	Cdx4	NM_007674	-4.67	-0.2
chr5:122432024-122432160	Cux2	NM_007804	6.505	0.1
chrX:81981457-81981648	Dmd	NM_007868	3.904	0.13
chr16:60320790-60321071	Epha6	NM_007938	-2.479	-0.2
chr1:137023017-137023257	Ptprv	NM_007955	2.347	0.16
chrX:133658029-133658277	Esx1	NM_007957	-4.248	-0.24
chr13:62959571-62959815	Fbp2	NM_007994	4.313	0.11
chrX:147481657-147481791	Fgd1	NM_008001	-7.497	-0.17
chr14:71044295-71044522	Fgf17	NM_008004	2.302	0.14
chrX:65932534-65932710	Fmr1	NM_008031	-8.519	-0.21
chrX:66889459-66889579	Aff2	NM_008032	2.591	0.12
chr4:33153332-33153508	Gabrr2	NM_008076	3.654	0.1
chrX:49517043-49517222	Gpc4	NM_008150	-4.009	-0.23
chr5:114099985-114100252	Cmklr1	NM_008153	2.151	0.15
chr14:35705746-35705994	Grid1	NM_008166	3.021	0.16
chrX:82961812-82961960	Gyk	NM_008194	5.934	0.11
chrX:68809732-68809866	Hmgb3	NM_008253	-12.465	-0.2
chr9:74708434-74708586	Onecut1	NM_008262	3.027	0.1
chr4:137043521-137043723	Hspg2	NM_008305	4.598	0.1
chr9:107479729-107479996	Hyal1	NM_008317	-2.032	-0.13
chr8:123255852-123256093	Irf8	NM_008320	4.683	0.11
chr16:91413147-91413411	Il10rb	NM_008349	-2.041	-0.18
chrX:7399941-7400174	Kcnd1	NM_008423	-6.029	-0.3
chrX:97821505-97821752	Kif4	NM_008446	-9.71	-0.22
chrX:71125425-71125537	L1cam	NM_008478	-4.877	-0.22
chr5:122267652-122267884	Sh2b3	NM_008507	4.712	0.16
chrX:100380810-100380928	Nap1l2	NM_008671	-3.754	-0.2
chr19:56418966-56419234	Nrap	NM_008733	4.189	0.21
chr11:68040433-68040669	Ntn1	NM_008744	3.446	0.11
chrX:147022716-147022835	Pfkfb1	NM_008824	-10.94	-0.27
chrX:99839703-99839857	Phka1	NM_008832	-7.54	-0.29
chrX:90877675-90877877	Pola1	NM_008892	-9.106	-0.27
chr16:10796731-10796840	Prm2	NM_008933	4.189	0.12
chr3:103689792-103690004	Ptpn22	NM_008979	3.649	0.1
chr17:67219004-67219138	Ptprm	NM_008984	2.292	0.18
chrX:20125364-20125483	Rgn	NM_009060	-7.308	-0.23
chr13:51660029-51660292	Shc3	NM_009167	-2.307	-0.18
chr7:108831618-108831750	Clpb	NM_009191	2.667	0.12
chrX:100933534-100933724	Slc16a2	NM_009197	5.521	0.2
chr7:17368630-17368759	Slc1a5	NM_009201	2.367	0.11
chr9:110108565-110108837	Smarcc1	NM_009211	2.928	0.11
chrX:153929098-153929349	Sms	NM_009214	-10.104	-0.2
chrX:58151325-58151481	Sox3	NM_009237	-3.96	-0.12
chr17:8624314-8624583	T	NM_009309	-2.201	-0.11
chr12:112683987-112684097	Tnfaip2	NM_009396	3.929	0.1
chrX:160396344-160396534	Zrsr2	NM_009453	-9.354	-0.21
chrX:12648360-12648556	Usp9x	NM_009481	-6.822	-0.15
chr2:27157171-27157432	Vav2	NM_009500	-2.128	-0.11
chrX:103123652-103123810	Atrx	NM_009530	-10.088	-0.29
chr10:12810427-12810620	Plagl1	NM_009538	4.832	0.13
chrX:101609076-101609210	Abcb7	NM_009592	-12.078	-0.21
chrX:39434698-39434835	Xiap	NM_009688	4.799	0.18
chrX:165474558-165474818	Arhgap6	NM_009707	-5.068	-0.24
chr1:156572610-156572872	Cacna1e	NM_009782	-2.884	-0.11
chr9:114407146-114407375	Ccr4	NM_009916	2.368	0.12
chr10:94662513-94662732	Cradd	NM_009950	2.133	0.13
chr17:87183143-87183356	Epas1	NM_010137	2.238	0.13
chr10:23070374-23070649	Eya4	NM_010167	-3.949	-0.13
chrX:160819180-160819318	Figf	NM_010216	-3.566	-0.12
chr5:135725414-135725524	Fzd9	NM_010246	3.884	0.12
chr15:7762282-7762397	Gdnf	NM_010275	4.144	0.12
chrX:68917275-68917405	Gpr50	NM_010340	-7.498	-0.19
chr17:36257500-36257782	H2-T10	NM_010395	2.146	0.1
chrX:138158158-138158268	Irs4	NM_010572	-5.004	-0.28
chr13:46964863-46965036	Kif13a	NM_010617	5.59	0.12
chr4:119587359-119587601	Hivep3	NM_010657	2.41	0.18
chr14:80061407-80061527	Lect1	NM_010701	2.946	0.12
chr3:130918109-130918383	Lef1	NM_010703	-2.056	-0.27
chr2:33492803-33492994	Lmx1b	NM_010725	-2.769	-0.15
chr10:80602642-80602777	Zbtb7a	NM_010731	2.131	0.12
chrX:165111521-165111791	Msl3	NM_010832	-6.8	-0.37
chrX:93291674-93291925	Msn	NM_010833	-4.957	-0.18
chrX:5045919-5046054	Mycs	NM_010850	-7.582	-0.15
chrX:16487878-16488011	Ndp	NM_010883	-6.576	-0.18
chr19:44892254-44892504	Pax2	NM_011037	-2.889	-0.1
chr5:92686812-92687055	Ppef2	NM_011148	2.272	0.12
chr12:117879650-117879837	Ptprn2	NM_011215	3.677	0.13
chrX:101177928-101178150	Rlim	NM_011276	3.557	0.14
chrX:157203905-157204169	Rs1	NM_011302	-6.762	-0.17
chr3:94977086-94977263	Sema6c	NM_011351	5.78	0.12
chr11:35453092-35453199	Slit3	NM_011412	3.219	0.1
chr7:53393789-53393964	Abcc8	NM_011510	2.884	0.11
chrX:135868339-135868575	Trap1a	NM_011635	4.761	0.12
chr11:22872579-22872758	Zrsr1	NM_011663	3.316	0.11
chr15:98611057-98611249	Wnt10b	NM_011718	3.788	0.1
chr11:102800613-102800831	C1ql1	NM_011795	3.507	0.11
chr15:6600458-6600702	Fyb	NM_011815	2.23	0.12
chr3:86351639-86351765	Mab21l2	NM_011839	7.358	0.1
chr4:53157062-53157182	Abca1	NM_013454	3.277	0.12
chrX:131136011-131136176	Gla	NM_013463	-10.735	-0.25
chrX:95343842-95344043	Ar	NM_013476	-4.527	-0.15
chr17:35115243-35115423	Hspa1l	NM_013558	7.963	0.2
chr8:74209819-74210093	Insl3	NM_013564	4.976	0.13
chr17:89191184-89191295	Lhcgr	NM_013582	3.011	0.1
chr16:10796731-10796840	Prm1	NM_013637	4.189	0.12
chr16:35660273-35660384	Sema5b	NM_013661	6.079	0.1
chr9:59794946-59795189	Nr2e3	NM_013708	2.192	0.1
chrX:135485520-135485628	Nrk	NM_013724	4.508	0.26
chr17:30946165-30946389	Dnahc8	NM_013811	2.933	0.12
chr13:53362041-53362293	Ror2	NM_013846	2.02	0.1
chrX:45387470-45387717	Apln	NM_013912	-9.008	-0.17
chr4:114601884-114602076	Foxe3	NM_015758	4.254	0.12
chrX:6765617-6765840	Clcn5	NM_016691	-7.626	-0.25
chr3:87776772-87776900	Nes	NM_016701	3.303	0.1
chrX:148436145-148436286	Hsd17b10	NM_016763	-5.285	-0.27
chrX:69518939-69519200	Gabre	NM_017369	-2.871	-0.14
chrX:126715616-126715804	Diap2	NM_017398	3.763	0.1
chr7:134358540-134358814	Sept_1	NM_017461	2.348	0.11
chrX:98453887-98454041	Foxo4	NM_018789	2.486	0.15
chrX:149932900-149933077	Ubqln2	NM_018798	-11.197	-0.17
chr19:10497233-10497343	Syt7	NM_018801	2.693	0.1
chrX:110185537-110185784	Chm	NM_018818	2.219	0.1
chrX:7252105-7252240	Magix	NM_018832	-6.962	-0.14
chr11:97396177-97396371	Srcin1	NM_018873	5.829	0.1
chr8:97510514-97510753	Gpr56	NM_018882	2.229	0.11
chrX:163016617-163016875	Egfl6	NM_019397	2.343	0.14
chrX:20194316-20194514	Ndufb11	NM_019435	-9.843	-0.17
chr2:119153782-119153900	Dll4	NM_019454	5.772	0.1
chrX:6952389-6952616	Usp27x	NM_019461	-5.315	-0.12
chr15:25593206-25593445	Myo10	NM_019472	2.19	0.17
chr3:54568570-54568729	Smad9	NM_019483	5.095	0.1
chrX:139401197-139401338	Ammecr1	NM_019496	-9.812	-0.1
chr8:116974761-116975042	Wwox	NM_019573	2.216	0.14
chrX:7182326-7182441	Cacna1f	NM_019582	-9.581	-0.34
chr5:64594858-64595078	Tbc1d1	NM_019636	2.865	0.14
chrX:45816478-45816592	Elf4	NM_019680	-7.935	-0.2
chr4:134724670-134724924	Runx3	NM_019732	3	0.18
chrX:151697247-151697375	Acot9	NM_019736	-9.955	-0.34
chr10:41989129-41989378	Foxo3	NM_019740	2.335	0.11
chr4:141033671-141033779	Spen	NM_019763	2.566	0.11
chrX:131136011-131136176	Hnrnph2	NM_019868	-10.735	-0.25
chr8:82579583-82579794	Hhip	NM_020259	3.58	0.11
chr3:89209474-89209749	Lenep	NM_020517	-2.352	-0.1
chr17:35667323-35667441	Psors1c2	NM_020576	2.256	0.13
chr10:93142320-93142450	Ntn4	NM_021320	3.224	0.11
chr5:136344974-136345083	Srrm3	NM_021403	4.806	0.12
chr10:82596928-82597145	Chst11	NM_021439	4.652	0.12
chr5:4755724-4755956	Fzd1	NM_021457	2.477	0.11
chr13:55522311-55522587	F12	NM_021489	-2.286	-0.24
chr11:97361611-97361753	Arhgap23	NM_021493	5.811	0.1
chrX:98469729-98469872	Med12	NM_021521	-5.301	-0.33
chrX:148238155-148238345	Huwe1	NM_021523	-10.593	-0.19
chr9:119487217-119487499	Scn5a	NM_021544	-2.384	-0.12
chr1:140489298-140489549	Nek7	NM_021605	3.877	0.11
chr9:97527725-97527981	Clstn2	NM_022319	-2.087	-0.13
chr14:103945027-103945286	Scel	NM_022886	2.147	0.11
chrX:98625018-98625223	Nono	NM_023144	-8.98	-0.21
chr5:138200562-138200696	Tsc22d4	NM_023910	3.475	0.1
chr5:111683778-111683955	Ttc28	NM_024477	3.942	0.13
chr13:58504373-58504567	Hnrnpk	NM_025279	6.448	0.11
chr11:101528776-101529032	Arl4d	NM_025404	3.063	0.22
chrX:155810894-155811149	Eif1ax	NM_025437	-4.628	-0.24
chrX:71638454-71638610	Fam3a	NM_025473	-10.729	-0.25
chr2:152512588-152512716	Mcts2	NM_025543	7.501	0.13
chrX:148450989-148451198	Ribc1	NM_025660	-11.033	-0.21
chrX:82819657-82819883	Tab3	NM_025729	-10.216	-0.18
chr4:116955917-116956024	Rnf220	NM_025739	3.148	0.12
chrX:34666801-34666925	Nkap	NM_025937	-8.193	-0.2
chrX:108576259-108576397	Rps6ka6	NM_025949	-7.659	-0.27
chr4:141429062-141429275	Efhd2	NM_025994	4.272	0.11
chr14:55556205-55556318	Cmtm5	NM_026066	2.949	0.12
chrX:140752767-140753026	Alg13	NM_026247	-6.449	-0.24
chr14:64819856-64820137	Msra	NM_026322	-3.011	-0.31
chr18:53068859-53069096	Sncaip	NM_026408	3.976	0.15
chr8:107991894-107992075	Tppp3	NM_026481	3.578	0.12
chr2:109876678-109876817	Ccdc34	NM_026613	2.786	0.11
chr5:65428056-65428214	Fam114a1	NM_026667	5.672	0.11
chrX:91611872-91612107	Apoo	NM_026673	-8.537	-0.15
chr7:30076416-30076543	Ppp1r14a	NM_026731	2.017	0.1
chr5:117021464-117021726	Srrm4	NM_026886	2.356	0.14
chrX:160347598-160347743	Ap1s2	NM_026887	-5.895	-0.3
chrX:160750635-160750891	Pir	NM_027153	3.084	0.18
chr5:136536025-136536141	2310043J07Rik	NM_027158	4.135	0.12
chrX:99315570-99315750	Pin4	NM_027181	-3.423	-0.14
chr9:106222386-106222588	Poc1a	NM_027354	2.434	0.17
chr16:5255009-5255244	Fam86	NM_027446	2.563	0.12
chrX:148803416-148803636	Gpr173	NM_027543	-3.755	-0.17
chr1:8401071-8401209	Sntg1	NM_027671	2.767	0.14
chr18:75426184-75426382	Dym	NM_027727	3.368	0.2
chr13:96106065-96106179	Zbed3	NM_028106	4.867	0.12
chrX:45609939-45610110	Utp14a	NM_028276	-11.454	-0.16
chr15:79659153-79659303	Cbx6	NM_028763	8.121	0.15
chr17:29826065-29826208	Ftsjd2	NM_028791	-5.388	-0.13
chrX:33869329-33869508	Lonrf3	NM_028894	-9.841	-0.14
chr6:143125306-143125429	Etnk1	NM_029250	3.404	0.15
chrX:70886584-70886751	Dusp9	NM_029352	3.803	0.1
chr14:122578575-122578694	Clybl	NM_029556	2.933	0.14
chr11:61298014-61298222	Mfap4	NM_029568	2.298	0.11
chr11:75843121-75843247	Fam101b	NM_029658	4.475	0.1
chr18:35836669-35836928	Dnajc18	NM_029669	2.71	0.21
chrX:161417953-161418074	Mospd2	NM_029730	-6.349	-0.28
chrX:148776590-148776843	Tspyl2	NM_029836	-8.315	-0.12
chrX:34446623-34446808	Nkrf	NM_029891	-4.67	-0.27
chrX:147022716-147022835	Apex2	NM_029943	-10.94	-0.27
chrX:34404415-34404561	C330007P06Rik	NM_029951	-8.526	-0.21
chr17:86439557-86439703	Srbd1	NM_030133	2.806	0.1
chrX:102960418-102960632	Fgf16	NM_030614	-10.17	-0.23
chrX:135042615-135042800	Il1rapl2	NM_030688	3.785	0.12
chr7:128217765-128217986	Igsf6	NM_030691	2.637	0.12
chrX:8605730-8605882	Fthl17	NM_031261	-5.672	-0.12
chrX:70538325-70538442	Xlr5c	NM_031493	4.951	0.13
chr15:99529236-99529498	Smarcd1	NM_031842	-3.358	-0.12
chr11:69666501-69666724	Tnk1	NM_031880	2.302	0.12
chr5:144797692-144797917	Ocm	NM_033039	3.666	0.1
chr7:67149976-67150115	Snurf	NM_033174	5.17	0.18
chr15:81985366-81985635	Srebf2	NM_033218	-2.657	-0.14
chr8:90307040-90307188	Zfp423	NM_033327	4.082	0.1
chrX:117040635-117040861	Pabpc5	NM_053114	-9.195	-0.13
chr4:46421621-46421877	Hemgn	NM_053149	-2.613	-0.13
chrX:137908226-137908378	Col4a6	NM_053185	-4.083	-0.16
chrX:7157132-7157407	Foxp3	NM_054039	-2.528	-0.12
chr11:88479331-88479454	Msi2	NM_054043	3.328	0.17
chr13:81276047-81276168	Gpr98	NM_054053	3.631	0.1
chr14:13182937-13183068	Fezf2	NM_080433	4.408	0.1
chr6:112686416-112686679	Srgap3	NM_080448	2.112	0.23
chr2:169461685-169461901	Tshz2	NM_080455	4.051	0.12
chr3:89397942-89398205	Kcnn3	NM_080466	-2.021	-0.13
chr2:130460714-130460891	Ubox5	NM_080562	4.706	0.15
chr12:85133090-85133345	Papln	NM_130887	2.742	0.11
chrX:163744504-163744761	Tlr7	NM_133211	2.572	0.12
chr1:186651385-186651576	Mosc2	NM_133684	2.903	0.11
chr9:118521246-118521499	Itga9	NM_133721	2.311	0.11
chrX:48194287-48194491	2610018G03Rik	NM_133729	-8.185	-0.26
chr1:90987105-90987248	Sh3bp4	NM_133816	3.189	0.1
chr1:135026868-135027139	Ppp1r15b	NM_133819	2.16	0.15
chr19:7191479-7191659	Macrod1	NM_134147	5.375	0.12
chrX:48559611-48559725	Mbnl3	NM_134163	-5.053	-0.2
chrX:7305349-7305462	Praf2	NM_138602	-6.457	-0.3
chrX:7172635-7172887	Ccdc22	NM_138603	-5.728	-0.24
chrX:7419567-7419681	Otud5	NM_138604	-12.515	-0.29
chr11:4647840-4648038	Cabp7	NM_138948	3.836	0.11
chr1:91858001-91858136	Asb18	NM_139152	2.752	0.12
chr5:23990955-23991088	Agap3	NM_139153	5.81	0.12
chr18:38158020-38158293	Arap3	NM_139206	-2.221	-0.12
chr9:96862846-96863065	Spsb4	NM_145134	5.992	0.13
chr6:97290390-97290527	Frmd4b	NM_145148	3.448	0.12
chr17:71658366-71658523	Emilin2	NM_145158	2.565	0.1
chr18:76191751-76191879	Zbtb7c	NM_145356	3.222	0.17
chr6:37501746-37501964	Akr1d1	NM_145364	6.206	0.13
chr4:49392998-49393219	Acnat2	NM_145368	2.786	0.11
chr3:121172010-121172250	Slc44a3	NM_145394	2.438	0.15
chr10:61864412-61864524	Hkdc1	NM_145419	5.649	0.13
chr7:53075082-53075317	Kcnj14	NM_145963	2.713	0.11
chr7:73408973-73409130	Lrrk1	NM_146191	5.969	0.13
chrX:53850609-53850734	Mmgt1	NM_146234	-6.021	-0.29
chrX:99352452-99352621	Ercc6l	NM_146235	-9.323	-0.18
chrX:162608330-162608597	Gemin8	NM_146238	-3.966	-0.12
chr17:35667323-35667441	Cchcr1	NM_146248	2.256	0.13
chrX:133584990-133585111	Fam199x	NM_146261	-5.718	-0.28
chrX:93151264-93151496	Las1l	NM_152822	-5.814	-0.24
chr1:94548704-94548838	Otos	NM_153114	2.741	0.1
chr11:51111181-51111355	Col23a1	NM_153393	2.069	0.16
chr16:37954168-37954405	Gpr156	NM_153394	2.556	0.16
chr2:65862906-65863184	Csrnp3	NM_153409	-2.872	-0.23
chrX:34731656-34731906	Rnf113a1	NM_153503	-10.785	-0.34
chr12:77650551-77650763	Plekhg3	NM_153804	4.935	0.13
chr6:113233973-113234188	Cpne9	NM_170673	2.217	0.11
chr11:35754420-35754676	Wwc1	NM_170779	2.11	0.1
chr17:56472651-56472936	Kdm4b	NM_172132	-3.268	-0.19
chrX:154006716-154006937	Mbtps2	NM_172307	5.185	0.12
chr2:52988339-52988449	Fmnl2	NM_172409	2.789	0.11
chr5:119204737-119204904	Med13l	NM_172424	2.963	0.15
chrX:149070054-149070209	Shroom2	NM_172441	3.409	0.12
chr11:119038294-119038425	Tbc1d16	NM_172443	2.703	0.16
chr16:44536954-44537069	Boc	NM_172506	4.164	0.12
chr5:130621883-130622103	Kctd7	NM_172509	2.638	0.12
chr3:87873860-87873970	Ttc24	NM_172526	2.441	0.1
chr11:83929281-83929458	Tada2a	NM_172562	3.664	0.1
chr15:79231801-79232066	Tmem184b	NM_172608	2.966	0.22
chr15:85917038-85917316	Gramd4	NM_172611	2.472	0.17
chr5:118596475-118596624	Fbxw8	NM_172721	3.453	0.1
chr8:46868310-46868536	Sorbs2	NM_172752	2.077	0.11
chr9:40199078-40199246	Gramd1b	NM_172768	3.595	0.11
chrX:53708633-53708893	Ddx26b	NM_172779	-8.066	-0.14
chrX:111588042-111588173	Klhl4	NM_172781	-7.626	-0.3
chr5:113573961-113574222	2900026A02Rik	NM_172884	-2.101	-0.13
chr7:4605092-4605318	Ppp6r1	NM_172894	2.798	0.12
chr8:89074610-89074884	Abcc12	NM_172912	-3.102	-0.1
chrX:35605185-35605319	Fam70a	NM_172930	-8.135	-0.27
chrX:46048247-46048391	Rbmx2	NM_173376	-11.308	-0.22
chr14:64396453-64396732	Xkr6	NM_173393	-2.41	-0.13
chrX:8777123-8777293	Lancl3	NM_173414	-10.037	-0.3
chrX:16195739-16195924	Maoa	NM_173740	-10.9	-0.14
chrX:7280552-7280693	Gpkow	NM_173747	4.672	0.14
chrX:34588760-34588890	Ankrd58	NM_173779	-5.994	-0.2
chrX:149709180-149709440	Klf8	NM_173780	2.379	0.11
chr5:140200709-140200847	Micall2	NM_174850	5.397	0.11
chrX:137491262-137491407	Atg4a	NM_174875	-6.817	-0.24
chr15:74404440-74404580	Bai1	NM_174991	3.692	0.1
chrX:7234145-7234285	Prickle3	NM_175097	-3.219	-0.11
chr7:52584309-52584468	Trpm4	NM_175130	2.657	0.13
chrX:12250472-12250691	1810030O07Rik	NM_175141	-9.174	-0.18
chrX:92640175-92640421	Fam123b	NM_175179	-9.679	-0.21
chrX:23270152-23270284	Wdr44	NM_175180	-10.884	-0.25
chr15:58724266-58724554	Rnf139	NM_175226	2.681	0.24
chr9:103990768-103990978	Acad11	NM_175324	2.419	0.1
chrX:136014954-136015064	D330045A20Rik	NM_175326	-7.377	-0.21
chrX:8468941-8469164	B630019K06Rik	NM_175327	-4.055	-0.2
chr10:86298026-86298185	Nt5dc3	NM_175331	5.322	0.1
chr15:95658217-95658426	Ano6	NM_175344	2.096	0.1
chr17:5422575-5422815	Ldhal6b	NM_175349	2.368	0.1
chrX:101866179-101866344	Zdhhc15	NM_175358	-9.662	-0.18
chr19:7496590-7496763	2700081O15Rik	NM_175381	7.294	0.12
chr5:127832804-127833074	Tmem132c	NM_175432	3.419	0.14
chr1:135272728-135272989	Etnk2	NM_175443	2.319	0.16
chrX:131543759-131543943	Zmat1	NM_175446	-8.873	-0.23
chr5:124328133-124328411	Gpr81	NM_175520	2.002	0.18
chr5:140442465-140442732	Elfn1	NM_175522	2.1	0.18
chrX:41720782-41720973	Dcaf12l2	NM_175539	-8.47	-0.25
chr6:32514068-32514273	Plxna4	NM_175750	3.261	0.1
chr11:116290483-116290760	Fam100b	NM_176902	-2.415	-0.17
chr9:103206303-103206540	Topbp1	NM_176979	2.755	0.12
chr6:127058319-127058533	9630033F20Rik	NM_177003	2.223	0.11
chr3:89209474-89209749	Flad1	NM_177041	-2.352	-0.1
chr18:56922988-56923166	March_3	NM_177115	2.587	0.1
chr3:84470231-84470387	Tmem154	NM_177260	5.162	0.11
chr5:114000806-114000932	Wscd2	NM_177292	4.646	0.12
chrX:54075432-54075561	Mtap7d3	NM_177293	-7.939	-0.25
chr10:104956237-104956468	Tmtc2	NM_177368	3.339	0.1
chrX:162878127-162878274	Ofd1	NM_177429	-8.526	-0.27
chrX:139116526-139116661	Tmem164	NM_177592	-8.944	-0.25
chr17:84971087-84971292	Plekhh2	NM_177606	5.148	0.12
chrX:109714770-109715024	Zfp711	NM_177747	-10.862	-0.18
chrX:93450067-93450176	Vsig4	NM_177789	2.519	0.12
chr5:142589916-142590172	Sdk1	NM_177879	2.32	0.14
chr9:28719337-28719524	Opcml	NM_177906	4.092	0.13
chrX:136597304-136597418	E230019M04Rik	NM_177921	-7.915	-0.27
chr9:107479729-107479996	Hyal3	NM_178020	-2.032	-0.13
chrX:158968226-158968338	Reps2	NM_178256	3.462	0.11
chr1:135225941-135226048	Kiss1	NM_178260	4.695	0.11
chr18:81170588-81170733	Sall3	NM_178280	3.752	0.11
chrX:92222036-92222182	Spin4	NM_178753	-7.643	-0.15
chr2:103448270-103448544	Abtb2	NM_178890	3.945	0.17
chr18:61900649-61900798	Afap1l1	NM_178928	5.427	0.12
chrX:159266420-159266535	Txlng	NM_178935	-4.67	-0.3
chr17:50289549-50289797	Rftn1	NM_181397	2.603	0.17
chrX:7502257-7502485	Eras	NM_181548	2.381	0.17
chr5:92821789-92821998	Art3	NM_181728	5.279	0.13
chr6:96065576-96065743	Fam19a1	NM_182808	3.357	0.11
chr15:78502985-78503230	Elfn2	NM_183141	5.007	0.16
chr12:100645302-100645505	Foxn3	NM_183186	4.274	0.12
chr14:26313196-26313323	Zmiz1	NM_183208	3.06	0.1
chr2:31665998-31666262	Qrfp	NM_183424	2.887	0.2
chr10:79538176-79538413	Sbno2	NM_183426	-3.423	-0.13
chr4:119941315-119941501	Foxo6	NM_194060	5.551	0.12
chrX:147779469-147779745	Fam120c	NM_198105	-3.342	-0.26
chr5:114425606-114425848	Ssh1	NM_198109	2.089	0.12
chr2:59609117-59609373	Tanc1	NM_198294	2.814	0.12
chr15:27606127-27606335	Fam105a	NM_198301	2.696	0.14
chr11:120141823-120141957	Bahcc1	NM_198423	5.716	0.1
chr6:125328341-125328568	Plekhg6	NM_198604	2.633	0.18
chr8:113250014-113250242	Mtss1l	NM_198625	2.473	0.21
chr2:157754452-157754719	Vstm2l	NM_198627	-2.524	-0.1
chr2:164717618-164717731	Zfp335	NM_199027	6.847	0.12
chr14:65992745-65993010	Zfp395	NM_199029	2.992	0.23
chr10:61227585-61227812	H2afy2	NM_207000	-2.244	-0.11
chrX:133511163-133511303	Tmsb15b1-Tmsb15b2	NM_207267	-7.626	-0.32
chrX:96133304-96133418	Yipf6	NM_207633	-11.874	-0.23
chrX:100644358-100644496	Tsix	NR_002844	5.343	0.27
chr2:174124641-174124857	Nespas	NR_002846	7.985	0.12
chr13:62395477-62395760	A130040M12Rik	NR_002860	3.02	0.15
chrX:71514364-71514575	Snora70	NR_002899	3.88	0.17
chrX:34625973-34626104	Snora69	NR_002900	-5.84	-0.21
chrX:54646212-54646347	Snord61	NR_002903	-5.147	-0.16
chrX:50099306-50099495	Kis2	NR_003188	-7.264	-0.25
chr11:116290483-116290760	Gm7367	NR_003376	-2.415	-0.17
chrX:91611872-91612107	Apoo-ps	NR_004438	-8.537	-0.15
chrX:106029146-106029271	2810403D21Rik	NR_015493	-4.386	-0.2
chrX:47976275-47976404	6720401G13Rik	NR_015505	5.521	0.67
chr13:3477652-3477877	2810429I04Rik	NR_015522	2.49	0.1
chr6:93016316-93016444	9530026P05Rik	NR_015530	5.764	0.13
chrX:102588677-102588823	5330434G04Rik	NR_015552	-4.063	-0.13
chr7:26207859-26208024	4732471J01Rik	NR_015569	3.53	0.13
chrX:147779469-147779745	A230072E10Rik	NR_015600	-3.342	-0.26
chrX:100129369-100129504	Gm5126	NR_026596	-10.647	-0.13
chrX:6952389-6952616	LOC100270707	NR_026741	-5.315	-0.12
chr6:143237211-143237470	D6Ertd474e	NR_027803	3.708	0.11
chrX:6999871-7000042	2010204K13Rik	NR_027924	-10.088	-0.27
chrX:53627512-53627723	Ncrna00086	NR_028086	-7.885	-0.27
chr14:62304953-62305087	Dleu2	NR_028264	7.365	0.14
chrX:150158264-150158440	2210013O21Rik	NR_028432	-9.721	-0.22
chrX:73010057-73010180	4933407K13Rik	NR_029443	-7.103	-0.13
chrX:166416998-166417211	G530011O06Rik	NR_029457	4.826	0.12
chrX:7157132-7157407	4930524L23Rik	NR_029473	-2.528	-0.12
chrX:50099306-50099495	Mir106a	NR_029657	-7.264	-0.25
chrX:50099306-50099495	Mir19b-2	NR_029715	-7.264	-0.25
chrX:50099306-50099495	Mir92-2	NR_029748	-7.264	-0.25
chrX:50409958-50410142	Mir322	NR_029756	-7.174	-0.2
chr14:35705746-35705994	Mir346	NR_029774	3.021	0.16
chrX:50409958-50410142	Mir351	NR_029776	-7.174	-0.2
chr2:29701255-29701380	Mir219-2	NR_029838	4.083	0.1
chrX:50099306-50099495	Mir363	NR_029853	-7.264	-0.25
chrX:50405804-50405968	Mir450-1	NR_029963	-4.445	-0.12
chrX:50405804-50405968	Mir542	NR_030264	-4.445	-0.12
chrX:50099306-50099495	Mir20b	NR_030273	-7.264	-0.25
chrX:50405804-50405968	Mir450-2	NR_030274	-4.445	-0.12
chrX:50409958-50410142	Mir503	NR_030275	-7.174	-0.2
chr19:46415500-46415681	Mir146b	NR_030468	2.424	0.13
chrX:50405804-50405968	Mir450b	NR_030498	-4.445	-0.12
chrX:50099306-50099495	Mir18b	NR_030548	-7.264	-0.25
chr2:119153782-119153900	Gm14207	NR_030683	5.772	0.1
chr5:100039686-100039961	A930011G23Rik	NR_030692	2.032	0.13
chrX:67394740-67394858	1700111N16Rik	NR_033213	4.188	0.13
chr7:149690994-149691114	Gm14492	NR_033261	4.012	0.1
chr8:90035320-90035560	Gm2694	NR_033430	2.586	0.1
chrX:65932534-65932710	Gm10474	NR_033481	-8.519	-0.21
chr9:121847365-121847527	1700048O20Rik	NR_033553	5.57	0.13
chrX:7721276-7721426	2900002K06Rik	NR_033561	-5.588	-0.17
chr1:155261362-155261545	E330020D12Rik	NR_033736	4.296	0.14
chrX:70232334-70232556	Mir2137	NR_035517	-7.572	-0.23
