# Supplementary material for: The effects of perinatal testosterone exposure on the DNA methylome of the mouse brain are late-emerging
Source: Biol Sex Differ. 2014 Jun 13;5:8. doi: 10.1186/2042-6410-5-8 (PMC4074311; doi:10.1186/2042-6410-5-8)
Supplement: Additional file 3: Table S3 — Differentially methylated genes in the testosterone dataset (XX vs. XX + T). Differential methylation is defined by a z-score threshold that results in a false discovery rate less than 10% and DNA methylation difference >10% as represented by delta methylation. Negative delta methylation values represent increased methylation levels in XX + T relative to XX mice. [file 2042-6410-5-8-S3.xlsx]

## Sheet: Sheet1
Table S3: Differentially methylated genes in the testosterone dataset (XX vs. XX + T). Differential methylation is defined by a z-score threshold that results in a false discovery rate less than 10% and DNA methylation difference >10% as represented by delta methylation. Negative delta methylation values represent increased methylation levels in XX + T relative to XX mice.

## Sheet: PN4 XX vs. XX+T Striatum
Frag_coordinate	Gene Symbol	ID	Z-score	Delta_methylation
chr2:181079269-181079503	Rtel1	NM_001001882	-3.909	-0.12
chr15:88897819-88898086	Panx2	NM_001002005	-3.927	-0.1
chr10:116284054-116284335	Gm239	NM_001033333	3.529	0.19
chr4:43505482-43505769	Ccdc107	NM_001037913	-4.822	-0.33
chr5:68081674-68081891	Atp8a1	NM_001038999	-3.536	-0.12
chr3:108742959-108743236	4921515J06Rik	NM_001078646	4.55	0.22
chr15:81595104-81595401	Zc3h7b	NM_001081016	4.402	0.47
chr8:11004368-11004626	Irs2	NM_001081212	5.3	0.12
chrX:97016674-97016792	Tmem28	NM_001081283	5.409	0.11
chr12:71207976-71208245	Nin	NM_001081453	-3.608	-0.1
chr11:66897265-66897464	Myh3	NM_001099635	-4.082	-0.12
chr18:15048075-15048318	Taf4b	NM_001100449	-4.332	-0.11
chr17:35115243-35115423	Lsm2	NM_001110101	-4.435	-0.1
chr1:148710438-148710708	Fam5c	NM_001145807	-4.142	-0.1
chrX:99265795-99266017	Nhsl2	NM_001163610	-3.653	-0.14
chr6:73171825-73172095	Dnahc6	NM_001164669	-4.442	-0.1
chr9:37237025-37237292	Robo3	NM_001164767	-4.496	-0.13
chr6:88726687-88726957	Mgll	NM_001166249	3.657	0.11
chrX:20194972-20195167	Rbm10	NM_001167775	-3.575	-0.14
chr8:63138600-63138833	Mfap3l	NM_001177881	-3.532	-0.1
chrX:70473904-70474128	F8a	NM_007978	-5.081	-0.1
chrX:65932427-65932537	Fmr1	NM_008031	-4.364	-0.1
chrX:165758322-165758568	Hccs	NM_008222	8.996	0.11
chr18:13131879-13132015	Impact	NM_008378	-3.636	-0.12
chr7:150455734-150456023	Kcnq1	NM_008434	4.071	0.28
chr19:41065805-41065969	Blnk	NM_008528	4.066	0.1
chrX:159198854-159199070	Rbbp7	NM_009031	-5.287	-0.23
chrX:58145676-58145842	Sox3	NM_009237	-6.122	-0.11
chr4:104298501-104298709	Dab1	NM_010014	-4.806	-0.1
chr2:157385832-157386011	Nnat	NM_010923	-8.436	-0.13
chr6:125306910-125307193	Tnfrsf1a	NM_011609	5.081	0.28
chr5:147561360-147561644	Usp12	NM_011669	-3.617	-0.16
chr15:36128203-36128479	Spag1	NM_012031	3.785	0.11
chr17:35115243-35115423	Hspa1l	NM_013558	-4.435	-0.1
chr17:11418331-11418601	Park2	NM_016694	3.54	0.12
chrX:34138432-34138685	Pgrmc1	NM_016783	-5.406	-0.13
chr2:157385832-157386011	Blcap	NM_016916	-8.436	-0.13
chrX:7251776-7252046	Magix	NM_018832	-4.386	-0.2
chrX:20194972-20195167	Ndufb11	NM_019435	-3.575	-0.14
chr9:57685767-57685957	Arid3b	NM_019689	-5.069	-0.19
chr10:41975572-41975838	Foxo3	NM_019740	4.394	0.19
chr4:11692218-11692472	Cdh17	NM_019753	-3.706	-0.11
chrX:7251776-7252046	Plp2	NM_019755	-4.386	-0.2
chr10:60078743-60079009	Cdh23	NM_023370	-3.628	-0.14
chr17:23988339-23988622	Prss32	NM_027220	-3.691	-0.24
chr10:119402892-119403155	Grip1	NM_028736	-3.755	-0.21
chrX:33868422-33868652	Lonrf3	NM_028894	-4.363	-0.1
chr5:150265261-150265393	4930588N13Rik	NM_029464	-3.983	-0.1
chr14:122662639-122662815	Clybl	NM_029556	-3.786	-0.15
chr5:36720053-36720329	Sorcs2	NM_030889	-4.681	-0.13
chrX:48194982-48195124	2610018G03Rik	NM_133729	-4.671	-0.11
chr1:90994043-90994314	Sh3bp4	NM_133816	-3.54	-0.1
chr4:40207735-40207884	Topors	NM_134097	-3.668	-0.12
chr17:5544210-5544437	Zdhhc14	NM_146073	-3.996	-0.11
chr14:34115892-34116171	Arhgap22	NM_153800	-3.581	-0.15
chrX:48370998-48371218	Rap2c	NM_172413	-3.723	-0.17
chr12:88430237-88430512	Tmem63c	NM_172583	-3.657	-0.12
chr2:156029579-156029867	Phf20	NM_172674	4.379	0.34
chr11:95992915-95993212	Ttll6	NM_172799	3.718	0.29
chr3:27382887-27383015	Fndc3b	NM_173182	3.749	0.12
chr2:33611456-33611707	Fam125b	NM_175184	-4.502	-0.19
chr9:40872064-40872268	Ubash3b	NM_176860	-3.782	-0.12
chr5:93052545-93052687	Ccdc158	NM_177230	-4.002	-0.1
chrX:99265795-99266017	Rgag4	NM_183318	-3.653	-0.14
chr5:142921051-142921281	Foxk1	NM_199068	-6.344	-0.25
chr4:43505482-43505769	Rmrp	NR_001460	-4.822	-0.33
chr7:150455734-150456023	Kcnq1ot1	NR_001461	4.071	0.28
chrX:65932427-65932537	Gm10474	NR_033481	-4.364	-0.1

## Sheet: PN60 XX vs. XX+T Striatum
Frag_coordinate	Gene Symbol	ID	Z-score	Delta_methylation
chr5:137286431-137286540	Emid2	NM_024474	-2.248	-0.1
chr16:57304078-57304275	2610528E23Rik	NM_025599	-3.001	-0.1
chr12:74357940-74358202	Mnat1	NM_008612	-2.25	-0.11
chr5:110534426-110534573	Gtpbp6	NM_145147	-3.42	-0.11
chr4:120714269-120714492	Col9a2	NM_007741	-2.07	-0.12
chr14:70566677-70566903	Pdlim2	NM_145978	-3.307	-0.11
chr18:67387355-67387525	Mppe1	NM_172630	-2.858	-0.1
chr17:25029762-25029882	Nme3	NM_019730	-2.166	-0.12
chr4:140686296-140686496	D4Ertd22e	NM_001025608	-2.063	-0.1
chr5:139848920-139849198	D830046C22Rik	NR_033147	-3.217	-0.21
chr3:32604468-32604580	Actl6a	NM_019673	-2.53	-0.16
chr8:23754909-23755134	Polb	NM_011130	-3.572	-0.11
chr13:63413618-63413820	Fancc	NM_001042673	-2.897	-0.11
chr19:7012732-7013013	Bad	NM_007522	-2.566	-0.13
chr9:62705846-62705988	Calml4	NM_001102468	-4.361	-0.16
chr5:110534426-110534573	Plcxd1	NM_207279	-3.42	-0.11
chr17:74612123-74612366	Memo1	NM_133771	-3.029	-0.13
chr11:101843319-101843451	Dusp3	NM_028207	-2.689	-0.13
chr2:71296788-71296968	Metapl1	NM_025633	-3.296	-0.12
chr7:29836685-29836940	Ryr1	NM_009109	-2.31	-0.11
chr14:33674581-33674774	E130203B14Rik	NM_178791	-3.492	-0.12
chr5:31947499-31947694	Rbks	NM_153196	-2.89	-0.15
chr19:5046080-5046364	Brms1	NM_134155	-3.438	-0.2
chr11:104442947-104443175	Myl4	NM_010858	-2.69	-0.11
chr3:104592796-104592921	Rhoc	NM_007484	-3.63	-0.11
chr5:5636488-5636641	A330021E22Rik	NM_172447	-2.542	-0.14
chrX:154480750-154480863	Cnksr2	NM_177751	-2.949	-0.1
chr12:112991523-112991694	2810002N01Rik	NM_001163388	-3.923	-0.11
chr13:43882370-43882548	Cd83	NM_009856	-2.947	-0.1
chr8:107857755-107858017	Fhod1	NM_177699	-2.111	-0.1
chr5:120918990-120919120	Sdsl	NM_133902	-2.648	-0.1
chr2:164621793-164621982	Acot8	NM_133240	-3.369	-0.1
chr6:124860107-124860345	Lag3	NM_008479	-6.11	-0.12
chr11:22871997-22872128	Commd1	NM_144514	-3.755	-0.13
chr4:107841749-107841990	Echdc2	NM_026728	-2.489	-0.13
chr4:126989662-126989873	Gja4	NM_008120	-4.604	-0.11
chr8:122190385-122190536	Wfdc1	NM_023395	-3.474	-0.1
chr9:108394270-108394445	Usp19	NM_001168371	-2.628	-0.12
chr7:135563369-135563518	Rgs10	NM_026418	-2.671	-0.1
chr19:22971926-22972174	Trpm3	NM_001035239	-3.135	-0.1
chr2:164876835-164877079	Cd40	NM_011611	-2.385	-0.12
chr17:32490863-32491104	Akap8l	NM_017476	-2.195	-0.19
chr14:47797874-47798006	Gch1	NM_008102	-2.163	-0.13
chr16:57169430-57169556	Nit2	NM_023175	-5.092	-0.12
chr17:27108061-27108200	Zbtb9	NM_001005916	-2.81	-0.13
chr14:21521136-21521337	Chchd1	NM_025366	-2.222	-0.1
chr2:32806302-32806422	Lrsam1	NM_199302	-2.15	-0.14
chr11:5702095-5702380	Pgam2	NM_018870	2.665	0.15
chr4:41460632-41460887	1110017D15Rik	NM_001048005	-2.218	-0.14
chrX:71528082-71528322	Taz	NM_001173547	-2.24	-0.1
chr11:83280827-83281016	Mmp28	NM_080453	-2.77	-0.15
chr7:52324951-52325143	Nosip	NM_001163684	-2.606	-0.12
chr5:115686335-115686545	Pop5	NM_026398	-2.117	-0.1
chr8:75388561-75388707	Large	NM_010687	-3.012	-0.1
chrX:45872447-45872610	Rab33a	NM_011228	-4.752	-0.13
chr5:113504915-113505071	Crybb3	NM_001159650	-8.825	-0.11
chr12:101206091-101206315	Kcnk13	NM_001164426	-2.391	-0.11
chr4:154348621-154348761	Pank4	NM_172990	-2.921	-0.12
chr4:147292383-147292490	Plod1	NM_011122	-3.344	-0.12
chr2:112604578-112604690	Ryr3	NM_177652	-2.769	-0.16
chr4:129322620-129322786	Kpna6	NM_008468	-3.249	-0.1
chr16:36703107-36703258	Ildr1	NM_134109	-2.305	-0.13
chr16:17531745-17531984	Thap7	NM_026909	-3.212	-0.12
chr3:117509066-117509330	Snx7	NM_001190156	-3.153	-0.27
chr2:90587466-90587670	Fnbp4	NM_018828	-2.515	-0.11
chr7:86521709-86521974	Rlbp1	NM_001173483	-2	-0.13
chr14:61402156-61402277	Mipep	NM_027436	-3.077	-0.11
chr15:78682698-78682989	Lgals2	NM_025622	-2.294	-0.25
chr7:89442564-89442832	Sh3gl3	NM_017400	-2.124	-0.1
chr6:37165553-37165692	Dgki	NM_001081206	-2.062	-0.11
chr10:12112145-12112395	Utrn	NM_011682	-2.497	-0.13
chrX:45698099-45698215	Bcorl1	NM_178782	-2.741	-0.16
chr3:152053338-152053636	Usp33	NM_001076676	-2.178	-0.13
chr15:78891528-78891758	Ankrd54	NM_144849	-3.27	-0.11
chr5:115029852-115030049	BC057022	NM_001004180	-2.107	-0.13
chr10:79147609-79147886	Gzmm	NM_008504	-2.924	-0.14
chr9:57606497-57606639	Clk3	NM_007713	-4.911	-0.11
chrX:155971236-155971354	A830080D01Rik	NM_001033472	-2.898	-0.13
chr5:100919176-100919425	Lin54	NM_001115010	-2.007	-0.12
chrX:19637567-19637773	Chst7	NM_021715	-5.375	-0.12
chr9:59397855-59398123	Hexa	NM_010421	-2.248	-0.15
chr15:75539636-75539752	Rhpn1	NM_001163465	-3.139	-0.12
chr1:190502186-190502305	Ush2a	NM_021408	-3.171	-0.1
chr17:46263542-46263743	Mrps18a	NM_026768	-2.764	-0.11
chr8:65722550-65722698	Spock3	NM_023689	-2.476	-0.1
chr11:97000375-97000612	Tbkbp1	NM_198100	-3.802	-0.1
chr10:122380122-122380267	Ppm1h	NM_001110218	-2.674	-0.13
chr6:125439981-125440119	Cd9	NM_007657	-2.149	-0.16
chrX:141122681-141122823	Trpc5	NM_009428	-2.199	-0.11
chr10:79147609-79147886	Cdc34	NM_177613	-2.924	-0.14
chr7:52359742-52359857	Fcgrt	NM_010189	-2.719	-0.1
chr1:182180456-182180570	Psen2	NM_001128605	-2.012	-0.12
chr6:134193389-134193563	Etv6	NM_007961	-3.331	-0.12
chr10:79324904-79325027	BC005764	NM_001170935	-4.755	-0.14
chrX:35917846-35917968	Cul4b	NM_001110142	-4.715	-0.1
chr6:145093187-145093351	Lrmp	NM_008511	-3.242	-0.11
chr4:104275571-104275789	Dab1	NM_010014	-2.877	-0.11
chr12:85491157-85491292	Pnma1	NM_027438	-3.838	-0.14
chrX:159326136-159326327	Syap1	NM_025932	-4.526	-0.11
chr8:86265592-86265772	Cd97	NM_001163029	-3.743	-0.12
chr5:139848920-139849198	3110082I17Rik	NM_028469	-3.217	-0.21
chr7:129329375-129329541	Ern2	NM_012016	-2.328	-0.11
chr6:83706918-83707074	Atp6v1b1	NM_134157	-2.229	-0.11
chr4:69996219-69996438	Cdk5rap2	NM_145990	-3.113	-0.15
chr9:100923431-100923615	Pccb	NM_025835	-4.003	-0.14
chr4:117551100-117551223	B4galt2	NM_017377	-2.921	-0.14
chr13:42165526-42165659	Hivep1	NM_007772	-2.465	-0.12
chr10:13412191-13412427	Aig1	NM_025446	-2.371	-0.11
chr9:103190804-103191077	1300017J02Rik	NM_027918	-2.544	-0.2
chr11:77973568-77973678	Traf4	NM_009423	-2.398	-0.11
chr2:162844063-162844185	Ift52	NM_172150	-2.896	-0.27
chr6:17790598-17790708	St7	NM_001083315	-2.94	-0.12
chr4:45923259-45923541	E230008N13Rik	NM_198660	-2.005	-0.14
chr8:26943363-26943531	Ash2l	NM_001080793	-3.676	-0.1
chrX:98579068-98579188	Gjb1	NM_008124	-4.264	-0.12
chr5:123175186-123175321	P2rx4	NM_011026	-2.865	-0.14
chr4:135734182-135734406	E2f2	NM_177733	-2.779	-0.1
chr3:16101245-16101372	Ythdf3	NM_001145919	-2.576	-0.16
chr14:76242133-76242271	Tpt1	NM_009429	-2.182	-0.1
chr17:46746705-46746903	Ptk7	NM_175168	-4.126	-0.12
chr13:43271015-43271224	Tbc1d7	NM_025935	-2.361	-0.13
chr8:126490672-126490873	Abcb10	NM_019552	-2.039	-0.1
chr2:165021570-165021845	Cdh22	NM_174988	-2.188	-0.17
chr15:11325904-11326158	Tars	NM_033074	-2.404	-0.11
chr14:20642095-20642374	2700060E02Rik	NM_026528	2.404	0.1
chr17:10688684-10688801	Pacrg	NM_027032	-3.733	-0.17
chr2:164646677-164646846	Zswim3	NM_178375	-2.111	-0.12
chr7:16687468-16687640	Napa	NM_025898	-2.684	-0.11
chr3:95972782-95972964	Sf3b4	NM_153053	-3.319	-0.15
chrX:48370998-48371218	Rap2c	NM_172413	-4.287	-0.12
chr9:99288670-99288857	Mras	NM_008624	-2.415	-0.13
chr11:121406066-121406307	Tbcd	NM_029878	-2.898	-0.12
chr8:114311981-114312158	Cfdp1	NM_011801	-2.002	-0.14
chr7:28142210-28142319	Spnb4	NM_032610	-2.477	-0.14
chr2:25051270-25051518	A830007P12Rik	NM_146115	-5.841	-0.14
chr4:44029733-44030009	Clta	NM_001080384	-2.849	-0.11
chr4:141157206-141157340	Fblim1	NM_001163256	-2.615	-0.12
chr10:87959632-87959811	Chpt1	NM_001146690	-2.86	-0.12
chr2:71721371-71721512	Pdk1	NM_172665	-3.331	-0.12
chr4:135434063-135434276	Pnrc2	NM_026383	-2.05	-0.11
chr9:106100824-106101091	Ppm1m	NM_026447	-2.331	-0.13
chr5:23914572-23914817	Abcb8	NM_029020	-2.728	-0.13
chr7:148023481-148023664	1190003J15Rik	NM_029821	-2.473	-0.11
chr3:86436996-86437272	Lrba	NM_001077687	-2.133	-0.23
chrX:166424582-166424827	Mid1	NM_010797	-5.105	-0.15
chr15:33013033-33013146	Pgcp	NM_018755	-3.057	-0.11
chr6:58856760-58856872	Herc3	NM_028705	-8.578	-0.18
chr8:114255055-114255281	Bcar1	NM_009954	-2.054	-0.14
chr11:94304828-94305022	Cacna1g	NM_001112813	-2.055	-0.12
chr4:140564152-140564404	Mfap2	NM_001161799	-3.351	-0.16
chr11:116007995-116008157	Fbf1	NM_172571	-3.264	-0.1
chr8:64028649-64028802	Palld	NM_001081390	-5.064	-0.12
chr2:33138210-33138354	Ralgps1	NM_175211	-2.345	-0.12
chr1:34196533-34196669	Dst	NM_133833	-2.918	-0.12
chrX:34731551-34731659	Ndufa1	NM_019443	-4.316	-0.1
chr17:36048749-36048976	Ppp1r10	NM_175934	-2.045	-0.1
chr19:42489662-42489774	Crtac1	NM_145123	-2.246	-0.12
chr5:120634105-120634265	Rbm19	NM_028762	-3.59	-0.12
chr12:86344487-86344627	Ylpm1	NM_178363	-4.985	-0.1
chr11:116392144-116392367	Sphk1	NM_001172472	-2.111	-0.13
chr11:98312448-98312654	Grb7	NM_010346	-2.399	-0.12
chr13:94893003-94893139	Lhfpl2	NM_172589	-2.809	-0.14
chr14:33256590-33256713	Chat	NM_009891	-3.151	-0.11
chr19:47585088-47585239	Obfc1	NM_175360	-2.8	-0.12
chr2:163997599-163997860	Kcns1	NM_008435	-2.544	-0.11
chr11:120548194-120548370	Aspscr1	NM_001164224	-4.174	-0.13
chr8:49510763-49511040	Odz3	NM_001145937	-2.498	-0.17
chr5:137969865-137969988	Gnb2	NM_010312	-2.128	-0.11
chr11:54125567-54125709	Acsl6	NM_001033597	-2.691	-0.11
chr16:37262858-37263032	Stxbp5l	NM_001114611	-3.393	-0.1
chr1:72886025-72886197	Igfbp2	NM_008342	-2.326	-0.12
chr14:45984669-45984816	Styx	NM_019637	-3.047	-0.12
chr13:120277765-120277915	3110070M22Rik	NR_027974	-2.566	-0.1
chr8:84309383-84309655	Inpp4b	NM_001024617	-2.433	-0.11
chr2:173936545-173936681	Npepl1	NM_213733	-3.973	-0.1
chr19:59056043-59056175	4930506M07Rik	NM_001114312	-2.486	-0.13
chr16:16145485-16145767	2310008H04Rik	NM_146068	-2.536	-0.19
chr5:77808705-77808947	Igfbp7	NM_001159518	-2.081	-0.12
chr1:65156457-65156644	D630023F18Rik	NM_175293	-4.326	-0.1
chr11:120819455-120819577	Slc16a3	NM_001038653	-2.696	-0.14
chr14:21597869-21598140	Camk2g	NM_001039138	-2.325	-0.17
chr11:30685441-30685590	Psme4	NM_134013	-2.51	-0.22
chr2:68086368-68086511	Stk39	NM_016866	-2.088	-0.13
chr11:120682237-120682392	Fasn	NM_007988	-3.958	-0.14
chr7:88053165-88053439	Nmb	NM_026523	-2.283	-0.11
chr14:122180699-122180885	Dock9	NM_134074	-3.706	-0.12
chr10:79324904-79325027	Ptbp1	NM_001077363	-4.755	-0.14
chr6:14848239-14848396	Foxp2	NM_053242	-3.882	-0.11
chr19:40657010-40657265	Aldh18a1	NM_019698	-3.632	-0.12
chr1:84448252-84448388	Dner	NM_152915	-2.674	-0.1
chr17:27330303-27330534	Lemd2	NM_146075	-2.037	-0.18
chr1:12828464-12828680	Sulf1	NM_172294	-2.298	-0.11
chr7:26029511-26029765	Erf	NM_010155	-3.851	-0.12
chr2:126420116-126420355	Hdc	NM_008230	-3.582	-0.1
chr6:83745828-83746110	Nagk	NM_001164187	2.718	0.11
chr17:36048749-36048976	Mrps18b	NM_025878	-2.045	-0.1
chr14:33192822-33193091	1700024G13Rik	NM_001034037	-2	-0.12
chr1:42956615-42956784	Mrps9	NM_023514	-2.791	-0.12
chr17:25029762-25029882	Mrps34	NM_023260	-2.166	-0.12
chr1:58859657-58859936	Casp8	NM_001080126	2.444	0.15
chr15:37349867-37350069	Ncald	NM_001170866	-2.387	-0.12
chr13:41439676-41439867	Nedd9	NM_001111324	-2.255	-0.1
chr1:38926433-38926645	Chst10	NM_145142	-2.16	-0.14
chr2:164258515-164258725	Sdc4	NM_011521	-3.16	-0.1
chr11:76198038-76198288	Nxn	NM_008750	-2.186	-0.15
chr10:59320786-59320930	Cbara1	NM_144822	4.366	0.1
chr12:86487685-86487884	Rps6kl1	NM_146244	-4.022	-0.13
chr10:87849845-87850105	Gnptab	NM_001004164	-3.53	-0.35
chr9:86913051-86913169	Cyb5r4	NM_024195	-2.734	-0.12
chr13:24954282-24954556	D130043K22Rik	NM_001081051	-2.805	-0.16
chr1:39050868-39050978	Pdcl3	NM_026850	-2.386	-0.12
chr18:24018776-24018937	Mapre2	NM_001162941	-3.318	-0.12
chrX:98281219-98281446	Slc7a3	NM_007515	-4.467	-0.11
chr1:191961775-191961922	Prox1	NM_008937	-4.914	-0.16
chr5:31502991-31503226	Zfp513	NM_001177901	-2.308	-0.17
chr14:52527711-52527889	Ndrg2	NM_001145959	-3.115	-0.12
chrX:7848304-7848502	Slc38a5	NM_172479	-3.188	-0.12
chr19:58527622-58527796	Gfra1	NM_010279	-3.966	-0.11
chr11:33729526-33729747	Kcnip1	NM_001190885	-3.266	-0.16
chr19:7012732-7013013	Gpr137	NM_001177360	-2.566	-0.13
chr6:58856760-58856872	Nap1l5	NM_021432	-8.578	-0.18
chrX:49966322-49966473	Gpc3	NM_016697	-6.922	-0.14
chr12:110068109-110068331	Slc25a29	NM_181328	-2.117	-0.11
chr16:57169430-57169556	Tbc1d23	NM_026254	-5.092	-0.12
chr2:32517882-32518090	Eng	NM_001146348	-2.557	-0.11
chr14:29918519-29918634	Cacna2d3	NM_009785	-3.429	-0.12
chr17:47459076-47459227	Trerf1	NM_001097623	-3.51	-0.15
chrX:34336319-34336476	Slc25a5	NM_007451	-6.864	-0.1
chr11:18907817-18908083	Meis1	NM_001193271	-3.153	-0.14
chr2:163828126-163828296	Ywhab	NM_018753	-3.924	-0.12
chr2:157386045-157386214	Nnat	NM_010923	-6.208	-0.12
chr18:30427566-30427688	Pik3c3	NM_181414	-4.12	-0.1
chr4:138774141-138774251	Capzb	NM_001037761	-2.868	-0.12
chr10:40349452-40349576	Ddo	NM_027442	-4.541	-0.16
chr17:33077923-33078176	Cyp4f13	NM_130882	-2.022	-0.12
chr7:31852615-31852876	Lgi4	NM_144556	-5.988	-0.12
chr2:143508751-143508921	Pcsk2	NM_008792	-2.851	-0.14
chr8:88011941-88012156	Gpt2	NM_173866	-3.108	-0.11
chr18:37304642-37304851	Pcdha6	NM_007767	-2.282	-0.15
chr7:142134789-142134975	Dock1	NM_001033420	-2.512	-0.15
chr18:32552369-32552483	Bin1	NM_001083334	-2.593	-0.11
chr11:3763183-3763374	Osbp2	NM_152818	-2.792	-0.1
chr16:38927711-38927921	Igsf11	NM_170599	-2.951	-0.11
chrX:96240892-96241059	Stard8	NM_199018	-2.41	-0.11
chr5:122136834-122136946	Brap	NM_028227	-3.778	-0.1
chr4:17853586-17853797	Mmp16	NM_019724	-2.984	-0.12
chr5:65203091-65203278	Klf3	NM_008453	-2.097	-0.12
chr6:88799547-88799659	Podxl2	NM_176973	-2.941	-0.12
chr12:80290046-80290254	Rdh11	NM_021557	-2.341	-0.12
chr6:90416521-90416686	Klf15	NM_023184	-4.603	-0.11
chr8:73417285-73417551	Slc5a5	NM_053248	-2.943	-0.14
chr15:68753999-68754260	Khdrbs3	NM_010158	-2.107	-0.13
chrX:99497604-99497766	Hdac8	NM_027382	-2.767	-0.11
chr5:130235288-130235405	Gbas	NM_008095	-2.348	-0.11
chr4:83080296-83080523	Snapc3	NM_029949	-2.481	-0.3
chrX:132420679-132420786	Bhlhb9	NM_001098222	-4.36	-0.28
chr11:72018466-72018577	4933427D14Rik	NM_028963	-2.497	-0.11
chrX:7461398-7461508	Slc35a2	NM_001083937	-3.97	-0.1
chr5:32775169-32775333	Ppp1cb	NM_172707	-3.171	-0.2
chr1:94746930-94747048	Gpc1	NM_016696	-3.281	-0.1
chr13:51939453-51939717	Gadd45g	NM_011817	-2.297	-0.19
chr4:41545803-41546001	Dnaic1	NM_175138	-2.825	-0.15
chr11:110308155-110308394	Map2k6	NM_011943	-2.802	-0.16
chr11:5050320-5050602	Emid1	NM_080595	-2.476	-0.21
chr6:94635285-94635396	Lrig1	NM_008377	-4.029	-0.1
chr13:13877810-13878104	Gng4	NM_010317	-2.16	-0.16
chr17:12934454-12934616	Igf2r	NM_010515	-6.163	-0.14
chr11:78138753-78138933	Aldoc	NM_009657	-2.787	-0.11
chr2:164646677-164646846	Zswim1	NM_028028	-2.111	-0.12
chr10:79788764-79788964	Pcsk4	NM_008793	-2.064	-0.1
chr6:82867617-82867868	Sema4f	NM_001113481	-4.451	-0.13
chr8:23493731-23493876	Slc25a15	NM_181325	-4.531	-0.14
chr6:87486726-87486908	Arhgap25	NM_001037727	-2.357	-0.1
chr10:76525442-76525706	Col18a1	NM_001109991	-4.901	-0.16
chr14:48150052-48150211	Fbxo34	NM_001146085	-3.507	-0.13
chr5:124528960-124529073	Abcb9	NM_019875	-2.045	-0.12
chr1:132985077-132985236	Mapkapk2	NM_008551	-2.95	-0.1
chr8:34441172-34441303	Wrn	NM_001122822	-2.05	-0.11
chr4:135975028-135975206	Htr1d	NM_008309	-4.491	-0.15
chr11:119862466-119862644	Baiap2	NM_001037754	-3.06	-0.11
chr11:113518152-113518362	Cog1	NM_013581	-2.707	-0.12
chr12:111696139-111696414	Ppp2r5c	NM_001135001	-2.261	-0.1
chr18:82715049-82715209	Mbp	NM_001025245	-2.067	-0.11
chrX:137134797-137134995	Tsc22d3	NM_001077364	-4.909	-0.11
chr13:49776554-49776845	Iars	NM_172015	-2.319	-0.14
chr19:24285660-24285911	Tjp2	NM_011597	-2.023	-0.1
chr11:102758032-102758276	Gfap	NM_001131020	-5.065	-0.11
chr5:36012891-36013105	Htra3	NM_001042615	-2.716	-0.13
chr10:80684351-80684643	Atcay	NM_178662	-2.017	-0.2
chr1:188477222-188477439	Tgfb2	NM_009367	-2.674	-0.17
chr12:81322257-81322440	Actn1	NM_134156	-2.103	-0.11
chr11:115631389-115631577	2310067B10Rik	NM_028014	-3.086	-0.12
chr10:60264493-60264628	Unc5b	NM_029770	-2.897	-0.14
chr4:43428045-43428160	Rusc2	NM_001037709	-2.71	-0.1
chr4:117810488-117810656	St3gal3	NM_001161774	-4.136	-0.12
chr6:30685292-30685509	Mest	NM_008590	-2.417	-0.13
chr1:92952361-92952516	Lrrfip1	NM_001111311	-3.142	-0.14
chr8:128530106-128530216	Kcnk1	NM_008430	-3.341	-0.11
chr7:28142210-28142319	Shkbp1	NM_138676	-2.477	-0.14
chr16:5235596-5235861	Alg1	NM_145362	3.228	0.12
chrX:132276972-132277180	Armcx5	NM_001009575	-5.144	-0.1
chr10:24917904-24918141	Akap7	NM_018747	-2.589	-0.13
chr15:8613349-8613608	Slc1a3	NM_148938	-2.854	-0.11
chr11:102067887-102068139	Hdac5	NM_001077696	-2.33	-0.12
chr15:78965961-78966079	1700088E04Rik	NM_138581	3.564	0.21
chr7:149147371-149147530	Brsk2	NM_001009929	-3.706	-0.13
chr2:92245097-92245236	Mapk8ip1	NM_011162	-2.09	-0.11
chr11:77611820-77612108	Myo18a	NM_011586	2.068	0.1
chr1:172261863-172262119	Nos1ap	NM_001109985	-2.763	-0.11
chr12:99922841-99922978	Ptpn21	NM_001146199	-2.327	-0.1
chr13:8839283-8839396	Wdr37	NM_001039388	-2.523	-0.14
chr8:35878462-35878665	Dusp4	NM_176933	-4.243	-0.15
chr5:144016212-144016444	Zfp316	NM_017467	-6.18	-0.15
chr4:104766138-104766438	Prkaa2	NM_178143	-2.083	-0.13
chr16:22430467-22430636	Etv5	NM_023794	-2.492	-0.11
chr11:75076769-75076911	Rtn4rl1	NM_177708	-2.287	-0.1
chrX:99265795-99266017	Rgag4	NM_183318	-3.207	-0.11
chr7:126127686-126127970	Gprc5b	NM_022420	3.911	0.11
chr17:72312008-72312290	Alk	NM_007439	3.226	0.14
chr9:60464180-60464313	Lrrc49	NM_001146046	-4.069	-0.14
chr11:77764727-77764871	Sez6	NM_021286	-2.451	-0.1
chr5:112853985-112854159	Sez6l	NM_019982	-3.814	-0.13
chrX:155691949-155692100	Rps6ka3	NM_148945	-4.175	-0.19
chr4:133420468-133420605	Rps6ka1	NM_009097	-3.417	-0.1
chr15:77646287-77646454	Myh9	NM_022410	-2.268	-0.11
chr5:121145836-121145983	Dtx1	NM_008052	-2.71	-0.19
chr2:118503683-118503815	Pak6	NM_001033254	-3.58	-0.1
chr1:166347012-166347269	Nme7	NM_138314	-2.375	-0.15
chrX:70474305-70474419	F8a	NM_007978	-2.951	-0.13
chr9:101858142-101858364	Ephb1	NM_001168296	-3.045	-0.12
chrX:11662805-11662969	Bcor	NM_001168321	-2.061	-0.27
chr17:84109342-84109530	Mta3	NM_001171052	-2.757	-0.25
chr2:24911295-24911468	Nelf	NM_001039386	-4.383	-0.12
chr19:30248656-30248855	Gldc	NM_138595	-3.625	-0.12
chr17:25519874-25520093	Cacna1h	NM_001163691	-3.614	-0.11
chr9:75181558-75181692	Gnb5	NM_010313	-2.621	-0.12
chr4:62280814-62280986	Rgs3	NM_001081650	-3.115	-0.12
chr19:46931079-46931227	Cnnm2	NM_001102471	-2.53	-0.12
chr1:108594881-108595000	Bcl2	NM_009741	-3.034	-0.1
chr9:66881694-66881889	Tpm1	NM_001164248	-4.387	-0.14
chr10:59680588-59680736	Chst3	NM_016803	-2.726	-0.11
chr2:157386045-157386214	Blcap	NM_016916	-6.208	-0.12
chr8:11405706-11405880	Col4a2	NM_009932	-2.574	-0.15
chr3:27368716-27368995	Fndc3b	NM_173182	-2.151	-0.21
chrX:53985282-53985393	Fhl1	NM_001077361	-4.262	-0.15
chr11:101108106-101108385	Ramp2	NM_019444	2.458	0.13
chr10:116371967-116372163	Rab3ip	NM_001003950	-2.51	-0.11
chr5:45018975-45019106	Ldb2	NM_001077398	-3.163	-0.13
chr4:137439169-137439397	Ece1	NM_199307	-2.949	-0.12
chr11:102911545-102911710	Nmt1	NM_008707	-3.108	-0.11
chr6:108256390-108256511	Itpr1	NM_010585	-3.276	-0.1
chr5:107630035-107630236	Tgfbr3	NM_011578	-3.085	-0.13
chr7:118690656-118690774	Galntl4	NM_173739	-4.497	-0.11
chr2:174125188-174125400	Gnas	NM_001077507	-5.297	-0.18
chr15:54997893-54998041	Depdc6	NM_001037937	-2.478	-0.1
chr11:115673128-115673305	Caskin2	NM_080643	-4.364	-0.14
chr2:179849022-179849183	Osbpl2	NM_144500	-3.632	-0.12
chr4:126229533-126229809	Clspn	NM_175554	-2.383	-0.14
chr13:56187937-56188172	H2afy	NM_001159513	-2.223	-0.18
chr7:149837987-149838129	Igf2	NM_001122736	-2.324	-0.11
chr5:142921051-142921281	Foxk1	NM_199068	-3.173	-0.27
chr19:55327394-55327517	Acsl5	NM_027976	-2.754	-0.15
chr4:147962943-147963053	Srm	NM_009272	-2.25	-0.16
chr16:96494724-96494969	B3galt5	NM_001122993	-2.541	-0.12
chr2:31700283-31700569	Fibcd1	NM_178887	2.453	0.15
chr18:15561652-15561788	Aqp4	NM_009700	-3.706	-0.14
chr7:146742437-146742708	Inpp5a	NM_001127363	2.056	0.13
chr8:73117411-73117679	Isyna1	NM_023627	3.308	0.14
chr11:103269239-103269356	Plekhm1	NM_183034	-2.643	-0.11
chr19:5741112-5741352	Ltbp3	NM_008520	-3.185	-0.15
chr15:85373443-85373553	Wnt7b	NM_001163633	-2.816	-0.12
chr5:114553440-114553575	Usp30	NM_001033202	-3.353	-0.11
chr15:73555839-73555972	Ptp4a3	NM_001166388	-3.509	-0.15
chr12:103882348-103882466	Itpk1	NM_172584	-2.498	-0.16
chr16:10307474-10307610	Emp2	NM_007929	-2.554	-0.11
chr4:154655581-154655818	Prkcz	NM_001039079	-3.486	-0.22
chr4:136255236-136255349	Ephb2	NM_010142	-2.408	-0.14
chr5:121093734-121093872	Rasal1	NM_013832	-2.52	-0.1
chr11:64913653-64913772	AU040829	NM_001099288	-2.556	-0.14
chr14:71023324-71023560	Epb4.9	NM_013514	3.267	0.13
chr2:44485153-44485306	Gtdc1	NM_172662	-3.706	-0.16
chr15:57581120-57581264	Zhx2	NM_199449	-3.879	-0.11
chr5:140780432-140780694	Mad1l1	NM_010752	-2.025	-0.14
chr8:126842613-126842724	Galnt2	NM_139272	-2.075	-0.14
chr6:85202581-85202748	Sfxn5	NM_178639	-2.091	-0.12
chr3:107879553-107879740	Ampd2	NM_028779	-2.563	-0.1
chr6:124817035-124817181	Gpr162	NM_013533	-3.464	-0.13
chr5:130095178-130095319	Mmp17	NM_011846	-3.786	-0.12
chr14:28164510-28164647	Arhgef3	NM_027871	-2.361	-0.15
chr10:120869241-120869522	Rassf3	NM_138956	-2.83	-0.2
chr7:104056598-104056746	Odz4	NM_011858	-2.222	-0.17
chr7:67149976-67150115	Snrpn	NM_001082961	-5.981	-0.13
chr11:11926768-11926884	Grb10	NM_001177629	-4.846	-0.12
chr9:116855564-116855671	Rbms3	NM_001172121	-3.046	-0.12
chr16:94459727-94459923	Hlcs	NM_139145	-2.796	-0.14
chr17:47660234-47660425	Ccnd3	NM_001081635	-3.168	-0.12
chr2:145084262-145084511	Slc24a3	NM_053195	-2.067	-0.1
chr7:132810415-132810634	Gtf3c1	NM_207239	-2.285	-0.13
chr1:59541121-59541240	Fzd7	NM_008057	-6.403	-0.15
chr11:94382279-94382575	Mycbpap	NM_170671	2.809	0.12
chr17:24730669-24730835	Pkd1	NM_013630	-4.008	-0.12
chr12:3366722-3366939	Kif3c	NM_008445	-4.69	-0.17
chr11:78029887-78030158	Supt6h	NM_009297	-3.01	-0.15
chr4:32988709-32988965	Ankrd6	NM_001012450	-2.216	-0.13
chr18:74428603-74428815	Mbd1	NM_013594	-2.517	-0.1
chrX:132276972-132277180	Gprasp1	NM_001004359	-5.144	-0.1
chr11:119875406-119875662	Aatk	NM_007377	-2.23	-0.13
chr5:36511861-36512058	Sorcs2	NM_030889	-2.816	-0.12
chr5:130593721-130593913	Tpst1	NM_001130476	-3.599	-0.15
chr1:174206285-174206450	Atp1a2	NM_178405	-2.376	-0.11
chr5:135515457-135515688	Stx1a	NM_016801	-2.103	-0.11
chr18:53427709-53427959	Snx24	NM_029394	-2.419	-0.11
chr9:102795628-102795832	Ryk	NM_001042607	-2.836	-0.1
chr7:108621497-108621672	Pde2a	NM_001008548	-2.181	-0.11
chr2:153341480-153341660	8430427H17Rik	NM_001134300	-2.552	-0.1
chr7:87054460-87054650	Ap3s2	NM_009682	-3.706	-0.11
chr15:90772329-90772524	Kif21a	NM_001109040	-2.568	-0.18
chr13:89443955-89444064	Edil3	NM_001037987	-2.211	-0.14
chr19:6531857-6532030	Nrxn2	NM_020253	-7.366	-0.13
chr11:84295067-84295303	Aatf	NM_019816	-3.128	-0.15
chr10:80864184-80864335	Nfic	NM_008688	-3.013	-0.11
chr8:98408315-98408460	Got2	NM_010325	-3.577	-0.1
chr7:152118501-152118725	Ccnd1	NM_007631	-3.612	-0.14
chr9:63515157-63515374	Smad3	NM_016769	-3.003	-0.12
chr4:155211926-155212094	Mxra8	NM_024263	-2.359	-0.13
chr1:154439150-154439323	Rgl1	NM_016846	-3.062	-0.11
chr12:112568312-112568507	Cdc42bpb	NM_183016	-4.127	-0.1
chr10:126668373-126668605	Kif5a	NM_001039000	-2.41	-0.1
chr15:77838604-77838771	Cacng2	NM_007583	-3.072	-0.11
chr7:81435215-81435465	Slco3a1	NM_001038643	-2.808	-0.11
chr5:21851807-21851951	Reln	NM_011261	-2.893	-0.11
chr12:73404943-73405197	Rtn1	NM_153457	-3.229	-0.12
chr4:126491951-126492205	AU040320	NM_001035525	-2.53	-0.18
chr9:37351995-37352226	Nrgn	NM_022029	-2.765	-0.11
chr5:114852231-114852443	Ube3b	NM_054093	-2.735	-0.1
chr18:61280214-61280470	Csf1r	NM_001037859	-2.452	-0.12
chr19:45095882-45096025	Lzts2	NM_001130525	-4.393	-0.13
chr8:26213547-26213820	Plekha2	NM_031257	2.095	0.1
chr8:113137659-113137847	Vac14	NM_146216	-2.998	-0.11
chr16:17258693-17258851	Hic2	NM_178922	-2.675	-0.11
chr11:67469118-67469241	Gas7	NM_001109657	-3.183	-0.17
chr11:4941569-4941744	Ap1b1	NM_007454	-2.393	-0.12
chr11:74966243-74966374	Smg6	NM_001002764	-2.271	-0.11
chr2:35575803-35576028	Dab2ip	NM_001001602	-3.914	-0.17
chr11:101089195-101089422	Ezh1	NM_007970	-2.981	-0.17
chr17:28282433-28282570	Scube3	NM_001004366	-3.154	-0.1
chr17:51879016-51879193	Satb1	NM_001163630	-3.267	-0.12
chr3:126312861-126313123	Camk2d	NM_001025438	-3.295	-0.17
chr5:34076935-34077206	Fgfr3	NM_001163215	-3.702	-0.12
chr7:35432217-35432343	Kctd15	NM_146188	-3.001	-0.15
chr10:119402892-119403155	Grip1	NM_028736	-2.827	-0.12
chr2:92245097-92245236	Cry2	NM_009963	-2.09	-0.11
chr5:102195977-102196094	Cds1	NM_173370	-2.097	-0.1
chr18:60856694-60856808	Ndst1	NM_008306	-2.291	-0.1
chr14:121597631-121597778	Farp1	NM_134082	-2.707	-0.1
chr3:88251942-88252136	Sema4a	NM_001163489	-3.729	-0.12
chr9:60711674-60711866	Uaca	NM_028283	-3.053	-0.1
chr15:96527228-96527421	Slc38a2	NM_175121	-2.693	-0.15
chr19:28961866-28962009	Slc1a1	NM_009199	-2.118	-0.12
chr4:141769339-141769551	9030409G11Rik	NM_001109684	-2.498	-0.12
chr9:103461641-103461896	Tmem108	NM_178638	-2.554	-0.11
chrX:133200923-133201061	Tceal3	NM_001029978	-6.237	-0.13
chr14:55058525-55058750	Mmp14	NM_008608	-2.356	-0.15
chr12:105645172-105645323	Serpina3n	NM_009252	-2.699	-0.15
chr10:19965115-19965322	Mtap7	NM_008635	-3.568	-0.15
chr10:84306804-84307069	Rfx4	NM_001024918	-2.042	-0.11
chr4:151679601-151679813	Icmt	NM_133788	-3.122	-0.12
chr11:68583479-68583703	Myh10	NM_175260	-2.773	-0.2
chr9:68796886-68797115	Rora	NM_013646	-2.9	-0.12
chr10:83851673-83851852	Nuak1	NM_001004363	-2.7	-0.12
chr11:4844381-4844666	Nefh	NM_010904	2.52	0.11
chr16:30960011-30960163	AI480653	NM_198626	-2.718	-0.1
chr16:6054107-6054399	A2bp1	NM_021477	2.172	0.15
chr2:152532161-152532398	H13	NM_001159551	-3.581	-0.15
chr12:77940957-77941086	Fntb	NM_145927	-2.141	-0.13
chr18:37304642-37304851	Pcdhac2	NM_001003672	-2.282	-0.15
chr9:21745243-21745530	BC018242	NM_144935	-2.081	-0.17
chr7:3347779-3348064	Cacng7	NM_133189	-2.54	-0.12
chr4:148775296-148775454	Ube4b	NM_022022	-2.96	-0.14
chr17:36048749-36048976	2610110G12Rik	NM_001142744	-2.045	-0.1
chr5:118439526-118439782	Fbxo21	NM_145564	-2.467	-0.16
chr9:40515432-40515546	9030425E11Rik	NM_133733	-2.564	-0.12
chr17:32490863-32491104	Wiz	NM_011717	-2.195	-0.19
chr19:38345838-38345954	Lgi1	NM_020278	-2.374	-0.12
chr18:61106725-61107006	Camk2a	NM_177407	-2.161	-0.16
chr17:63007104-63007270	Efna5	NM_010109	-2.451	-0.11
chr1:137351224-137351333	Nav1	NM_173437	-2.096	-0.12
chr4:151792997-151793190	Kcnab2	NM_010598	-2.923	-0.11
chr16:91856409-91856580	Itsn1	NM_001110275	-3.158	-0.14
chr7:129728301-129728451	Prkcb	NM_008855	-3.597	-0.1
chr10:80465323-80465527	Gng7	NM_001038655	-2.297	-0.14
chr9:119314599-119314835	Acvr2b	NM_007397	-2.693	-0.11
chr17:91170791-91170928	Nrxn1	NM_020252	-2.401	-0.1
chr17:66782897-66783038	1110012J17Rik	NM_001114098	-2.18	-0.13
chrX:91367833-91367943	Zfx	NM_001044386	-4.344	-0.16
chr5:121010969-121011094	Tpcn1	NM_145853	-2.114	-0.13
chr13:54783163-54783278	Rnf44	NM_001146025	-2.46	-0.13
chr12:83456619-83456842	Sipa1l1	NM_001167983	-2.765	-0.11
chr5:66966608-66966807	Apbb2	NM_009686	-2.065	-0.1
chr12:77779664-77779916	Spnb1	NM_013675	-3.393	-0.13
chr4:126875339-126875535	Dlgap3	NM_198618	-3.159	-0.11
chr8:127175368-127175491	2310022B05Rik	NM_175149	-2.03	-0.1
chrX:159198688-159198839	Rbbp7	NM_009031	-7.739	-0.12
chr9:116079223-116079499	Tgfbr2	NM_009371	-2.5	-0.15
chr8:108779117-108779225	Smpd3	NM_021491	-2.479	-0.11
chr8:127442005-127442261	Egln1	NM_053207	-2.117	-0.13
chr1:64135309-64135561	Klf7	NM_033563	-2.121	-0.1
chr8:124258367-124258549	Jph3	NM_020605	-3.789	-0.12
chr8:114119816-114120037	Znrf1	NM_001168621	-5.9	-0.14
chr13:98019214-98019328	Enc1	NM_007930	-3.066	-0.11
chr8:123074831-123074976	Gse1	NM_001145896	-2.766	-0.14
chr2:71894047-71894270	Rapgef4	NM_019688	-2.624	-0.12
chr13:20352282-20352471	Elmo1	NM_080288	-2.094	-0.12
chr9:62388752-62388878	Coro2b	NM_175484	-2.724	-0.12
chr18:74149694-74149983	Mapk4	NM_172632	2.015	0.12
chr15:99342489-99342699	Faim2	NM_001038658	-3.071	-0.14
chr12:109189868-109190028	Bcl11b	NM_001079883	-2.431	-0.12
chr12:118845867-118846039	Rapgef5	NM_175930	-3.706	-0.1
chr11:118386473-118386767	D11Bwg0517e	NM_001024931	2.002	0.13
chr2:162373085-162373267	Ptprt	NM_021464	-2.164	-0.13
chr5:116357615-116357896	Cit	NM_007708	-2.32	-0.11
chr10:98439674-98439972	Atp2b1	NM_026482	-2.36	-0.26
chr17:86702223-86702507	Prkce	NM_011104	2.725	0.15
chr11:5881289-5881449	Camk2b	NM_001174053	-2.31	-0.11
chr8:121619125-121619259	Cdh13	NM_019707	-4.091	-0.11
chr17:27812631-27812752	Pacsin1	NM_011861	-2.303	-0.17
chr14:24756121-24756336	Kcnma1	NM_010610	-2	-0.11
chr4:130472087-130472272	Laptm5	NM_010686	-2.492	-0.1
chr9:118848484-118848696	Ctdspl	NM_133710	-2.183	-0.11
chr11:100924700-100924867	Atp6v0a1	NM_016920	-2.212	-0.1
chrX:20281132-20281366	Usp11	NM_145628	-5.645	-0.14
chr10:61776746-61776862	Hk1	NM_001146100	-2.304	-0.12
chr5:144859577-144859699	Lmtk2	NM_001081109	-3.214	-0.12
chr12:16548358-16548528	Lpin1	NM_001130412	-3.312	-0.1
chr11:107241024-107241286	Pitpnc1	NM_145823	-2.55	-0.15
chr6:83139027-83139143	Dctn1	NM_007835	-3.391	-0.11
chr6:121335254-121335386	Iqsec3	NM_001033354	-2.32	-0.12
chr8:124838961-124839073	Zfpm1	NM_009569	-2.037	-0.1
chr1:72925130-72925314	Igfbp5	NM_010518	-3.062	-0.15
chr5:124571541-124571836	Pitpnm2	NM_011256	2.907	0.1
chr8:87273806-87273999	Nfix	NM_001081981	-2.514	-0.12
chr11:107616904-107617146	Cacng4	NM_019431	-2.258	-0.11
chr7:71035348-71035557	Klf13	NM_021366	-3.543	-0.1
chr13:57853503-57853781	Spock1	NM_001166463	-2.273	-0.16
chr10:126764760-126764979	Arhgap9	NM_146011	-3.081	-0.13
chr2:59927583-59927769	Baz2b	NM_001001182	-2.558	-0.11
chr9:64189426-64189624	Dis3l	NM_001001295	-2.552	-0.1
chr14:33442094-33442206	Prrxl1	NM_001001796	-3.329	-0.2
chrX:57656837-57656946	Atp11c	NM_001001798	-5.795	-0.12
chr18:37304642-37304851	Pcdhac1	NM_001003671	-2.282	-0.15
chr5:123436043-123436239	Kdm2b	NM_001003953	-3.493	-0.11
chr14:70559942-70560151	9930012K11Rik	NM_001004155	-2.084	-0.1
chr11:75333836-75333945	Scarf1	NM_001004157	-2.748	-0.13
chr3:51659093-51659335	Maml3	NM_001004176	-2.561	-0.11
chr7:88273346-88273460	Slc28a1	NM_001004184	-3.158	-0.12
chr12:21141759-21141979	Asap2	NM_001004364	-3.274	-0.15
chr2:84577002-84577243	Ypel4	NM_001005342	-3.408	-0.11
chr4:129322620-129322786	Txlna	NM_001005506	-3.249	-0.1
chr12:76957269-76957550	Syne2	NM_001005510	-2.171	-0.3
chr7:53049183-53049404	Lmtk3	NM_001005511	-3.069	-0.1
chr2:178019514-178019762	Phactr3	NM_001007154	-2.584	-0.16
chr12:81859135-81859267	Gm1568	NM_001008423	-3.83	-0.13
chr7:132704288-132704454	Il4ra	NM_001008700	-2.899	-0.1
chr5:93581405-93581594	Sept_11	NM_001009818	-3.081	-0.11
chr8:122027344-122027458	Slc38a8	NM_001009950	-2.068	-0.13
chr1:121940122-121940231	Sctr	NM_001012322	-2.187	-0.12
chr16:35208710-35208907	Adcy5	NM_001012765	-2.19	-0.15
chr1:43124384-43124590	Tgfbrap1	NM_001013025	-2.836	-0.11
chr6:34854162-34854438	Wdr91	NM_001013366	-2.507	-0.27
chr17:27639876-27640074	Grm4	NM_001013385	-2.457	-0.1
chr17:45681902-45682009	Tmem151b	NM_001013749	-2.467	-0.12
chr6:13171765-13171998	Vwde	NM_001013757	-2.326	-0.2
chr10:80297480-80297615	Lingo3	NM_001013758	-4.471	-0.1
chr2:141137914-141138135	Macrod2	NM_001013802	-2.913	-0.2
chr11:74209288-74209440	Rap1gap2	NM_001015046	-4.552	-0.1
chr7:126297458-126297651	Gpr139	NM_001024138	-2.287	-0.11
chr10:79086060-79086208	Shc2	NM_001024539	-2.537	-0.11
chr4:149105285-149105408	Tmem201	NM_001025106	-2.155	-0.14
chr7:123037263-123037424	Sox6	NM_001025559	-3.141	-0.12
chr4:149023785-149024067	Pik3cd	NM_001029837	2.846	0.12
chr11:55127653-55127941	Fat2	NM_001029988	2.742	0.11
chr11:106560598-106560821	Pecam1	NM_001032378	-2.214	-0.15
chr11:96592108-96592379	Skap1	NM_001033186	-2.012	-0.12
chr4:128908405-128908624	C77080	NM_001033189	-2.867	-0.1
chrX:5660017-5660258	AU022751	NM_001033211	-2.333	-0.12
chr17:35205395-35205544	AU023871	NM_001033221	-2.548	-0.1
chr15:88550822-88551027	Brd1	NM_001033274	-2.054	-0.1
chr4:45442781-45442892	Shb	NM_001033306	-4.391	-0.14
chr9:48569356-48569509	Zbtb16	NM_001033324	-2.425	-0.14
chr14:119090729-119090881	Abcc4	NM_001033336	-2.549	-0.1
chr19:6315685-6315923	Cdc42bpg	NM_001033342	-2.989	-0.11
chr2:104096234-104096430	D430041D05Rik	NM_001033347	-2.152	-0.14
chr1:59365992-59366102	Cdk15	NM_001033373	-2.039	-0.13
chr8:3353367-3353578	A430078G23Rik	NM_001033378	-3.525	-0.13
chr1:37975054-37975266	Lyg2	NM_001033427	-3.273	-0.12
chr18:47091930-47092189	Gm949	NM_001033446	-2.574	-0.15
chr19:5569309-5569440	Gm962	NM_001033448	-3.475	-0.1
chr5:30658231-30658497	Gm1060	NM_001033460	-2.448	-0.12
chr12:4871607-4871795	Mfsd2b	NM_001033488	-2.44	-0.11
chr9:74034628-74034791	Wdr72	NM_001033500	-3.096	-0.1
chr11:115302947-115303221	4933422H20Rik	NM_001033775	-2.408	-0.17
chrX:72401014-72401129	4930428E23Rik	NM_001033786	-5.332	-0.11
chrX:141122681-141122823	Zcchc16	NM_001033795	-2.199	-0.11
chr11:69507983-69508267	Tnfsf12-Tnfsf13	NM_001034097	2.298	0.2
chr7:51608745-51609005	Shank1	NM_001034115	-3.807	-0.12
chr5:117878698-117878911	Ksr2	NM_001034873	-3.268	-0.14
chr13:59741270-59741517	Golm1	NM_001035122	-2.814	-0.11
chr5:113442219-113442332	Adrbk2	NM_001035531	-2.579	-0.14
chr1:91362789-91363048	Agap1	NM_001037136	-2.94	-0.12
chr8:14992799-14992915	Arhgef10	NM_001037736	-5.313	-0.11
chr9:86913051-86913169	Ripply2	NM_001037907	-2.734	-0.12
chr5:145668231-145668378	Smurf1	NM_001038627	-2.924	-0.15
chr4:133880681-133880807	Trim63	NM_001039048	-3.009	-0.12
chr14:35404100-35404253	Ldb3	NM_001039071	-3.923	-0.11
chr2:102713608-102713876	Cd44	NM_001039150	-2.616	-0.1
chr5:135021910-135022158	Clip2	NM_001039162	-3.068	-0.12
chr13:120277765-120277915	Gm7120	NM_001039244	-2.566	-0.1
chr3:105332584-105332765	Kcnd3	NM_001039347	-3.451	-0.1
chr5:123527235-123527505	Tmem120b	NM_001039723	-2.853	-0.15
chr10:82312868-82313031	Txnrd1	NM_001042523	-2.208	-0.1
chr18:75535306-75535566	Smad7	NM_001042660	-3.754	-0.12
chr12:106226162-106226383	4831426I19Rik	NM_001042699	-2.024	-0.1
chr15:80156406-80156640	Cacna1i	NM_001044308	-3.463	-0.11
chr12:109556761-109557032	Hhipl1	NM_001044380	-2.732	-0.1
chr6:142614524-142614763	Abcc9	NM_001044720	-2.124	-0.14
chr1:72502245-72502506	March_4	NM_001045533	-2.162	-0.1
chrX:49034072-49034241	Hs6st2	NM_001077202	-2.452	-0.11
chr7:52212813-52213089	Tsks	NM_001077591	-2.234	-0.1
chr5:93267326-93267604	Shroom3	NM_001077595	-2.083	-0.15
chr1:13209479-13209687	Ncoa2	NM_001077695	-2.224	-0.1
chr11:103055848-103056070	Fmnl1	NM_001077698	-2.32	-0.11
chr3:108742959-108743236	4921515J06Rik	NM_001078646	-4.564	-0.13
chr6:72603656-72603844	Tcf7l1	NM_001079822	-3.724	-0.18
chr8:26647808-26648089	Fgfr1	NM_001079908	-2.384	-0.1
chr7:135148396-135148546	Trim72	NM_001079932	-2.167	-0.1
chr5:134730322-134730592	Gtf2i	NM_001080746	-2.445	-0.11
chr17:28023789-28024003	Uhrf1bp1	NM_001080769	-3.48	-0.14
chr11:75473048-75473214	Myo1c	NM_001080774	-3.004	-0.1
chr1:67270468-67270675	Cps1	NM_001080809	-4.211	-0.14
chr8:28271704-28271908	Rab11fip1	NM_001080813	-3.335	-0.13
chr11:115326138-115326398	Slc16a5	NM_001080934	-2.072	-0.12
chr2:20593538-20593767	Etl4	NM_001081006	-2.39	-0.12
chr4:83305381-83305552	4930473A06Rik	NM_001081012	-2.158	-0.11
chr13:105181208-105181341	Adamts6	NM_001081020	-3.369	-0.15
chr10:109366146-109366313	Nav3	NM_001081035	-4.268	-0.1
chr10:121454175-121454283	Srgap1	NM_001081037	-2.158	-0.1
chrX:158597622-158597835	Nhs	NM_001081052	-3.941	-0.12
chr15:12365677-12365840	Pdzd2	NM_001081064	-2.792	-0.11
chr15:73353563-73353755	Dennd3	NM_001081066	-3.224	-0.11
chr2:69374375-69374485	Lrp2	NM_001081088	-2.832	-0.11
chr5:54388853-54389133	Stim2	NM_001081103	-2.034	-0.14
chr6:97125831-97126108	Tmf1	NM_001081111	-3.071	-0.18
chrX:46823764-46823894	Arhgap36	NM_001081123	-5.681	-0.12
chrX:155852910-155853086	Mtap7d2	NM_001081124	-3.619	-0.11
chr4:46944179-46944443	Gabbr2	NM_001081141	-2.004	-0.11
chr6:97203101-97203209	Lmod3	NM_001081157	-2.699	-0.15
chr17:30010903-30011118	Mdga1	NM_001081160	-4.071	-0.12
chr8:64443124-64443328	Ddx60	NM_001081215	-2.09	-0.13
chr2:84890989-84891182	Tnks1bp1	NM_001081260	-4.354	-0.12
chr9:45255919-45256029	Dscaml1	NM_001081270	-2.246	-0.11
chr5:117617936-117618213	Taok3	NM_001081308	-2.238	-0.14
chr14:79059098-79059307	Dgkh	NM_001081336	-3.044	-0.15
chr7:80599186-80599383	Chd2	NM_001081345	-4.541	-0.12
chr10:68683021-68683213	Rhobtb1	NM_001081347	-2.013	-0.12
chrX:68303288-68303397	Mamld1	NM_001081354	-4.603	-0.1
chr15:78266464-78266692	Kctd17	NM_001081367	-3.277	-0.11
chr5:129294213-129294438	Rimbp2	NM_001081388	-2.446	-0.12
chr9:14379710-14379882	Amotl1	NM_001081395	-3.572	-0.13
chr15:7884310-7884439	Wdr70	NM_001081402	-2.474	-0.19
chr10:74567208-74567423	Bcr	NM_001081412	-3.411	-0.12
chr7:16564896-16565031	Gltscr1	NM_001081418	-3.233	-0.13
chr16:92444106-92444216	Rcan1	NM_001081549	-2.941	-0.17
chr4:150943355-150943542	Camta1	NM_001081557	-3.146	-0.13
chr7:17471009-17471240	Dact3	NM_001081655	-3.651	-0.1
chr16:38363230-38363482	Popdc2	NM_001081984	-2.251	-0.13
chr9:21962055-21962266	Pigyl	NM_001082532	-6.147	-0.14
chr15:93251217-93251473	Pphln1	NM_001083114	-3.928	-0.15
chr4:147662864-147663108	Ptchd2	NM_001083342	-3.091	-0.11
chr17:31661809-31662052	Ndufv3	NM_001083891	-2.851	-0.14
chr9:61253215-61253503	Tle3	NM_001083927	-2.881	-0.12
chr3:95104302-95104558	Anxa9	NM_001085383	-2.322	-0.19
chr4:149854038-149854303	Rere	NM_001085492	2.091	0.1
chr12:113405711-113405978	Kif26a	NM_001097621	-2.189	-0.14
chr11:74981663-74981770	Hic1	NM_001098203	2.745	0.11
chr17:28486328-28486598	Tead3	NM_001098226	-2.379	-0.15
chr2:163061889-163062075	Tox2	NM_001098799	-2.219	-0.17
chr4:152801749-152801941	Ajap1	NM_001099299	-2.137	-0.11
chr2:174500971-174501191	Zfp831	NM_001099328	-2.345	-0.16
chr18:15048075-15048318	Taf4b	NM_001100449	-2.517	-0.1
chr6:29120363-29120476	Prrt4	NM_001101443	-5.165	-0.11
chr4:155114154-155114298	Gm5151	NM_001101506	-2.583	-0.13
chr7:25404408-25404527	Phldb3	NM_001102613	-3.639	-0.13
chr11:114646741-114646848	Kif19a	NM_001102615	-3.771	-0.1
chrX:130223405-130223550	Pcdh19	NM_001105245	-3.35	-0.11
chr2:92070119-92070240	Phf21a	NM_001109690	-2.12	-0.11
chr11:69856256-69856511	Dlg4	NM_001109752	-3.329	-0.16
chr2:7092203-7092358	Celf2	NM_001110231	-2.015	-0.1
chr9:83724987-83725149	Ttk	NM_001110265	-3.076	-0.11
chr19:6376283-6376557	Sf1	NM_001110791	-2.531	-0.15
chr7:56517767-56517930	Nav2	NM_001111016	-3.58	-0.1
chr16:92684207-92684392	Runx1	NM_001111021	-2.039	-0.18
chr10:69590278-69590440	Ccdc6	NM_001111121	-2.048	-0.1
chr11:118108500-118108617	Cyth1	NM_001112699	-2.737	-0.12
chr3:87267822-87268034	Fcrl5	NM_001113238	-2.841	-0.32
chr8:72460378-72460563	Gatad2a	NM_001113345	-2.85	-0.11
chr17:5966367-5966496	Synj2	NM_001113352	-2.955	-0.11
chr16:94787741-94788011	Dyrk1a	NM_001113389	-2.086	-0.23
chr1:167754327-167754519	Cd247	NM_001113391	-3.309	-0.14
chr7:144398343-144398530	Ebf3	NM_001113414	-3.552	-0.12
chr15:99624226-99624373	Lima1	NM_001113545	-2.44	-0.26
chr11:100675981-100676187	Stat5b	NM_001113563	-2.809	-0.1
chr2:163873731-163873881	Pabpc1l	NM_001114079	-2.725	-0.12
chr5:143548601-143548870	Tnrc18	NM_001122730	-2.101	-0.14
chr5:73127888-73128144	Txk	NM_001122754	-2.418	-0.13
chr7:83007931-83008132	Klhl25	NM_001122780	-3.884	-0.11
chr8:129645180-129645441	Pard3	NM_001122850	-2.38	-0.1
chr4:97577622-97577737	Nfia	NM_001122952	-5.005	-0.11
chr6:125000983-125001268	Acrbp	NM_001127340	-2.741	-0.12
chr10:90410529-90410763	Anks1b	NM_001128086	-3.762	-0.18
chr14:35404100-35404253	Opn4	NM_001128599	-3.923	-0.11
chr9:64541651-64541820	Megf11	NM_001134399	-4.333	-0.11
chr8:113283121-113283355	Il34	NM_001135100	-3.403	-0.12
chr2:93279796-93279903	Cd82	NM_001136055	-2.543	-0.15
chr4:41624274-41624518	Cntfr	NM_001136056	-2.91	-0.17
chr2:115691755-115692012	Meis2	NM_001136072	-2.274	-0.16
chr5:89497185-89497374	Slc4a4	NM_001136260	-2.645	-0.12
chrX:149441870-149441990	Usp51	NM_001137547	-5.007	-0.11
chr12:73548934-73549205	Lrrc9	NM_001142728	-2.86	-0.19
chr6:55244694-55244919	Fam188b	NM_001142781	-2.024	-0.1
chr2:106596812-106597103	Mpped2	NM_001143683	2.714	0.24
chr10:69969873-69970016	Fam13c	NM_001143776	-3.193	-0.11
chr7:142134789-142134975	Fam196a	NM_001143802	-2.512	-0.15
chr2:135133619-135133735	Plcb1	NM_001145830	-3.156	-0.11
chr4:140597496-140597644	Crocc	NM_001145958	-5.935	-0.17
chr7:6141295-6141503	Zfp444	NM_001146024	-5.886	-0.17
chr15:100228310-100228566	Slc11a2	NM_001146161	-4.225	-0.12
chr18:61204584-61204861	Pdgfrb	NM_001146268	-2.261	-0.12
chr18:12099808-12099942	Cables1	NM_001146287	-3.668	-0.1
chr10:80753791-80753902	Pip5k1c	NM_001146687	-2.309	-0.11
chr4:148242295-148242585	Casz1	NM_001159344	2.001	0.43
chr11:102341475-102341624	Gpatch8	NM_001159492	-2.615	-0.11
chr12:87805001-87805216	Esrrb	NM_001159500	-2.004	-0.1
chr11:68806586-68806849	Pfas	NM_001159519	-2.468	-0.11
chr6:118848894-118849152	Cacna1c	NM_001159533	-2.46	-0.16
chr2:105213707-105213985	0610012H03Rik	NM_001159638	-2.566	-0.1
chr12:31576121-31576376	Fam150b	NM_001159743	-2.252	-0.16
chr14:119267715-119267827	Cldn10a	NM_001160096	-2.783	-0.11
chr19:8789497-8789686	Slc3a2	NM_001161413	-4.692	-0.17
chr15:83699835-83700121	Efcab6	NM_001161628	-2.789	-0.29
chr1:180845183-180845339	Kif26b	NM_001161665	-4.183	-0.11
chr15:78869010-78869157	Gcat	NM_001161712	-2.232	-0.12
chr17:47910670-47910857	Tcfeb	NM_001161722	-2.022	-0.11
chr1:33895658-33895840	Gm15455	NM_001161816	-3.097	-0.12
chr4:117810488-117810656	Kdm4a	NM_001161823	-4.136	-0.12
chr7:148266062-148266226	Pkp3	NM_001162924	-2.868	-0.11
chr7:112910663-112910812	Dchs1	NM_001162943	-3.751	-0.12
chr4:153563134-153563365	Megf6	NM_001162977	-2.672	-0.1
chr17:25029762-25029882	Eme2	NM_001163102	-2.166	-0.12
chr15:84260887-84261048	1810041L15Rik	NM_001163145	-2.733	-0.12
chr8:119894353-119894481	4933407C03Rik	NM_001163262	-3.725	-0.1
chr3:104597965-104598197	Mov10	NM_001163440	-3.068	-0.13
chr12:85491157-85491292	C130039O16Rik	NM_001163501	-3.838	-0.14
chr10:74479379-74479518	Rtdr1	NM_001163533	-2.411	-0.13
chrX:99265795-99266017	Nhsl2	NM_001163610	-3.207	-0.11
chr16:89201971-89202124	Krtap20-2	NM_001163615	-4.156	-0.11
chr14:21255901-21256081	Ttc18	NM_001163638	-4.067	-0.1
chr7:149690994-149691114	Tnnt3	NM_001163664	-3.807	-0.14
chr17:31332520-31332709	Tmprss3	NM_001163776	-2.4	-0.11
chr5:77286450-77286567	C530008M17Rik	NM_001163793	-2.123	-0.14
chr5:110534426-110534573	Zfp605	NM_001163996	-3.42	-0.11
chr7:88794354-88794525	Homer2	NM_001164086	-3.845	-0.11
chr16:34271588-34271846	Kalrn	NM_001164268	-2.891	-0.17
chr15:31227846-31228025	Ankrd33b	NM_001164441	-2.181	-0.15
chr12:5156044-5156165	Klhl29	NM_001164493	-2.03	-0.15
chr5:114773471-114773616	Myo1h	NM_001164573	-2.47	-0.13
chr19:47694864-47695001	Slk	NM_001164639	-2.994	-0.1
chr15:72840038-72840188	Trappc9	NM_001164641	-2.928	-0.12
chr19:47355467-47355611	Sh3pxd2a	NM_001164717	-3.045	-0.17
chr12:84867280-84867549	Dcaf4	NM_001165256	-3.345	-0.17
chr9:99352909-99353050	Txndc6	NM_001165957	-2.453	-0.1
chr9:57908899-57909048	Ccdc33	NM_001166282	-3.876	-0.12
chr7:119924755-119924903	Tead1	NM_001166584	-3.094	-0.11
chr6:115836653-115836837	Ift122	NM_001167763	-2.825	-0.12
chr18:36181937-36182052	Nrg2	NM_001167891	-2.041	-0.12
chr15:76628101-76628331	Arhgap39	NM_001168288	-3.089	-0.11
chr10:43043098-43043358	Pdss2	NM_001168289	-2.088	-0.11
chr8:131668930-131669067	1700008F21Rik	NM_001168369	-2.243	-0.1
chr13:47321370-47321631	Rnf144b	NM_001170643	-2.012	-0.11
chr13:95802429-95802543	Pde8b	NM_001170669	-2.576	-0.14
chr5:19181685-19181833	Magi2	NM_001170746	-2.411	-0.17
chr19:53880845-53881113	Rbm20	NM_001170847	-2.028	-0.13
chr18:78338690-78338931	Slc14a1	NM_001171011	-2.911	-0.11
chr11:58937431-58937576	Obscn	NM_001171512	-2.601	-0.11
chrX:71528082-71528322	Dnase1l1	NM_001172154	-2.24	-0.1
chr9:107353739-107353998	Cacna2d2	NM_001174047	-3.094	-0.12
chr18:37304642-37304851	Pcdha4-g	NM_001174154	-2.282	-0.15
chr7:29923060-29923226	Rasgrp4	NM_001174155	-2.524	-0.3
chr11:98823129-98823381	Rara	NM_001176528	-2.683	-0.11
chr7:51028086-51028207	Klk11	NM_001177373	-3.706	-0.15
chr10:41266650-41266800	Ccdc162	NM_001177571	-3.1	-0.11
chr6:6010625-6010865	Slc25a13	NM_001177572	-2.568	-0.1
chr1:133867778-133867895	Slc45a3	NM_001177628	-3.515	-0.14
chr4:102250766-102250983	Pde4b	NM_001177980	-4.137	-0.11
chr4:153902438-153902726	Prdm16	NM_001177995	2.668	0.16
chr5:126226974-126227083	Tmem132b	NM_001190352	-3.141	-0.14
chrX:42142944-42143106	Dcaf12l1	NM_001190718	-6.18	-0.12
chr8:74205882-74206117	Jak3	NM_001190830	-4.551	-0.1
chr4:137356556-137356663	Alpl	NM_007431	-3.419	-0.13
chrX:90532167-90532276	Arx	NM_007492	-2.863	-0.1
chr8:111370740-111370932	Zfhx3	NM_007496	-2.648	-0.14
chr5:149200628-149200829	Slc7a1	NM_007513	-3.592	-0.11
chr9:108009621-108009829	Bsn	NM_007567	-3.445	-0.11
chr6:112409486-112409639	Cav3	NM_007617	-3.929	-0.1
chr7:52494001-52494217	Cd37	NM_007645	-2.443	-0.1
chr19:10794676-10794848	Cd5	NM_007650	-4.055	-0.22
chr8:125388759-125389045	Cdh15	NM_007662	-2.377	-0.12
chr10:61438766-61438936	Col13a1	NM_007731	-3.062	-0.11
chr16:57691789-57691897	Col8a1	NM_007739	-3.387	-0.12
chr11:94802775-94803051	Col1a1	NM_007742	-2.138	-0.13
chr18:37304642-37304851	Pcdha4	NM_007766	-2.282	-0.15
chr5:122419300-122419543	Cux2	NM_007804	2.799	0.11
chr19:37770036-37770315	Cyp26a1	NM_007811	-2.089	-0.11
chr18:72233712-72233986	Dcc	NM_007831	2.649	0.1
chr1:93697609-93697906	Twist2	NM_007855	2.129	0.2
chrX:133653784-133653911	Esx1	NM_007957	-3.662	-0.12
chr5:20878853-20879125	Fgl2	NM_008013	-2.512	-0.1
chr9:32242006-32242272	Fli1	NM_008026	-3.15	-0.21
chrX:65932427-65932537	Fmr1	NM_008031	-4.839	-0.11
chr5:32445702-32445877	Fosl2	NM_008037	-4.073	-0.11
chr19:24349469-24349721	Fxn	NM_008044	-2.876	-0.14
chr13:41209305-41209540	Gcm2	NM_008104	-3.22	-0.13
chr13:15557017-15557223	Gli3	NM_008130	-3.84	-0.12
chr19:16566128-16566361	Gna14	NM_008137	-2.467	-0.1
chrX:49518070-49518182	Gpc4	NM_008150	-2.67	-0.12
chr14:35766939-35767164	Grid1	NM_008166	-2.147	-0.11
chr6:135849290-135849467	Grin2b	NM_008171	-2.537	-0.1
chr15:56510859-56511097	Has2	NM_008216	-2.571	-0.11
chrX:68809732-68809866	Hmgb3	NM_008253	-6.391	-0.12
chr4:137042095-137042209	Hspg2	NM_008305	-2.087	-0.21
chr8:123270434-123270543	Irf8	NM_008320	-2.217	-0.11
chr16:92346455-92346578	Kcne1	NM_008424	-2.791	-0.11
chr19:7012732-7013013	Kcnk4	NM_008431	-2.566	-0.13
chr7:150481372-150481523	Kcnq1	NM_008434	-4.147	-0.14
chr7:86967215-86967393	Anpep	NM_008486	-3.23	-0.12
chr5:141088495-141088741	Lfng	NM_008494	-2.145	-0.13
chr4:122677703-122677897	Mycl1	NM_008506	-3.187	-0.12
chr10:19705093-19705213	Map3k5	NM_008580	-4.413	-0.16
chr7:86955596-86955787	Mesp2	NM_008589	-2.013	-0.1
chr7:144116345-144116614	Mgmt	NM_008598	-3.313	-0.18
chr11:105193485-105193704	Mrc2	NM_008626	-2.405	-0.11
chr4:124493366-124493593	Mtf1	NM_008636	-3.992	-0.12
chr14:20569672-20569806	Nid2	NM_008695	-4.08	-0.11
chr19:56418561-56418840	Nrap	NM_008733	-2.376	-0.11
chr11:68192339-68192555	Ntn1	NM_008744	-2.264	-0.1
chrX:9859804-9860026	Otc	NM_008769	-2.638	-0.1
chr4:44615495-44615658	Pax5	NM_008782	-2.503	-0.14
chrX:99839567-99839706	Phka1	NM_008832	-6.069	-0.11
chr16:10796731-10796840	Prm2	NM_008933	-3.772	-0.11
chr14:12532937-12533065	Ptprg	NM_008981	-2.347	-0.12
chr8:13660585-13660845	Rasa3	NM_009025	-3.696	-0.11
chr13:92114334-92114504	Rasgrf2	NM_009027	-2.261	-0.19
chr13:45897761-45898007	Atxn1	NM_009124	-2.297	-0.1
chrX:58146499-58146619	Sox3	NM_009237	-4.956	-0.11
chr5:115419344-115419605	Hnf1a	NM_009327	-2.613	-0.11
chrX:12648558-12648722	Usp9x	NM_009481	-2.293	-0.1
chr7:105988129-105988357	Wnt11	NM_009519	-3.246	-0.12
chrX:103124124-103124396	Atrx	NM_009530	-5.881	-0.16
chr4:123030919-123031076	Macf1	NM_009600	-4.43	-0.14
chr10:74790700-74790855	Adora2a	NM_009630	-3.079	-0.1
chrX:39421155-39421279	Xiap	NM_009688	-6.667	-0.15
chrX:165474558-165474818	Arhgap6	NM_009707	-2.96	-0.14
chr13:94693715-94693848	Arsb	NM_009712	-4.487	-0.16
chr12:106801302-106801442	Bdkrb2	NM_009747	-4.331	-0.1
chr8:125222846-125222988	Cbfa2t3	NM_009824	-3.805	-0.12
chr16:38484216-38484485	Cd80	NM_009855	-2.578	-0.12
chr18:34897026-34897142	Cdc25c	NM_009860	-2.945	-0.12
chr8:109128555-109128683	Cdh1	NM_009864	-2.798	-0.11
chr5:3433113-3433289	Cdk6	NM_009873	-2.011	-0.1
chr15:85832580-85832832	Celsr1	NM_009886	-2.137	-0.1
chr10:94695948-94696186	Cradd	NM_009950	-2.758	-0.13
chr11:95823956-95824084	Igf2bp1	NM_009951	-2.193	-0.1
chr18:37304642-37304851	Pcdha7	NM_009957	-2.282	-0.15
chr18:37304642-37304851	Pcdha5	NM_009959	-2.282	-0.15
chr18:37304642-37304851	Pcdha11	NM_009960	-2.282	-0.15
chr18:37304642-37304851	Pcdha10	NM_009961	-2.282	-0.15
chr5:136878925-136879034	Cux1	NM_009986	-2.567	-0.11
chr8:8621220-8621413	Efnb2	NM_010111	-3.865	-0.16
chr16:21205955-21206153	Ephb3	NM_010143	-3.953	-0.15
chr10:128021670-128021799	Erbb3	NM_010153	-2.805	-0.1
chr4:132537237-132537463	Fgr	NM_010208	-4.166	-0.11
chr5:135725414-135725524	Fzd9	NM_010246	-2.312	-0.12
chr9:20776685-20776942	S1pr2	NM_010333	-3.868	-0.1
chrX:68917402-68917510	Gpr50	NM_010340	-6.271	-0.11
chr8:34773796-34774079	Gsr	NM_010344	4.837	0.18
chrX:138159098-138159337	Irs4	NM_010572	-3.168	-0.11
chr11:46141015-46141252	Itk	NM_010583	-2.376	-0.12
chr13:46964863-46965036	Kif13a	NM_010617	-3.979	-0.14
chr14:100455051-100455174	Klf12	NM_010636	-5.119	-0.12
chr1:155169019-155169157	Lamc1	NM_010683	-2.452	-0.12
chr2:148267263-148267508	Cd93	NM_010740	-3.181	-0.11
chr5:144953631-144953745	Bhlha15	NM_010800	-2.157	-0.12
chr2:18080625-18080734	Mllt10	NM_010804	-2.329	-0.11
chr11:74656438-74656673	Mnt	NM_010813	-2.055	-0.11
chr15:80460727-80461003	Grap2	NM_010815	-2.789	-0.14
chrX:165112144-165112326	Msl3	NM_010832	-3.612	-0.1
chr14:68696782-68697039	Nefl	NM_010910	-3.446	-0.13
chr3:97888893-97889141	Notch2	NM_010928	-3.277	-0.13
chr14:66044270-66044529	Pnoc	NM_010932	-2.675	-0.11
chr15:6829143-6829250	Osmr	NM_011019	-2.987	-0.12
chr4:139316591-139316699	Pax7	NM_011039	-2.095	-0.13
chr2:24330371-24330594	Pax8	NM_011040	-4.633	-0.12
chr19:47201613-47201814	Pdcd11	NM_011053	-2.389	-0.13
chr5:8659984-8660203	Abcb1a	NM_011076	-3.617	-0.1
chr11:107827627-107827851	Prkca	NM_011101	-2.078	-0.1
chr17:28417334-28417602	Ppard	NM_011145	-2.26	-0.14
chr5:144398844-144398976	Cyth3	NM_011182	-2.232	-0.12
chr12:118493741-118494029	Ptprn2	NM_011215	2.056	0.18
chr5:115967099-115967208	Pxn	NM_011223	-2.576	-0.13
chr4:134450762-134450896	Rhd	NM_011270	-3.353	-0.13
chrX:101176147-101176279	Rlim	NM_011276	-5.167	-0.14
chr3:153276313-153276421	St6galnac3	NM_011372	-3.135	-0.1
chr16:94098738-94099006	Sim2	NM_011377	-2.288	-0.12
chr17:86015954-86016087	Six3	NM_011381	-3.729	-0.12
chr11:35375418-35375564	Slit3	NM_011412	-2.724	-0.1
chr5:125645371-125645483	Ncor2	NM_011424	-2.956	-0.13
chr2:136574815-136575051	Snap25	NM_011428	-2.706	-0.19
chr5:52755224-52755368	Sod3	NM_011435	-4.058	-0.11
chr15:78996303-78996471	Sox10	NM_011437	-2.804	-0.11
chr1:135309863-135310146	Sox13	NM_011439	-3.436	-0.42
chr17:79087202-79087394	Strn	NM_011500	-2.658	-0.19
chr18:5772558-5772665	Zeb1	NM_011546	-4.396	-0.16
chr11:69507983-69508267	Tnfsf12	NM_011614	2.298	0.2
chr11:22871997-22872128	Zrsr1	NM_011663	-3.755	-0.13
chr15:98610912-98611060	Wnt10b	NM_011718	-3.516	-0.1
chr9:119932611-119932721	Xirp1	NM_011724	-2.218	-0.11
chr7:30837196-30837353	Zfp14	NM_011748	-2.036	-0.1
chr10:75052566-75052733	Ggt5	NM_011820	-4.562	-0.11
chr2:31770338-31770588	Lamc3	NM_011836	-2.668	-0.14
chr11:35882688-35882952	Odz2	NM_011856	-2.307	-0.21
chr9:106100824-106101091	Twf2	NM_011876	-2.331	-0.13
chr14:61855386-61855609	Sgcg	NM_011892	-2.84	-0.15
chr4:150366523-150366781	Uts2	NM_011910	-2.193	-0.11
chr8:107796283-107796471	Hsf4	NM_011939	-2.145	-0.1
chr17:12459554-12459672	Map3k4	NM_011948	-4.357	-0.1
chr14:67345305-67345590	Adra1a	NM_013461	-2.808	-0.12
chr6:124817035-124817181	Cd4	NM_013488	-3.464	-0.13
chr19:3321736-3321859	Cpt1a	NM_013495	-2.243	-0.1
chr16:37610458-37610595	Hgd	NM_013547	-3.841	-0.1
chr12:86192598-86192784	Ltbp2	NM_013589	-2.479	-0.1
chr16:10796731-10796840	Prm1	NM_013637	-3.772	-0.11
chr16:35659867-35660144	Sema5b	NM_013661	-3.033	-0.1
chr18:77439109-77439295	St8sia5	NM_013666	-2.347	-0.1
chrX:135449408-135449680	Nrk	NM_013724	-2.034	-0.1
chr10:80753791-80753902	Tjp3	NM_013769	-2.309	-0.11
chr12:54393493-54393725	Npas3	NM_013780	-3.065	-0.11
chr7:53785353-53785603	Sergef	NM_013789	-2.348	-0.12
chr18:78060344-78060560	Pstpip2	NM_013831	-3.806	-0.1
chr7:30095622-30095883	Dpf1	NM_013874	-2.038	-0.12
chr17:27862017-27862177	Spdef	NM_013891	-3.043	-0.11
chr16:31885183-31885308	Mfi2	NM_013900	-2.43	-0.14
chr15:78869010-78869157	Galr3	NM_015738	-2.232	-0.12
chr16:90461694-90461907	Hunk	NM_015755	-2.26	-0.11
chr8:37640234-37640457	Dlc1	NM_015802	-3.277	-0.14
chr8:12836069-12836293	Atp11a	NM_015804	-3.153	-0.15
chr8:72905165-72905295	Comp	NM_016685	-3.66	-0.1
chr4:41042758-41043031	Aqp3	NM_016689	-2.805	-0.12
chr11:99959259-99959485	Krt35	NM_016880	-2.237	-0.1
chr9:20580534-20580758	Col5a3	NM_016919	-2.407	-0.11
chrX:69518745-69518942	Gabre	NM_017369	-2.61	-0.12
chr18:38443495-38443732	Pcdh12	NM_017378	-2.236	-0.12
chr11:63702682-63702887	Hs3st3b1	NM_018805	-2.04	-0.12
chr7:139345625-139345749	Cpxm2	NM_018867	-3.412	-0.14
chr8:97510514-97510753	Gpr56	NM_018882	-2.713	-0.11
chr7:31244704-31244830	Nphs1	NM_019459	-3.063	-0.12
chrX:6952897-6953093	Usp27x	NM_019461	-4.237	-0.14
chr15:25699089-25699302	Myo10	NM_019472	-2.512	-0.11
chrX:139401393-139401518	Ammecr1	NM_019496	-5.029	-0.12
chr16:93971158-93971341	Cldn14	NM_019500	-2.261	-0.1
chr11:96963376-96963494	Tbx21	NM_019507	-2.706	-0.13
chr8:117036141-117036429	Wwox	NM_019573	2.574	0.11
chr9:57685767-57685957	Arid3b	NM_019689	-3.029	-0.11
chr4:141033671-141033779	Spen	NM_019763	-3.366	-0.21
chr2:26487616-26487877	Fam69b	NM_019833	-2.984	-0.1
chr17:27716878-27717065	Nudt3	NM_019837	-2.688	-0.11
chr4:107353286-107353530	Dmrtb1	NM_019872	-3.152	-0.11
chr5:143005797-143005940	Papolb	NM_019943	-6.745	-0.13
chr4:68565802-68566000	Dbc1	NM_019967	-2.869	-0.11
chr16:38630239-38630438	Arhgap31	NM_020260	-2.073	-0.1
chr11:102467473-102467581	Fzd2	NM_020510	-3.469	-0.1
chr8:125673390-125673552	Sult5a1	NM_020564	-3.029	-0.1
chr10:93142320-93142450	Ntn4	NM_021320	-4.17	-0.1
chr7:48184342-48184614	Vstm2b	NM_021387	-2.096	-0.11
chr5:45971555-45971741	Fam184b	NM_021416	-2.541	-0.1
chr9:43565321-43565603	Pvrl1	NM_021424	-2.197	-0.11
chr5:124978780-124978919	Rilpl1	NM_021430	-2.605	-0.12
chr5:4755953-4756072	Fzd1	NM_021457	-3.666	-0.14
chr17:28495802-28496084	Tulp1	NM_021478	-2.695	-0.12
chr11:49855520-49855693	Rnf130	NM_021540	-3.955	-0.15
chr9:119392656-119392768	Scn5a	NM_021544	-2.719	-0.13
chr1:89087635-89087904	Chrnd	NM_021600	-2.13	-0.12
chr4:46124400-46124599	Tmod1	NM_021883	-2.994	-0.21
chr3:145920587-145920870	Lpar3	NM_022983	2.585	0.14
chr2:173098008-173098195	Pmepa1	NM_022995	-3.77	-0.11
chr17:35205395-35205544	Ly6g6c	NM_023463	-2.548	-0.1
chr9:21782181-21782327	Rgl3	NM_023622	-3.322	-0.1
chr5:138200562-138200696	Tsc22d4	NM_023910	-3.453	-0.14
chr7:134966358-134966606	Stx1b	NM_024414	-2.342	-0.1
chr5:111599350-111599629	Ttc28	NM_024477	2.711	0.14
chr11:116094698-116094958	Evpl	NM_025276	-2.235	-0.16
chr17:31392324-31392573	Rsph1	NM_025290	-2.075	-0.11
chr6:32968918-32969166	Chchd3	NM_025336	-2.994	-0.1
chr17:46921454-46921628	Rpl7l1	NM_025433	-3.748	-0.14
chr8:122159023-122159172	Kcng4	NM_025734	-2.867	-0.11
chr17:8152054-8152297	Rsph3a	NM_025789	-2.664	-0.12
chr4:141427022-141427139	Efhd2	NM_025994	-3.113	-0.15
chr11:106062198-106062404	Ccdc47	NM_026009	-2.488	-0.15
chr14:55556205-55556318	Cmtm5	NM_026066	-2.512	-0.1
chr10:80000793-80000933	Atp8b3	NM_026094	-2.964	-0.11
chr19:5857360-5857627	Frmd8	NM_026169	-2.196	-0.1
chr19:23730177-23730418	1700028P14Rik	NM_026188	-2.307	-0.2
chrX:140752767-140753026	Alg13	NM_026247	-5.241	-0.12
chr8:47107583-47107780	Lrp2bp	NM_026278	-2.101	-0.11
chr11:116675629-116675902	Mxra7	NM_026280	-2.714	-0.12
chr18:21121311-21121438	Rnf125	NM_026301	-3.82	-0.11
chr16:45096152-45096389	Ccdc80	NM_026439	-4.582	-0.16
chr11:6169667-6169969	Ddx56	NM_026538	-3.131	-0.35
chr11:72018466-72018577	Txndc17	NM_026559	-2.497	-0.11
chr5:65428056-65428214	Fam114a1	NM_026667	-3.893	-0.14
chr12:102258492-102258762	Ccdc88c	NM_026681	-3.009	-0.21
chr7:30076416-30076543	Ppp1r14a	NM_026731	-3.178	-0.14
chr7:4945916-4946027	Zfp579	NM_026741	-3.061	-0.1
chr7:51097418-51097564	Klk5	NM_026806	-2.937	-0.11
chr13:24156249-24156519	Lrrc16a	NM_026825	-2.271	-0.13
chr13:100095367-100095638	Ptcd2	NM_026873	-2.704	-0.37
chr5:116907039-116907240	Srrm4	NM_026886	-3.122	-0.12
chr9:120403586-120403864	Eif1b	NM_026892	-2.663	-0.12
chr14:22671434-22671586	Comtd1	NM_026965	-2.088	-0.17
chr7:51028086-51028207	Klk12	NM_027097	-3.706	-0.15
chr7:146414945-146415081	Lrrc27	NM_027164	-2.259	-0.11
chr8:86098649-86098932	Tecr	NM_027179	-3.202	-0.21
chr2:165643526-165643738	Zmynd8	NM_027230	-2.385	-0.17
chr11:101311453-101311572	Ifi35	NM_027320	-2.299	-0.1
chr9:106222386-106222588	Poc1a	NM_027354	-2.299	-0.1
chr7:52155045-52155237	Fuz	NM_027376	-3.233	-0.12
chr4:147481788-147481931	2610109H07Rik	NM_027426	-3.572	-0.12
chr2:157884481-157884768	Rprd1b	NM_027434	2.481	0.32
chr9:45892012-45892187	Sik3	NM_027498	-2.476	-0.12
chr3:102555072-102555206	Tspan2	NM_027533	-2.116	-0.12
chr3:26823211-26823458	Spata16	NM_027583	-2.501	-0.2
chr16:90876261-90876380	4931408A02Rik	NM_027627	-2.657	-0.15
chr1:8401071-8401209	Sntg1	NM_027671	-3.706	-0.18
chr3:93274711-93274958	Tchhl1	NM_027762	-2.426	-0.1
chr3:127431908-127432154	Alpk1	NM_027808	-3.402	-0.1
chr7:20553800-20554070	Ceacam20	NM_027839	-2.346	-0.11
chr15:78270214-78270357	Tmprss6	NM_027902	-2.376	-0.12
chr14:79600665-79600931	1300010F03Rik	NM_027906	-2.583	-0.16
chr6:90275190-90275447	Chst13	NM_027928	-2.252	-0.13
chr13:106082633-106082744	Rnf180	NM_027934	-3.012	-0.14
chr17:25608875-25609172	Tekt4	NM_027951	4.075	0.25
chr7:51893451-51893666	Myh14	NM_028021	-2.638	-0.16
chr19:43971010-43971274	Dnmbp	NM_028029	-2.553	-0.11
chr14:67675864-67676007	Ppp2r2a	NM_028032	-2.513	-0.12
chr2:165911181-165911461	Sulf2	NM_028072	-2.327	-0.11
chr1:37774498-37774606	2010300C02Rik	NM_028096	-2.037	-0.11
chr13:96106176-96106294	Zbed3	NM_028106	-4.039	-0.13
chr19:57557477-57557613	Trub1	NM_028115	-3.085	-0.11
chr1:129472286-129472403	Tmem163	NM_028135	-2.557	-0.1
chr4:62764399-62764553	Zfp618	NM_028326	-3.66	-0.13
chr14:70332437-70332685	Pebp4	NM_028560	-2.239	-0.12
chr17:85840046-85840206	1700106N22Rik	NM_028576	-4.877	-0.12
chr9:115825099-115825260	Gadl1	NM_028638	-3.375	-0.15
chr2:151796385-151796510	Fam110a	NM_028666	-4.419	-0.1
chr1:155382847-155383123	Npl	NM_028749	-2.65	-0.15
chr2:17592932-17593040	Nebl	NM_028757	-2.218	-0.11
chr6:34052232-34052475	Lrguk	NM_028886	-2.763	-0.14
chrX:33869078-33869231	Lonrf3	NM_028894	-10.231	-0.12
chr11:100417405-100417550	Ttc25	NM_028918	-3.387	-0.13
chr2:165221501-165221749	4833422F24Rik	NM_029021	-2.268	-0.15
chr4:149280716-149280983	Spsb1	NM_029035	-2.896	-0.12
chr4:46548077-46548195	Trim14	NM_029077	-2.129	-0.1
chr16:43868923-43869191	Qtrtd1	NM_029128	-4.206	-0.19
chr5:20878853-20879125	Ccdc146	NM_029195	-2.512	-0.1
chr13:96760974-96761234	Sv2c	NM_029210	-2.404	-0.15
chr11:101843319-101843451	1700006E09Rik	NM_029287	-2.689	-0.13
chr14:57538845-57538974	Zmym2	NM_029498	-2.583	-0.11
chr14:122629995-122630146	Clybl	NM_029556	-2.123	-0.12
chr11:115673128-115673305	Tsen54	NM_029557	-4.364	-0.14
chr7:96670925-96671123	Prss23	NM_029614	-3.163	-0.1
chr17:25793447-25793595	Lmf1	NM_029624	-2.701	-0.1
chr12:106915721-106915903	Atg2b	NM_029654	-2.248	-0.11
chr11:75843121-75843247	Fam101b	NM_029658	-3.326	-0.15
chr18:35836669-35836928	Dnajc18	NM_029669	-3.636	-0.2
chr8:119556717-119556964	Pkd1l2	NM_029686	-2.053	-0.11
chr7:52595315-52595589	Ppfia3	NM_029741	-2.479	-0.15
chrX:148776590-148776843	Tspyl2	NM_029836	-4.391	-0.11
chr17:89035689-89035917	Ston1	NM_029858	-2.943	-0.12
chr5:148776011-148776177	Mtus2	NM_029920	-2.353	-0.12
chr4:143993737-143993986	Pramef12	NM_029948	-2.606	-0.2
chr2:26952194-26952351	Adamtsl2	NM_029981	-4.168	-0.13
chr8:107796283-107796471	Nol3	NM_030152	-2.145	-0.1
chr16:4647828-4648050	Coro7	NM_030205	-2.909	-0.11
chr12:111851249-111851357	Dync1h1	NM_030238	-3.401	-0.1
chr5:124925355-124925477	Rilpl2	NM_030259	-3.151	-0.13
chr18:78536858-78537126	Slc14a2	NM_030683	-3.358	-0.16
chr5:65769516-65769785	Klb	NM_031180	-2.166	-0.14
chr5:137959631-137959792	Gigyf1	NM_031408	-2.965	-0.14
chr11:69666501-69666724	Tnk1	NM_031880	-2.646	-0.17
chr7:67149976-67150115	Snurf	NM_033174	-5.981	-0.13
chr8:90307185-90307452	Zfp423	NM_033327	-3.574	-0.24
chr11:19848079-19848228	Spred2	NM_033523	-2.749	-0.1
chr14:121903859-121904136	Slc15a1	NM_053079	-2.147	-0.12
chr8:17190308-17190467	Csmd1	NM_053171	-5.317	-0.21
chr6:119530075-119530324	Erc1	NM_053204	-3.239	-0.12
chr11:71842770-71843008	Aipl1	NM_053245	-5.869	-0.11
chr7:118002635-118002876	Lyve1	NM_053247	-3.338	-0.11
chr11:88160114-88160370	Msi2	NM_054043	-2.222	-0.11
chr18:37304642-37304851	Pcdha1	NM_054072	-2.282	-0.15
chr15:84017400-84017673	Pnpla3	NM_054088	-2.071	-0.13
chr7:116309465-116309648	Lmo1	NM_057173	-3.162	-0.12
chr6:112831312-112831610	Srgap3	NM_080448	2.225	0.14
chr16:32765821-32765984	Muc4	NM_080457	-4.044	-0.11
chr3:89397663-89397945	Kcnn3	NM_080466	-3.064	-0.16
chr5:97433399-97433563	Bmp2k	NM_080708	-2.166	-0.13
chr2:165336997-165337111	Slc2a10	NM_130451	-2.076	-0.14
chr13:114403279-114403480	Snx18	NM_130796	-2.184	-0.1
chr15:84075756-84075873	Parvb	NM_133167	-2.4	-0.14
chr7:6171945-6172167	Zscan5b	NM_133204	-2.018	-0.1
chr3:9520609-9520748	Zfp704	NM_133218	-2.038	-0.12
chr6:8526485-8526728	Glcci1	NM_133236	-2.375	-0.1
chr11:84021367-84021549	Acaca	NM_133360	-2.278	-0.1
chr7:134252235-134252388	Qprt	NM_133686	-3.543	-0.1
chr18:36018775-36018995	Cxxc5	NM_133687	-3.577	-0.11
chr9:118603597-118603763	Itga9	NM_133721	-3.252	-0.11
chrX:48194982-48195124	2610018G03Rik	NM_133729	-5.321	-0.12
chr15:84874412-84874615	Fam118a	NM_133750	-3.055	-0.14
chr9:122105645-122105858	Ano10	NM_133979	-2.261	-0.12
chr9:58380118-58380230	Cd276	NM_133983	-3.357	-0.16
chr10:70802212-70802393	Cisd1	NM_134007	-2.603	-0.17
chr14:8779212-8779430	Flnb	NM_134080	-2.445	-0.1
chr17:8505489-8505665	Sft2d1	NM_134114	-2.588	-0.11
chr19:7185281-7185570	Macrod1	NM_134147	2.669	0.12
chr18:37304642-37304851	Pcdha9	NM_138661	-2.282	-0.15
chr18:37304642-37304851	Pcdha3	NM_138662	-2.282	-0.15
chr18:37304642-37304851	Pcdha12	NM_138663	-2.282	-0.15
chr14:31974170-31974412	Stab1	NM_138672	-4.057	-0.1
chr10:86466673-86466809	Stab2	NM_138673	-2.853	-0.13
chr16:92312182-92312300	Fam165b	NM_138743	-4.407	-0.15
chr11:4643537-4643680	Cabp7	NM_138948	-2.477	-0.1
chr10:79788764-79788964	Reep6	NM_139292	-2.064	-0.1
chr16:4647828-4648050	Vasn	NM_139307	-2.909	-0.11
chr19:10103737-10103881	Rab3il1	NM_144538	-2.791	-0.1
chr15:63870954-63871153	Fam49b	NM_144846	-2.374	-0.2
chr19:5674773-5675050	Pcnxl3	NM_144868	-2.35	-0.12
chr7:26510988-26511118	Hnrnpul1	NM_144922	-7.317	-0.14
chr2:31817776-31818058	Aif1l	NM_145144	-2.204	-0.17
chr5:115373174-115373351	Oasl1	NM_145209	-2.483	-0.1
chr18:76297448-76297625	Zbtb7c	NM_145356	-3.103	-0.1
chr16:4875495-4875616	Fam100a	NM_145359	-2.778	-0.14
chr1:13649667-13649777	Lactb2	NM_145381	-2.561	-0.14
chr10:61881753-61882009	Hkdc1	NM_145419	-2.025	-0.13
chr13:108660818-108660942	Zswim6	NM_145456	-3.622	-0.11
chr19:5046080-5046364	Rin1	NM_145495	-3.438	-0.2
chr7:133425289-133425548	Sbk1	NM_145587	-2.032	-0.11
chr17:35041970-35042227	Ehmt2	NM_145830	-4.279	-0.36
chr8:39711627-39711785	Sgcz	NM_145841	-2.797	-0.12
chr5:64328168-64328298	Rell1	NM_145923	-2.309	-0.12
chr7:53075360-53075570	Kcnj14	NM_145963	-4.53	-0.11
chr11:29725336-29725484	Eml6	NM_146016	-4.199	-0.12
chr15:84513766-84514004	Prr5	NM_146061	-2.378	-0.12
chr15:101770686-101770796	Krt79	NM_146063	-2.751	-0.16
chr15:101990977-101991117	Soat2	NM_146064	-3.387	-0.11
chr2:32753517-32753780	Fam129b	NM_146119	-2.342	-0.15
chr2:37819023-37819211	Dennd1a	NM_146122	-2.553	-0.11
chr4:132593213-132593369	Ahdc1	NM_146155	-4.121	-0.15
chr14:64614628-64614843	Rp1l1	NM_146246	-2.013	-0.14
chr7:135017602-135017829	Zfp668	NM_146259	-2.09	-0.13
chrX:133584234-133584397	Fam199x	NM_146261	-6.197	-0.11
chr6:116532846-116532980	Olfr215	NM_146446	-2.893	-0.12
chr7:111795301-111795534	Olfr658	NM_147049	-3.053	-0.15
chr4:107210704-107210918	Glis1	NM_147221	-2.258	-0.14
chr2:22444217-22444382	Myo3a	NM_148413	-2.452	-0.11
chr1:94548704-94548838	Otos	NM_153114	-3.096	-0.14
chr13:55101799-55102045	Unc5a	NM_153131	-2.066	-0.1
chr1:195017736-195018015	Traf3ip3	NM_153137	-2.537	-0.13
chr17:29304273-29304516	Cpne5	NM_153166	-2.183	-0.11
chr1:20477124-20477283	Pkhd1	NM_153179	-3.96	-0.17
chr11:51232497-51232771	Col23a1	NM_153393	-2.388	-0.13
chr6:120965040-120965251	Mical3	NM_153396	-3.586	-0.12
chr1:36326276-36326405	Neurl3	NM_153408	-6.008	-0.11
chr2:65748046-65748243	Csrnp3	NM_153409	-2.01	-0.11
chr4:132715189-132715323	Wasf2	NM_153423	-3.095	-0.14
chrX:34731551-34731659	Rnf113a1	NM_153503	-4.316	-0.1
chr17:83993062-83993210	Kcng3	NM_153512	-2.759	-0.1
chr1:53338809-53339030	Pms1	NM_153556	-2.825	-0.1
chr11:109575694-109575910	Fam20a	NM_153782	-2.988	-0.12
chr12:77636844-77637015	Plekhg3	NM_153804	-2.775	-0.1
chr2:44210848-44211031	Arhgap15	NM_153820	-2.241	-0.1
chr15:75649190-75649364	Zc3h3	NM_172121	-3.961	-0.11
chr11:79968106-79968376	Adap2	NM_172133	-4.077	-0.1
chr16:18230529-18230706	Zdhhc8	NM_172151	-2.082	-0.11
chr9:45767963-45768160	Sidt2	NM_172257	-5.107	-0.1
chr7:20036301-20036439	Mark4	NM_172279	-2.586	-0.12
chr15:97204181-97204395	Fam113b	NM_172293	-2.461	-0.12
chrX:154036179-154036318	Mbtps2	NM_172307	-4.066	-0.12
chr7:72822300-72822407	Tarsl2	NM_172310	-3.257	-0.11
chr7:38504026-38504191	Zfp536	NM_172385	-2.85	-0.11
chrX:149203382-149203586	Shroom2	NM_172441	-2.682	-0.11
chr11:119039389-119039632	Tbc1d16	NM_172443	-2.355	-0.11
chr9:105124131-105124269	Nek11	NM_172461	-2.559	-0.11
chr6:39443682-39443828	Dennd2a	NM_172477	-2.684	-0.11
chr13:114587595-114587811	Arl15	NM_172595	-2.368	-0.1
chr18:68391313-68391498	D18Ertd653e	NM_172631	-2.1	-0.1
chr5:53553886-53553993	Sel1l3	NM_172710	-2.892	-0.11
chr5:101276610-101276828	Agpat9	NM_172715	-2.325	-0.1
chr5:116021511-116021759	Gcn1l1	NM_172719	-2.236	-0.11
chr7:123328230-123328503	Plekha7	NM_172743	-2.356	-0.11
chr7:135017602-135017829	Zfp646	NM_172749	-2.09	-0.13
chr10:58542244-58542437	Sh3rf3	NM_172788	-2.362	-0.1
chr11:113663884-113664039	Sdk2	NM_172800	-2.932	-0.1
chr14:61855386-61855609	Sacs	NM_172809	-2.84	-0.15
chr14:78117664-78117783	Enox1	NM_172813	-2.147	-0.1
chr17:55618876-55618999	St6gal2	NM_172829	-3.118	-0.15
chr3:53389273-53389559	Frem2	NM_172862	-2.071	-0.1
chr5:102357853-102358134	Wdfy3	NM_172882	-2.133	-0.18
chr5:113593664-113593794	2900026A02Rik	NM_172884	-2.194	-0.1
chr5:128913100-128913225	Tmem132d	NM_172885	-2.281	-0.12
chr5:151140316-151140547	Fry	NM_172887	-2.986	-0.13
chr7:31244704-31244830	Kirrel2	NM_172898	-3.063	-0.12
chr8:37185725-37185833	D8Ertd82e	NM_172911	-5.437	-0.13
chr9:111356681-111356827	Dclk3	NM_172928	-2.79	-0.1
chr17:68311522-68311664	Arhgap28	NM_172964	-2.185	-0.11
chr8:116751019-116751305	Vat1l	NM_173016	2.141	0.1
chr8:9618662-9618914	Fam155a	NM_173446	-2.439	-0.11
chrX:16249290-16249449	Maoa	NM_173740	-3.638	-0.26
chr7:87774448-87774559	Crtc3	NM_173863	-3.252	-0.11
chr8:127736660-127736930	Disc1	NM_174853	-2.325	-0.14
chr6:48695900-48696137	Gimap5	NM_175035	-2.389	-0.14
chr9:37174561-37174836	Hepacam	NM_175189	-2.571	-0.14
chr19:58915618-58915810	Hspa12a	NM_175199	-2.351	-0.1
chr7:139905228-139905359	Fam53b	NM_175268	-2.146	-0.12
chr6:97100359-97100556	A130022J15Rik	NM_175313	-4.053	-0.11
chrX:136014954-136015064	D330045A20Rik	NM_175326	-3	-0.11
chr15:95620244-95620353	Ano6	NM_175344	-2.461	-0.18
chrX:101866179-101866344	Zdhhc15	NM_175358	-3.611	-0.11
chr10:42724087-42724316	Sobp	NM_175407	-2.927	-0.12
chr11:119099291-119099455	Ccdc40	NM_175430	-3.407	-0.15
chr5:128023415-128023705	Tmem132c	NM_175432	-2.009	-0.24
chr1:135272728-135272989	Etnk2	NM_175443	-3.17	-0.11
chr1:154856572-154856856	Nmnat2	NM_175460	2.128	0.11
chr10:93022897-93023124	Ccdc38	NM_175488	2.223	0.11
chr2:31934034-31934325	Fam78a	NM_175511	3.358	0.16
chr9:96596196-96596440	Zbtb38	NM_175537	-2.258	-0.11
chr8:128324678-128324950	Pcnxl2	NM_175561	-2.559	-0.11
chr11:29725336-29725484	4931440F15Rik	NM_176829	-4.199	-0.12
chr9:40872064-40872268	Ubash3b	NM_176860	-2.677	-0.14
chr9:62615501-62615792	Itga11	NM_176922	-2.289	-0.15
chr5:132645809-132645972	Auts2	NM_177047	-2.411	-0.11
chr17:49984183-49984363	Kif6	NM_177052	-2.453	-0.11
chr11:52854798-52855026	Fstl4	NM_177059	-2.928	-0.1
chr7:107437212-107437449	P4ha3	NM_177161	-3.851	-0.11
chr6:96985032-96985250	Fam19a4	NM_177233	-2.068	-0.11
chr5:114025350-114025460	Wscd2	NM_177292	-2.003	-0.11
chr11:68271767-68272041	Pik3r5	NM_177320	-2.603	-0.11
chr9:96042059-96042325	Gk5	NM_177352	-2.348	-0.11
chr4:63406006-63406222	Tnfsf15	NM_177371	-2.25	-0.11
chr18:84780485-84780598	Cndp1	NM_177450	-3.21	-0.12
chr15:78965961-78966079	Micall1	NM_177461	3.564	0.21
chr5:74457430-74457545	Usp46	NM_177561	-2.015	-0.16
chr9:120992813-120993030	Ulk4	NM_177589	-3.33	-0.12
chr17:84971087-84971292	Plekhh2	NM_177606	-3.122	-0.15
chr14:64079159-64079276	Fam167a	NM_177628	-2.533	-0.11
chr4:106292260-106292484	Ttc22	NM_177667	-2.254	-0.11
chr13:59827399-59827638	4932411G14Rik	NM_177711	-4.732	-0.12
chr5:116629725-116629895	Ccdc60	NM_177759	-5.002	-0.14
chr9:99262415-99262636	Esyt3	NM_177775	-3.636	-0.15
chr2:166463771-166464066	Prex1	NM_177782	-2.639	-0.18
chr3:102941233-102941471	Dennd2c	NM_177857	-2.528	-0.12
chr4:141571895-141572082	Fhad1	NM_177868	-5.174	-0.14
chr5:20986018-20986256	Fam185a	NM_177869	-2.493	-0.1
chr5:142590169-142590448	Sdk1	NM_177879	-2.117	-0.11
chr7:6165623-6165734	Galp	NM_178028	-3.117	-0.14
chrX:159081108-159081284	Reps2	NM_178256	-3.961	-0.11
chr3:100638234-100638472	Vtcn1	NM_178594	-2.78	-0.12
chr10:66494700-66494836	Reep3	NM_178606	-2.757	-0.12
chr15:84017400-84017673	Samm50	NM_178614	-2.071	-0.13
chr7:106205965-106206075	Uvrag	NM_178635	-2.388	-0.17
chr6:37365739-37365953	Creb3l2	NM_178661	-3.091	-0.15
chr5:143005797-143005940	Radil	NM_178702	-6.745	-0.13
chr14:66627835-66628056	Gulo	NM_178747	-3.629	-0.1
chr15:7347189-7347473	Egflam	NM_178748	3.798	0.13
chr18:66403081-66403257	Ccbe1	NM_178793	-2.949	-0.12
chr5:122050504-122050760	9330129D05Rik	NM_178799	2.898	0.12
chr1:134281968-134282143	Tmcc2	NM_178874	-4.414	-0.1
chr2:103515408-103515537	Abtb2	NM_178890	-3.706	-0.18
chrX:159266901-159267058	Txlng	NM_178935	-3.426	-0.12
chr9:70146023-70146217	Myo1e	NM_181072	-2.679	-0.11
chr19:17289447-17289556	Prune2	NM_181348	-3.104	-0.1
chr3:95972782-95972964	Mtmr11	NM_181409	-3.319	-0.15
chr5:92821789-92821998	Art3	NM_181728	-2.964	-0.1
chr5:147922466-147922578	Polr1d	NM_181730	-3.408	-0.1
chr5:100508262-100508518	Tmem150c	NM_182841	-2.669	-0.13
chr5:23914572-23914817	Accn3	NM_183000	-2.728	-0.13
chr15:78503883-78504019	Elfn2	NM_183141	-5.797	-0.21
chr17:24817622-24817770	Zfp598	NM_183149	-3.272	-0.17
chr4:106292260-106292484	BC055111	NM_183182	-2.254	-0.11
chr12:100645192-100645305	Foxn3	NM_183186	-3.222	-0.11
chr14:9146351-9146480	Fam107a	NM_183187	-2.3	-0.11
chr19:44418088-44418304	Scd4	NM_183216	-2.181	-0.11
chr2:31665775-31666001	Qrfp	NM_183424	-2.939	-0.1
chr10:79538176-79538413	Sbno2	NM_183426	-2.288	-0.1
chr5:36071731-36071933	Sh3tc1	NM_194344	-3.728	-0.15
chr14:71004535-71004800	Fam160b2	NM_194345	-3.484	-0.11
chr5:139814312-139814556	Cox19	NM_197980	-3.428	-0.24
chr18:37304642-37304851	Pcdha2	NM_198117	-2.282	-0.15
chr6:125328341-125328568	Plekhg6	NM_198604	-2.597	-0.12
chr6:100659464-100659720	Gxylt2	NM_198612	-2.446	-0.11
chr3:139223077-139223358	B930007M17Rik	NM_198659	-2.175	-0.13
chr7:25217571-25217687	Irgc1	NM_199013	-2.67	-0.11
chr4:132853371-132853482	Wdtc1	NM_199306	-3.201	-0.11
chr8:87349198-87349447	Dand5	NM_201227	-3.097	-0.11
chr18:37304642-37304851	Pcdha8	NM_201243	-2.282	-0.15
chr7:106583308-106583561	Gdpd5	NM_201352	-3.796	-0.21
chr18:75616346-75616495	Gm672	NM_201354	-2.111	-0.13
chr17:80018082-80018286	Fam82a1	NM_201361	-2.899	-0.13
chr11:78138753-78138933	Pigs	NM_201406	-2.787	-0.11
chr18:74623825-74623994	Myo5b	NM_201600	-2.171	-0.11
chr4:134175831-134176015	Man1c1	NM_207237	-5.209	-0.15
chr17:44053144-44053274	Rcan2	NM_207649	-2.425	-0.1
chr7:150481372-150481523	Kcnq1ot1	NR_001461	-4.147	-0.14
chr7:149763801-149764049	H19	NR_001592	2.778	0.11
chr2:174113105-174113222	Nespas	NR_002846	-2.76	-0.1
chr17:12934454-12934616	Airn	NR_002853	-6.163	-0.14
chr7:149851085-149851249	Igf2as	NR_002855	-3.633	-0.13
chr13:62320738-62321025	A130040M12Rik	NR_002860	-2.651	-0.22
chr19:5844630-5844870	Neat1	NR_003513	-2.819	-0.12
chr9:62705846-62705988	Gm10653	NR_003965	-4.361	-0.16
chr17:86015954-86016087	Six3os1	NR_015385	-3.729	-0.12
chr12:106691283-106691418	D430019H16Rik	NR_015481	-2.14	-0.11
chr2:167517887-167518037	A530013C23Rik	NR_015500	-2.968	-0.1
chr9:96653060-96653184	E030011O05Rik	NR_015511	-4.14	-0.12
chr12:107931472-107931748	4933406K04Rik	NR_015512	-2.268	-0.13
chr5:129087669-129087848	5930412G12Rik	NR_015517	-2.586	-0.11
chr14:122629995-122630146	1700108J01Rik	NR_015532	-2.123	-0.12
chr3:34542964-34543086	Sox2ot	NR_015580	-3.076	-0.12
chr5:116907039-116907240	2410137F16Rik	NR_015595	-3.122	-0.12
chr17:36133500-36133723	A930015D03Rik	NR_015618	-2.496	-0.12
chrX:100129369-100129504	Gm5126	NR_026596	-6.145	-0.1
chrX:6952897-6953093	LOC100270707	NR_026741	-4.237	-0.14
chr17:32231313-32231438	Pdxk-ps	NR_027316	-3.252	-0.1
chr17:85336008-85336264	1110020A21Rik	NR_027929	-3.334	-0.2
chr12:110856181-110856460	Rian	NR_028261	-2.491	-0.25
chr14:62303126-62303388	Dleu2	NR_028264	-3.044	-0.12
chr2:128156854-128157112	Gm14005	NR_028589	-2.463	-0.12
chr2:131671551-131671722	5330413P13Rik	NR_029381	-2.309	-0.1
chr14:21521136-21521337	6230400D17Rik	NR_029446	-2.222	-0.1
chrX:166418835-166418975	G530011O06Rik	NR_029457	-5.411	-0.11
chr15:79040085-79040221	Gm10863	NR_029470	-2.12	-0.18
chr1:94746930-94747048	Mir149	NR_029559	-3.281	-0.1
chr5:139848920-139849198	Mir339	NR_029768	-3.217	-0.21
chr7:108621497-108621672	Mir139	NR_029791	-2.181	-0.11
chr2:29701255-29701380	Mir219-2	NR_029838	-6.39	-0.11
chr12:110856181-110856460	Mir370	NR_029918	-2.491	-0.25
chr7:149763801-149764049	Mir675	NR_030416	2.778	0.11
chr17:39978743-39978851	Mir715	NR_030494	-2.17	-0.11
chr11:50175718-50175826	Mir804	NR_030529	-2.079	-0.11
chr5:100039686-100039961	A930011G23Rik	NR_030692	-2.214	-0.16
chr4:53276854-53276997	AI427809	NR_033139	-4.063	-0.13
chr7:149690994-149691114	Gm14492	NR_033261	-3.807	-0.14
chr4:43741813-43741970	5430416O09Rik	NR_033355	-2.566	-0.13
chr18:47706831-47706993	Gm5095	NR_033454	-2.663	-0.1
chrX:65932427-65932537	Gm10474	NR_033481	-4.839	-0.11
chr11:77730675-77730824	Gm11190	NR_033549	-2.666	-0.1
chr12:4788888-4789166	Gm6682	NR_033599	-2.816	-0.12
chr10:60397821-60397980	Pldi	NR_033616	-3.511	-0.13
chr7:152391787-152391999	1810010D01Rik	NR_033626	-3.181	-0.11
chr1:155261362-155261545	E330020D12Rik	NR_033736	-3.524	-0.15
chr2:151796385-151796510	Mir1953	NR_035478	-4.419	-0.1

## Sheet: PN4 XX vs. XX+T BNST
Frag_coordinate	Gene Symbol	ID	Z-score	Delta_methylation
chr5:77809526-77809779	Igfbp7	NM_001159518	-3.657	-0.13
chr8:49626485-49626755	Odz3	NM_001145937	-3.553	-0.11
chr15:101062025-101062282	Grasp	NM_019518	4.808	0.14
chr15:79942260-79942530	Syngr1	NM_009303	3.532	0.13
chr14:56206565-56206835	Rnf31	NM_194346	-4.304	-0.12
chr3:145473321-145473584	Ddah1	NM_026993	-3.605	-0.12
chrX:71500275-71500386	Emd	NM_007927	-4.775	-0.13
chr7:88490746-88491028	Rps17	NM_009092	-3.8	-0.19
chr1:94746930-94747048	Gpc1	NM_016696	4.242	0.11
chr6:58856760-58856872	Herc3	NM_028705	-9.264	-0.12
chr11:22873668-22873935	Commd1	NM_144514	-4.225	-0.16
chr14:56206565-56206835	Psme2	NM_001029855	-4.304	-0.12
chrX:11715730-11715985	Bcor	NM_001168321	-4.155	-0.14
chr9:35360937-35361208	Ddx25	NM_013932	-3.589	-0.12
chr5:36720053-36720329	Sorcs2	NM_030889	-4.763	-0.11
chr17:66695135-66695401	1110012J17Rik	NM_001114098	3.728	0.12
chr6:58856760-58856872	Nap1l5	NM_021432	-9.264	-0.12
chr4:46729844-46730104	Gabbr2	NM_001081141	-3.602	-0.17
chr11:97193837-97194108	Gpr179	NM_001081220	-3.513	-0.14
chr16:34316507-34316757	Kalrn	NM_001164268	-4.007	-0.12
chr6:73107034-73107309	Dnahc6	NM_001164669	-3.737	-0.11
chr5:115896209-115896483	Msi1	NM_008629	3.927	0.11
chr18:58213210-58213403	Fbn2	NM_010181	-6.643	-0.1
chr11:22873668-22873935	Zrsr1	NM_011663	-4.225	-0.16
chr5:33590758-33591037	Ctbp1	NM_013502	-3.752	-0.15
chr4:131669614-131669820	Oprd1	NM_013622	-3.975	-0.1
chr14:34767060-34767330	Rbp3	NM_015745	-3.828	-0.11
chrX:7182326-7182441	Cacna1f	NM_019582	-5.388	-0.14
chr5:115101016-115101288	Trpv4	NM_022017	-3.717	-0.17
chr9:120403586-120403864	Eif1b	NM_026892	4.179	0.29
chr10:117113432-117113684	Cpm	NM_027468	-4.116	-0.12
chrX:33868422-33868652	Lonrf3	NM_028894	-5.628	-0.12
chr11:121691526-121691641	Ptchd3	NM_029049	-4.331	-0.1
chr14:56206565-56206835	Fam158a	NM_033146	-4.304	-0.12
chr6:112683888-112684156	Srgap3	NM_080448	-3.534	-0.12
chrX:7182326-7182441	Ccdc22	NM_138603	-5.388	-0.14
chr7:38531643-38531912	Zfp536	NM_172385	-3.521	-0.26
chr6:24406191-24406455	Iqub	NM_172535	-3.657	-0.13
chrX:53708633-53708893	Ddx26b	NM_172779	-4.636	-0.1
chr14:78106837-78107112	Enox1	NM_172813	-4.858	-0.24
chr8:127719342-127719468	Disc1	NM_174853	-3.898	-0.13
chr12:8580420-8580689	Slc7a15	NM_177802	-3.748	-0.22
chr5:142590169-142590448	Sdk1	NM_177879	-3.522	-0.13
chr5:73829720-73830000	Cwh43	NM_181323	-3.734	-0.12
chr1:94746930-94747048	Mir149	NR_029559	4.242	0.11

## Sheet: PN60 XX vs. XX+T BNST
Frag_coordinate	Gene Symbol	ID	Z-score	Delta_methylation
chr5:148469434-148469655	Flt1	NM_010228	-3.175	-0.14
chr11:30014416-30014661	Spnb2	NM_009260	-3.614	-0.19
chr13:57964674-57964819	Spock1	NM_001166463	-2.059	-0.12
chr1:72874074-72874253	Igfbp2	NM_008342	-2.469	-0.15
chr2:179573114-179573255	Cdh4	NM_009867	-2.663	-0.1
chr5:137242580-137242726	Emid2	NM_024474	-3.235	-0.14
chr8:35027207-35027440	Rbpms	NM_001042674	-2.456	-0.14
chr8:108778931-108779120	Smpd3	NM_021491	-2.129	-0.12
chr5:31552852-31553091	Krtcap3	NM_027221	-2.325	-0.1
chr4:151904198-151904407	Nphp4	NM_153424	-4.365	-0.1
chr2:152451856-152452078	Defb25	NM_001039122	-2.364	-0.13
chr19:42092351-42092554	Ubtd1	NM_145500	-2.114	-0.12
chr9:55967093-55967282	Pstpip1	NM_011193	-2.198	-0.1
chr7:149851085-149851249	Igf2	NM_001122736	-3.137	-0.1
chr5:120622506-120622667	Rbm19	NM_028762	-3.595	-0.13
chr5:31947499-31947694	Rbks	NM_153196	-2.589	-0.1
chrX:71330469-71330702	Mecp2	NM_001081979	-4.661	-0.11
chr8:49395012-49395267	Odz3	NM_001145937	2.198	0.12
chr2:164876835-164877079	Cd40	NM_011611	-3.071	-0.14
chr7:28193567-28193734	Spnb4	NM_032610	-7.458	-0.1
chr9:60685520-60685639	Uaca	NM_028283	-3.086	-0.11
chr14:121510171-121510439	Farp1	NM_134082	-2.647	-0.12
chr14:24374459-24374641	Kcnma1	NM_010610	-3.066	-0.12
chr16:17561081-17561327	4930451C15Rik	NM_001145435	-2.449	-0.12
chr17:25512335-25512596	Cacna1h	NM_001163691	-2.132	-0.13
chr8:124422960-124423126	Slc7a5	NM_011404	-4.723	-0.11
chr2:157175126-157175265	Ghrh	NM_010285	-2.585	-0.14
chr9:108743172-108743435	Celsr3	NM_080437	-2.08	-0.13
chr5:107630035-107630236	Tgfbr3	NM_011578	-2.905	-0.11
chr4:120714269-120714492	Col9a2	NM_007741	-3.017	-0.16
chrX:11703662-11703859	Bcor	NM_001168321	-2.473	-0.11
chr9:62705846-62705988	Calml4	NM_001102468	-2.719	-0.12
chr12:4847571-4847679	Fkbp1b	NM_016863	-2.964	-0.11
chr15:58724266-58724554	Tatdn1	NM_175151	-2.945	-0.28
chr8:123063626-123063772	Gse1	NM_001145896	-2.344	-0.1
chr5:66937219-66937440	Apbb2	NM_009686	-2.778	-0.15
chr11:67931567-67931816	Stx8	NM_018768	-2.049	-0.12
chr5:68025158-68025406	Atp8a1	NM_001038999	-2.779	-0.12
chr4:141784894-141785146	9030409G11Rik	NM_001109685	-3.539	-0.17
chr8:64015027-64015283	Palld	NM_001081390	-2.795	-0.2
chrX:71500067-71500242	Emd	NM_007927	-5.263	-0.11
chr1:136188834-136188971	Myog	NM_031189	-2.852	-0.12
chr15:38837491-38837753	Fzd6	NM_001162494	-2.064	-0.14
chr2:156505619-156505880	Dlgap4	NM_146128	-2.513	-0.12
chr13:120277554-120277768	3110070M22Rik	NR_027974	-2.59	-0.12
chr4:154348474-154348624	Pank4	NM_172990	-3.308	-0.14
chr17:57418485-57418611	Vav1	NM_001163815	-3.615	-0.1
chr15:95310366-95310556	Nell2	NM_016743	-4.515	-0.12
chr4:104125380-104125567	Dab1	NM_010014	-3.54	-0.12
chr12:112964063-112964276	2810002N01Rik	NM_001163388	-2.238	-0.11
chr1:93209993-93210193	Scly	NM_016717	-2.888	-0.11
chr7:129585589-129585697	Prkcb	NM_008855	-3.677	-0.14
chr6:137276092-137276310	Ptpro	NM_001164401	-2.617	-0.13
chr2:71166380-71166499	Slc25a12	NM_172436	-2.94	-0.12
chrX:50265397-50265539	Phf6	NM_027642	-5.141	-0.11
chr8:67246022-67246278	Klhl2	NM_178633	2.306	0.14
chr6:49198225-49198515	Tra2a	NM_198102	-2.754	-0.17
chr6:124864966-124865137	Lag3	NM_008479	-2.715	-0.12
chr19:6516720-6516974	Nrxn2	NM_020253	-2.175	-0.13
chr8:73416171-73416407	Slc5a5	NM_053248	-2.774	-0.17
chr16:91720821-91721063	Cryzl1	NM_133679	-2.236	-0.19
chrX:45976932-45977074	Slc25a14	NM_001166450	-4.991	-0.1
chr10:84120417-84120645	Polr3b	NM_027423	-3.325	-0.27
chr9:68825186-68825370	Rora	NM_013646	-2.454	-0.12
chr1:195156595-195156703	Lamb3	NM_008484	-2.919	-0.11
chr19:7045083-7045297	Plcb3	NM_008874	-2.233	-0.12
chr14:99700881-99701055	Klf5	NM_009769	-2.222	-0.1
chr17:49177911-49178149	Lrfn2	NM_027452	-2.318	-0.12
chr17:72372840-72373003	Alk	NM_007439	-2.304	-0.1
chr4:135975028-135975206	Htr1d	NM_008309	-2.089	-0.12
chr9:77281839-77281973	Lrrc1	NM_001146048	-4.259	-0.1
chr1:74350916-74351170	Tmbim1	NM_027154	-2.39	-0.2
chr17:12935100-12935243	Igf2r	NM_010515	-5.755	-0.16
chr18:80984701-80984914	Atp9b	NM_015805	-5.108	-0.12
chr12:16548525-16548754	Lpin1	NM_001130412	-2.493	-0.1
chr17:7408508-7408697	Rps6ka2	NM_011299	-2.002	-0.13
chr4:129675693-129675906	Bai2	NM_173071	-2.148	-0.13
chr6:136755746-136755894	H2afj	NM_177688	-2.336	-0.1
chr19:59243473-59243607	Vax1	NM_009501	-2.865	-0.1
chrX:96238345-96238574	Stard8	NM_199018	-2.885	-0.1
chr8:24256443-24256604	Ank1	NM_001110783	-2.315	-0.12
chr19:26790654-26790852	Smarca2	NM_011416	-2.011	-0.11
chrX:160198503-160198762	1700045I19Rik	NR_003640	-2.262	-0.24
chr5:131217993-131218197	Caln1	NM_021371	-2.757	-0.12
chr13:45635427-45635659	Gmpr	NM_025508	-2.875	-0.11
chr4:43428157-43428315	Rusc2	NM_001037709	-3.108	-0.1
chr14:65925144-65925406	Fbxo16	NM_015795	-2.312	-0.12
chr15:68769513-68769677	Khdrbs3	NM_010158	-2.465	-0.11
chr19:55327514-55327658	Acsl5	NM_027976	-2.548	-0.1
chr7:148257814-148258044	B4galnt4	NM_177897	-4.609	-0.1
chr4:108080041-108080240	Gpx7	NM_024198	-2.511	-0.23
chrX:155693767-155693933	Rps6ka3	NM_148945	-6.206	-0.12
chr14:47621488-47621626	Samd4	NM_001037221	-2.226	-0.12
chr13:6646183-6646408	Pfkp	NM_019703	-3.165	-0.11
chr14:27862013-27862144	Il17rd	NM_134437	-2.73	-0.1
chr12:85053221-85053489	Psen1	NM_008943	2.046	0.12
chr11:84295300-84295478	Aatf	NM_019816	-2.322	-0.13
chr5:114827411-114827657	Ube3b	NM_054093	-3.07	-0.19
chrX:137134992-137135109	Tsc22d3	NM_001077364	-7.274	-0.11
chrX:98281219-98281446	Slc7a3	NM_007515	-4.561	-0.1
chr13:55603798-55603938	Pdlim7	NM_001114088	-4.786	-0.1
chr4:28862808-28862927	Epha7	NM_001122889	-3.619	-0.14
chr14:60166442-60166655	Cab39l	NM_026908	-2.001	-0.1
chrX:155971236-155971354	A830080D01Rik	NM_001033472	-3.511	-0.12
chr7:17430381-17430627	Prkd2	NM_178900	-2.531	-0.15
chr8:12951104-12951321	Mcf2l	NM_001159485	-3.163	-0.12
chr13:55624955-55625152	Dok3	NM_013739	-3.334	-0.12
chr11:101089195-101089422	Ezh1	NM_007970	-2.32	-0.1
chr18:35277812-35278034	Ctnna1	NM_009818	-2.108	-0.14
chr11:101923445-101923660	Mpp2	NM_016695	-3.601	-0.1
chr9:102145702-102145941	Ephb1	NM_001168296	-2.063	-0.1
chr15:33050570-33050834	Pgcp	NM_018755	-2.736	-0.13
chr7:81435215-81435465	Slco3a1	NM_001038643	-3.303	-0.16
chr8:107865469-107865617	Fhod1	NM_177699	-3.184	-0.16
chrX:49967389-49967574	Gpc3	NM_016697	-4.029	-0.12
chrX:35917587-35917849	Cul4b	NM_001110142	-2.774	-0.13
chr11:108796900-108797070	Axin2	NM_015732	-4.163	-0.1
chr17:5703766-5703977	Zdhhc14	NM_146073	-3.002	-0.13
chr2:32806302-32806422	Lrsam1	NM_199302	-2.352	-0.1
chr10:79410322-79410493	Arid3a	NM_007880	-2.804	-0.11
chr4:136342382-136342608	Ephb2	NM_010142	-4.111	-0.11
chr1:94994427-94994639	Kif1a	NM_001110315	-2.383	-0.11
chr4:117962310-117962484	Ptprf	NM_011213	-3.15	-0.12
chrX:71032400-71032660	Ssr4	NM_001166480	-3.523	-0.14
chr2:157387323-157387514	Nnat	NM_010923	-2.229	-0.14
chr12:107246633-107246812	Vrk1	NM_001029843	-3.863	-0.1
chr11:76303856-76304086	Abr	NM_198018	-2.294	-0.11
chr19:46415500-46415681	Cuedc2	NM_001164290	-3.431	-0.19
chr8:87284437-87284681	Nfix	NM_001081981	-2.561	-0.16
chr13:98014891-98015120	Enc1	NM_007930	-3.959	-0.11
chrX:98494532-98494709	Nlgn3	NM_172932	-6.376	-0.11
chr3:27481900-27482118	Fndc3b	NM_173182	-5.721	-0.11
chr3:67823702-67823843	Schip1	NM_001113419	-3.008	-0.12
chr11:121406066-121406307	Tbcd	NM_029878	-3.187	-0.21
chr8:110046598-110046795	Wwp2	NM_025830	-2.261	-0.15
chr5:103181155-103181399	Arhgap24	NM_029270	-3.188	-0.14
chr11:77802974-77803100	Phf12	NM_174852	-3.41	-0.13
chr11:85509592-85509765	Bcas3	NM_001166642	-2.171	-0.11
chr3:116223275-116223472	Dbt	NM_010022	-2.445	-0.11
chrX:156907764-156908019	Gpr64	NM_001079847	2.315	0.11
chr14:70687561-70687817	Ppp3cc	NM_008915	-3.312	-0.22
chr6:94635285-94635396	Lrig1	NM_008377	-2.731	-0.1
chr1:169550766-169551028	Rxrg	NM_001159731	-3.43	-0.18
chr2:32548975-32549101	Fpgs	NM_010236	-3.096	-0.11
chr7:69564072-69564191	Mkrn3	NM_011746	-5.093	-0.12
chr12:111760644-111760857	Ppp2r5c	NM_001081457	-2.716	-0.11
chr5:23934023-23934180	Cdk5	NM_007668	-4.946	-0.12
chrX:71032400-71032660	Idh3g	NM_008323	-3.523	-0.14
chr10:41627148-41627383	Sesn1	NM_001013370	-2.369	-0.1
chr7:16956815-16956968	Sae1	NM_019748	-2.884	-0.14
chr7:87532782-87532966	Fes	NM_010194	-3.296	-0.1
chr11:115653899-115654050	2310067B10Rik	NM_028014	-3.126	-0.1
chrX:154481326-154481441	Cnksr2	NM_177751	-7.402	-0.12
chr11:22872579-22872758	Commd1	NM_144514	-3.973	-0.12
chr8:122189239-122189498	Wfdc1	NM_023395	-2.091	-0.11
chr10:79725005-79725226	Gamt	NM_010255	-2.365	-0.11
chr4:147461480-147461609	Agtrap	NM_009642	-3.496	-0.11
chr16:18624454-18624719	Gp1bb	NM_001001999	-2.322	-0.16
chr11:103747325-103747468	Nsf	NM_008740	-3.213	-0.13
chr19:10156849-10157107	Fads2	NM_019699	-2.073	-0.18
chr8:18719393-18719637	Mcph1	NM_173189	-2.051	-0.14
chr9:118848484-118848696	Ctdspl	NM_133710	-2.204	-0.12
chr5:114827411-114827657	Kctd10	NM_001159941	-3.07	-0.19
chrX:156575787-156575999	Pdha1	NM_008810	-5.645	-0.1
chr6:34106220-34106366	Slc35b4	NM_021435	-3.695	-0.13
chr1:64154359-64154597	Klf7	NM_033563	-2.519	-0.14
chr4:138009252-138009519	Camk2n1	NM_025451	-2.242	-0.21
chr11:113395506-113395692	Slc39a11	NM_001166503	-2.044	-0.11
chr1:121368228-121368375	Ralb	NM_022327	-2.105	-0.11
chr2:79493635-79493870	Ssfa2	NM_080558	-2.978	-0.19
chr7:52068327-52068554	Atf5	NM_030693	2.529	0.14
chr19:46702456-46702617	D19Wsu162e	NM_001177812	-2.19	-0.11
chr2:164258515-164258725	Sdc4	NM_011521	-3.079	-0.12
chrX:96331921-96332056	Efnb1	NM_010110	-10.264	-0.13
chrX:91368726-91368881	Zfx	NM_001044386	-10.284	-0.11
chr10:20420556-20420805	Pde7b	NM_013875	-2.182	-0.15
chr19:45929348-45929527	9130011E15Rik	NM_198296	-2.71	-0.12
chrX:71495115-71495233	Flna	NM_010227	-5.282	-0.12
chrX:159326136-159326327	Syap1	NM_025932	-5.403	-0.15
chr9:34919475-34919697	St3gal4	NM_009178	-2.244	-0.1
chr2:157387323-157387514	Blcap	NM_016916	-2.229	-0.14
chr12:87427737-87427997	1700019E19Rik	NM_029601	-2.434	-0.25
chr12:37041278-37041490	Sostdc1	NM_025312	-2.448	-0.1
chr19:5099663-5099787	Rab1b	NM_029576	-3.212	-0.1
chr12:3366722-3366939	Kif3c	NM_008445	-2.624	-0.15
chr9:59401582-59401802	Hexa	NM_010421	-2.793	-0.11
chr6:119136746-119136881	Dcp1b	NM_001033379	-3.346	-0.12
chr1:133121679-133121895	Rassf5	NM_018750	-2.744	-0.1
chrX:99448014-99448244	Cited1	NM_007709	-5.573	-0.14
chr7:29611055-29611251	Ech1	NM_016772	-2.594	-0.12
chr11:33863129-33863373	Kcnip1	NM_001190886	-2.004	-0.13
chrX:39503551-39503659	Stag2	NM_001077712	-3.983	-0.14
chr6:90416272-90416524	Klf15	NM_023184	-4.241	-0.26
chr15:75539293-75539407	Rhpn1	NM_001163465	-2.919	-0.1
chr4:141179416-141179553	Slc25a34	NM_001013780	-4.485	-0.11
chr4:128789966-128790211	Hpca	NM_001130419	-3.91	-0.13
chr11:11925629-11925807	Grb10	NM_001177629	-3.872	-0.11
chr2:131349439-131349584	Smox	NM_001177833	-2.82	-0.1
chr5:23934023-23934180	Slc4a2	NM_009207	-4.946	-0.12
chr19:3815238-3815493	Suv420h1	NM_001167885	3.372	0.13
chr8:114257073-114257253	Bcar1	NM_009954	-2.197	-0.1
chr19:42442901-42443150	Crtac1	NM_145123	-2.291	-0.17
chr11:46123654-46123883	Cyfip2	NM_133769	-2.823	-0.12
chr7:19663372-19663527	Dmwd	NM_010058	-4.486	-0.11
chr14:121983259-121983426	Dock9	NM_001081039	-2.062	-0.1
chr11:5055461-5055681	Emid1	NM_080595	-2.489	-0.14
chr9:44606828-44606936	Tmem25	NM_027865	-2.179	-0.11
chr2:174125827-174125971	Gnas	NM_001077507	-3.308	-0.18
chr7:52068327-52068554	Nup62	NM_053074	2.529	0.14
chr8:127175782-127176040	2310022B05Rik	NM_175149	-4.433	-0.18
chr1:132955784-132955937	Mapkapk2	NM_008551	-3.015	-0.13
chr11:102911545-102911710	Nmt1	NM_008707	-2.63	-0.11
chr7:149268515-149268769	Dusp8	NM_008748	2.485	0.15
chr17:34701131-34701368	Notch4	NM_010929	-2.547	-0.14
chrX:47140270-47140510	Igsf1	NM_177591	-2.378	-0.12
chr7:67149784-67149979	Snrpn	NM_001082961	-2.028	-0.11
chr9:118991062-118991319	Plcd1	NM_019676	-2.324	-0.16
chr11:102758032-102758276	Gfap	NM_001131020	-4.128	-0.1
chr7:128217765-128217986	Mettl9	NM_021554	-2.517	-0.2
chr5:142921051-142921281	Foxk1	NM_199068	-4.904	-0.23
chr19:55989374-55989586	Tcf7l2	NM_001142918	-4.665	-0.17
chr4:138647279-138647543	Nbl1	NM_008675	3.226	0.13
chr5:139533504-139533697	Prkar1b	NM_008923	-3.375	-0.1
chr11:120682237-120682392	Fasn	NM_007988	-4.846	-0.13
chr6:54023953-54024168	Chn2	NM_001163640	-2.117	-0.1
chr6:58856760-58856872	Herc3	NM_028705	-6.721	-0.12
chr19:36809217-36809388	Ppp1r3c	NM_016854	-3.661	-0.12
chr7:51716560-51716793	Lrrc4b	NM_198250	2.543	0.11
chrX:99384137-99384358	Rps4x	NM_009094	-4.428	-0.13
chr12:73404943-73405197	Rtn1	NM_153457	-3.255	-0.12
chrX:19637567-19637773	Chst7	NM_021715	-4.143	-0.15
chrX:100551695-100551893	Chic1	NM_009767	-4.868	-0.12
chr10:79599163-79599270	Dos	NM_015761	-2.373	-0.11
chr1:154439150-154439323	Rgl1	NM_016846	-3.109	-0.11
chrX:91077483-91077643	Pdk3	NM_145630	-6.105	-0.12
chr14:58160986-58161244	Il17d	NM_145837	-2.69	-0.13
chr1:108594881-108595000	Bcl2	NM_009741	-2.212	-0.12
chr11:53822269-53822518	Slc22a4	NM_019687	-2.917	-0.14
chr15:102796669-102796795	Hoxc10	NM_010462	-2.732	-0.1
chr13:58913829-58913966	Ntrk2	NM_001025074	-2.598	-0.11
chr18:13131726-13131882	Impact	NM_008378	-3.839	-0.11
chr11:50699881-50700017	Zfp454	NM_172794	-2.382	-0.15
chr4:32923024-32923289	Ankrd6	NM_001012450	-2.943	-0.1
chr10:80583493-80583735	Map2k2	NM_023138	-2.219	-0.15
chr8:73028304-73028560	2810428I15Rik	NM_025577	-2.159	-0.12
chr9:91281100-91281333	Zic4	NM_009576	-2.836	-0.13
chr15:85368741-85368858	Wnt7b	NM_001163633	-2.452	-0.14
chr6:29155590-29155832	Impdh1	NM_011829	2.183	0.13
chrX:34138432-34138685	Pgrmc1	NM_016783	-4.169	-0.27
chr2:152531896-152532072	H13	NM_001159551	-2.465	-0.1
chrX:7151209-7151319	Ppp1r3f	NM_138605	-5.765	-0.11
chr3:152141126-152141340	Ak5	NM_001081277	-3.861	-0.1
chrX:70473904-70474128	F8a	NM_007978	-5.393	-0.12
chr14:41817619-41817887	5730469M10Rik	NM_027464	2.68	0.23
chr12:101205150-101205346	Kcnk13	NM_001164426	-2.621	-0.12
chr17:47732340-47732587	Ccnd3	NM_001081635	-2.921	-0.11
chr9:62388752-62388878	Coro2b	NM_175484	-2.076	-0.12
chr14:47011252-47011501	Bmp4	NM_007554	-2.101	-0.12
chr4:62280814-62280986	Rgs3	NM_001081650	-2.78	-0.1
chrX:133200923-133201061	Tceal3	NM_001029978	-6.567	-0.12
chr4:99603430-99603638	Pgm2	NM_028132	-3.282	-0.15
chr19:22544706-22544942	Trpm3	NM_001035239	-3.331	-0.19
chrX:48371215-48371351	Rap2c	NM_172413	-4.046	-0.11
chr5:36012891-36013105	Htra3	NM_001042615	-2.129	-0.11
chrX:162677473-162677713	Gpm6b	NM_001177961	-4.741	-0.12
chr7:4083823-4084069	Ttyh1	NM_001001454	-3.772	-0.14
chrX:156065566-156065691	Sh3kbp1	NM_001135727	-5.668	-0.12
chr6:58856760-58856872	Nap1l5	NM_021432	-6.721	-0.12
chr1:38926642-38926841	Chst10	NM_145142	-3.152	-0.12
chrX:7500202-7500395	Pcsk1n	NM_013892	-4.556	-0.12
chr9:36758467-36758620	Pknox2	NM_001029838	-2.958	-0.12
chr11:104016797-104017054	Crhr1	NM_007762	-2.473	-0.18
chr17:75917210-75917453	Rasgrp3	NM_001166493	-2.846	-0.13
chr16:33755423-33755628	Heg1	NM_175256	-2.062	-0.11
chr5:77786342-77786589	Igfbp7	NM_001159518	-4.195	-0.21
chr10:79725005-79725226	Dazap1	NM_001122604	-2.365	-0.11
chr12:118845867-118846039	Rapgef5	NM_175930	-2.083	-0.11
chr6:124864966-124865137	Ptms	NM_026988	-2.715	-0.12
chr5:32346116-32346366	Bre	NM_144541	-2.476	-0.12
chr11:117196162-117196401	Sept_9	NM_001113486	-2.706	-0.18
chr18:79223519-79223770	Setbp1	NM_053099	-3.798	-0.15
chr7:5005246-5005515	Ccdc106	NM_146178	-2.706	-0.16
chr2:59927583-59927769	Baz2b	NM_001001182	-3.971	-0.11
chr17:84588046-84588287	Zfp36l2	NM_001001806	-2.527	-0.11
chr17:29272975-29273222	Rab44	NM_001002786	-2.754	-0.1
chr14:70559942-70560151	9930012K11Rik	NM_001004155	-2.197	-0.15
chrX:148658186-148658411	Iqsec2	NM_001005475	-3.175	-0.1
chr4:135780906-135781157	Asap3	NM_001008232	-3.497	-0.19
chr7:132704288-132704454	Il4ra	NM_001008700	-2.233	-0.14
chrX:33429077-33429203	Dock11	NM_001009947	-6.139	-0.12
chr1:22619207-22619423	Rims1	NM_001012623	-2.147	-0.13
chr16:35179438-35179609	Adcy5	NM_001012765	-2.303	-0.1
chr19:30712953-30713134	Prkg1	NM_001013833	-2.693	-0.12
chr4:73436218-73436370	Rasef	NM_001017427	-2.9	-0.11
chr7:13592471-13592653	Zbtb45	NM_001024699	-4.572	-0.11
chr1:140742740-140742971	Lhx9	NM_001025565	-3.811	-0.1
chr6:29456852-29457098	Kcp	NM_001029985	-3.117	-0.14
chr17:24481689-24481891	Abca17	NM_001031621	-2.806	-0.14
chr17:32325643-32325811	Ephx3	NM_001033163	-3.074	-0.1
chr11:96597776-96598020	Skap1	NM_001033186	-3.089	-0.12
chr4:128904650-128904819	C77080	NM_001033189	-2.025	-0.11
chr15:84820162-84820333	5031439G07Rik	NM_001033273	-2.314	-0.11
chr4:45523166-45523352	Shb	NM_001033306	-2.198	-0.16
chr9:48604021-48604150	Zbtb16	NM_001033324	-2.972	-0.13
chr18:84498852-84499062	Zfp407	NM_001033341	-4.782	-0.1
chr6:119191258-119191455	Cacna2d4	NM_001033382	-2.554	-0.1
chr10:79108381-79108631	Odf3l2	NM_001033473	-4.096	-0.17
chrX:72401014-72401129	4930428E23Rik	NM_001033786	-5.707	-0.1
chr18:39097736-39097901	Gm5820	NM_001033789	-2.472	-0.12
chr15:25863045-25863273	Fam134b	NM_001034851	-2.688	-0.1
chr11:114601904-114602090	Dnaic2	NM_001034878	-2.227	-0.11
chr13:59741270-59741517	Golm1	NM_001035122	-3.697	-0.16
chr1:91776963-91777215	Agap1	NM_001037136	-2.003	-0.14
chr13:120277554-120277768	Gm7120	NM_001039244	-2.59	-0.12
chr1:174299155-174299400	Kcnj10	NM_001039484	-3.004	-0.11
chr1:74350916-74351170	Pnkd	NM_001039509	-2.39	-0.2
chr15:79377841-79378000	Ddx17	NM_001040187	-4.01	-0.14
chr9:114436142-114436372	Trim71	NM_001042503	-2.711	-0.13
chr15:80150272-80150462	Cacna1i	NM_001044308	-2.87	-0.13
chr12:109559197-109559457	Hhipl1	NM_001044380	-3.825	-0.29
chr3:107044771-107044893	Prok1	NM_001044382	-3.677	-0.16
chrX:49034072-49034241	Hs6st2	NM_001077202	-7.01	-0.12
chrX:101396928-101397073	C77370	NM_001077354	-4.715	-0.13
chr1:62774802-62775012	Nrp2	NM_001077403	-3.103	-0.1
chrX:98748922-98749178	Taf1	NM_001081008	-2.528	-0.11
chr7:30127411-30127652	Sipa1l3	NM_001081028	-2.222	-0.12
chr7:137951931-137952126	Btbd16	NM_001081038	-3.476	-0.11
chr4:45266798-45266927	Frmpd1	NM_001081172	-2.426	-0.1
chr17:43529168-43529416	Gpr116	NM_001081178	-3.287	-0.12
chr6:29384074-29384323	Flnc	NM_001081185	-2.941	-0.12
chr11:97197795-97197992	Gpr179	NM_001081220	-2.149	-0.11
chr18:10607857-10608114	Esco1	NM_001081222	-2.009	-0.15
chr9:45550755-45551010	Dscaml1	NM_001081270	-2.971	-0.29
chrX:97014919-97015072	Tmem28	NM_001081283	-3.01	-0.13
chr3:62144129-62144328	4631416L12Rik	NM_001081295	-3.366	-0.1
chr1:172664776-172665020	Atf6	NM_001081304	-2.251	-0.12
chr9:67605824-67606054	C2cd4b	NM_001081314	-2.825	-0.11
chr14:79049786-79049926	Dgkh	NM_001081336	-3.598	-0.11
chr5:129651453-129651569	Gpr133	NM_001081342	-2.79	-0.1
chr6:22186378-22186600	A430107O13Rik	NM_001081351	-2.578	-0.14
chrX:68303288-68303397	Mamld1	NM_001081354	-4.391	-0.11
chr2:20771259-20771510	Arhgap21	NM_001081364	-2.197	-0.12
chr16:21641923-21642166	Vps8	NM_001081366	-2.335	-0.13
chr5:129321383-129321618	Rimbp2	NM_001081388	-2.572	-0.12
chr4:8716258-8716459	Chd7	NM_001081417	-4	-0.11
chr4:150943355-150943542	Camta1	NM_001081557	-2.717	-0.11
chr11:6498688-6498804	Nacad	NM_001081652	-2.04	-0.13
chr17:26575994-26576130	Neurl1B	NM_001081656	-4.7	-0.1
chr16:38363230-38363482	Popdc2	NM_001081984	-2.447	-0.17
chr2:101596471-101596582	Prr5l	NM_001083810	-2.502	-0.11
chr4:149659436-149659708	Rere	NM_001085492	2.107	0.23
chr4:41448031-41448271	AI464131	NM_001085515	-2.54	-0.13
chr2:163123599-163123764	Tox2	NM_001098799	-4.566	-0.1
chr9:59794946-59795189	Gm7616	NM_001101600	-3.067	-0.2
chr11:60291944-60292115	Myo15	NM_001103171	-3.423	-0.11
chr19:37761003-37761258	Cyp26c1	NM_001105201	-2.933	-0.13
chrX:70232334-70232556	Zfp185	NM_001109043	-4.178	-0.12
chr12:71352499-71352746	Trim9	NM_001110202	-2.055	-0.14
chr2:6957677-6957886	Celf2	NM_001110229	-2.282	-0.12
chr17:48041365-48041598	Foxp4	NM_001110824	-4.422	-0.1
chr7:56414371-56414615	Nav2	NM_001111016	-2.353	-0.12
chr16:92684207-92684392	Runx1	NM_001111021	-2.382	-0.17
chr4:3702024-3702244	Lyn	NM_001111096	-2.745	-0.11
chr8:72460378-72460563	Gatad2a	NM_001113345	-3.36	-0.11
chr8:11822777-11822912	Arhgef7	NM_001113517	-2.061	-0.1
chr5:143540408-143540523	Tnrc18	NM_001122730	-2.615	-0.13
chr4:97577622-97577737	Nfia	NM_001122952	-2.423	-0.13
chr4:153453204-153453402	Trp73	NM_001126330	-3.117	-0.1
chr10:90429905-90430163	Anks1b	NM_001128086	-2.17	-0.12
chr17:71167423-71167567	Dlgap1	NM_001128180	-5.076	-0.1
chr14:70733612-70733843	Slc39a14	NM_001135151	-2.252	-0.11
chr6:55244694-55244919	Fam188b	NM_001142781	-4.643	-0.17
chr1:39755799-39755964	Rfx8	NM_001145660	-2.786	-0.11
chr1:184492429-184492682	Capn8	NM_001145806	-2.905	-0.18
chr7:87173115-87173291	Zfp710	NM_001145999	-2.424	-0.2
chr14:33983519-33983776	Wdfy4	NM_001146022	-3.199	-0.12
chr7:6141295-6141503	Zfp444	NM_001146024	-5.786	-0.14
chr4:140947869-140948108	Clcnka	NM_001146307	-2.382	-0.1
chr10:80763916-80764115	Pip5k1c	NM_001146687	-2.164	-0.12
chr11:68806586-68806849	Pfas	NM_001159519	-3.099	-0.12
chr16:17561081-17561327	P2rx6	NM_001159561	-2.449	-0.12
chr2:32054403-32054602	Bat2l	NM_001159634	-3.478	-0.14
chr2:158548879-158549008	Ppp1r16b	NM_001159662	-3.141	-0.11
chr2:172382825-172382940	Tcfap2c	NM_001159696	-2.417	-0.1
chr12:109508619-109508817	Ccdc85c	NM_001159910	-2.66	-0.11
chr15:89216155-89216267	Klhdc7b	NM_001160178	-4.055	-0.12
chr17:46581837-46582063	Ttbk1	NM_001162864	-3.477	-0.14
chr17:17965855-17966044	Ncrna00085	NM_001162909	-2.995	-0.13
chr4:153636051-153636303	Megf6	NM_001162977	-2.146	-0.1
chrX:156426044-156426167	Map3k15	NM_001163085	-4.507	-0.1
chr12:32385902-32386075	Cog5	NM_001163126	-3.155	-0.1
chr5:77286726-77286853	C530008M17Rik	NM_001163793	-4.852	-0.14
chr9:118972673-118972927	Vill	NM_001164567	-2.481	-0.13
chr5:114797262-114797470	Myo1h	NM_001164573	-2.474	-0.11
chr15:72840038-72840188	Trappc9	NM_001164641	-2.845	-0.12
chr19:47388559-47388694	Sh3pxd2a	NM_001164717	-5.931	-0.13
chr6:54402652-54402882	Wipf3	NM_001167860	-2.589	-0.13
chr18:36181937-36182052	Nrg2	NM_001167891	-3.37	-0.11
chr12:57980573-57980810	Slc25a21	NM_001167976	-2.517	-0.12
chr10:43041885-43042010	Pdss2	NM_001168289	-2.009	-0.13
chr15:97554987-97555228	Endou	NM_001168693	-2.335	-0.11
chr13:95802429-95802543	Pde8b	NM_001170669	-2.199	-0.12
chr5:20146483-20146699	Magi2	NM_001170745	-2.594	-0.12
chr19:53895957-53896206	Rbm20	NM_001170847	-2.147	-0.1
chr12:4847571-4847679	BC068281	NM_001170858	-2.964	-0.11
chr3:86921528-86921721	Kirrel	NM_001170985	-3.587	-0.13
chr18:78338690-78338931	Slc14a1	NM_001171011	-2.277	-0.12
chr7:52068327-52068554	Nup62-il4i1	NM_001171024	2.529	0.14
chr2:121127253-121127428	Mtap1a	NM_001173506	-3.716	-0.11
chr18:37120117-37120368	Pcdha4-g	NM_001174154	2.074	0.1
chr7:29063299-29063519	Eid2b	NM_001177427	-2.601	-0.11
chr3:63544599-63544711	Plch1	NM_001177732	-2.753	-0.11
chr19:56994301-56994532	Afap1l2	NM_001177796	-2.413	-0.11
chrX:97171238-97171362	Eda	NM_001177937	-9.123	-0.1
chr4:101996285-101996395	Pde4b	NM_001177983	-3.504	-0.11
chrX:98615123-98615257	Zmym3	NM_001177985	-3.447	-0.11
chr4:153893671-153893802	Prdm16	NM_001177995	-3.213	-0.11
chr5:126139709-126139832	Tmem132b	NM_001190352	-2.456	-0.11
chr6:5757743-5758003	Dync1i1	NM_001191023	2.92	0.12
chr8:18719393-18719637	Angpt2	NM_007426	-2.051	-0.14
chr8:111244943-111245194	Zfhx3	NM_007496	-2.193	-0.13
chr1:193005881-193006073	Atf3	NM_007498	-2.17	-0.1
chr16:44118750-44118907	Atp6v1a	NM_007508	-2.83	-0.15
chr8:87035740-87035978	Cacna1a	NM_007578	-2.162	-0.14
chr8:125389042-125389264	Cdh15	NM_007662	-2.304	-0.1
chr19:47735309-47735554	Col17a1	NM_007732	-3.143	-0.11
chr18:37120117-37120368	Pcdha4	NM_007766	2.074	0.1
chr19:37769791-37770039	Cyp26a1	NM_007811	-2.291	-0.12
chr1:93697088-93697281	Twist2	NM_007855	-2.015	-0.11
chr3:29876365-29876588	Mecom	NM_007963	-3.382	-0.1
chr13:62959571-62959815	Fbp2	NM_007994	-3.987	-0.12
chrX:65932427-65932537	Fmr1	NM_008031	-3.354	-0.12
chr13:41209305-41209540	Gcm2	NM_008104	-2.312	-0.1
chr14:35705991-35706205	Grid1	NM_008166	-2.035	-0.11
chr7:53113265-53113381	Grin2d	NM_008172	-2.554	-0.11
chr1:186554914-186555062	Hlx	NM_008250	-3.164	-0.11
chr8:94323319-94323474	Irx3	NM_008393	-2.886	-0.11
chr7:51858185-51858423	Kcnc3	NM_008422	-2.253	-0.15
chrX:71125425-71125537	L1cam	NM_008478	-2.65	-0.1
chr4:122676581-122676811	Mycl1	NM_008506	-2.212	-0.14
chr10:19686531-19686754	Map3k5	NM_008580	-2.152	-0.12
chr7:144232498-144232753	Mgmt	NM_008598	-2.599	-0.16
chr4:124493366-124493593	Mtf1	NM_008636	-2.184	-0.1
chr7:17057264-17057428	Npas1	NM_008718	-3.996	-0.1
chr15:30623558-30623803	Ctnnd2	NM_008729	-4.417	-0.13
chr19:56396236-56396494	Nrap	NM_008733	-3.395	-0.13
chr11:68040433-68040669	Ntn1	NM_008744	-2.669	-0.14
chr4:140487775-140488019	Padi2	NM_008812	-3.623	-0.14
chr6:89284805-89284930	Plxna1	NM_008881	-2.962	-0.11
chr19:7045083-7045297	Ppp1r14b	NM_008889	-2.233	-0.12
chr3:103689792-103690004	Ptpn22	NM_008979	-3.507	-0.11
chr12:80850709-80850922	Rad51l1	NM_009014	-3.963	-0.11
chr10:22066388-22066617	Raet1a	NM_009016	-3.042	-0.13
chr10:22066388-22066617	Raet1b	NM_009017	-3.042	-0.13
chr10:22066388-22066617	Raet1c	NM_009018	-3.042	-0.13
chr2:152451856-152452078	Rem1	NM_009047	-2.364	-0.13
chr13:46012735-46012974	Atxn1	NM_009124	-5.186	-0.13
chr7:108831618-108831750	Clpb	NM_009191	-2.188	-0.13
chrX:58145676-58145842	Sox3	NM_009237	-3.439	-0.12
chr11:85642662-85642927	Tbx2	NM_009324	-2.688	-0.23
chr10:80790346-80790522	Tbxa2r	NM_009325	-3.02	-0.1
chr7:135387876-135388129	Tgfb1i1	NM_009365	-2.833	-0.13
chr2:148233242-148233393	Thbd	NM_009378	-5.596	-0.13
chr15:98857224-98857524	Tuba1c	NM_009448	-2.795	-0.19
chr7:105988129-105988357	Wnt11	NM_009519	-2.634	-0.11
chr1:74817030-74817187	Wnt6	NM_009526	-3.222	-0.16
chr10:12810427-12810620	Plagl1	NM_009538	-6.236	-0.12
chrX:39421155-39421279	Xiap	NM_009688	-6.517	-0.14
chr6:119136746-119136881	Cacna1c	NM_009781	-3.346	-0.12
chr2:28418807-28419034	Cel	NM_009885	-4.109	-0.15
chr9:114407146-114407375	Ccr4	NM_009916	-2.162	-0.14
chr19:5099663-5099787	Cnih2	NM_009920	-3.212	-0.1
chr10:94662513-94662732	Cradd	NM_009950	-2.062	-0.1
chr18:37120117-37120368	Pcdha5	NM_009959	2.074	0.1
chr11:98562605-98562780	Csf3	NM_009971	-2.46	-0.11
chr19:39473079-39473326	Cyp2c38	NM_010002	-2.549	-0.13
chr5:28497592-28497809	En2	NM_010134	-5.416	-0.1
chr17:87183143-87183356	Epas1	NM_010137	-2.395	-0.14
chr7:137405169-137405308	Fgfr2	NM_010207	-2.588	-0.14
chr19:5454275-5454542	Fosl1	NM_010235	-3.118	-0.14
chr5:135725414-135725524	Fzd9	NM_010246	-2.011	-0.12
chr15:7762282-7762397	Gdnf	NM_010275	-5.702	-0.1
chrX:68917402-68917510	Gpr50	NM_010340	-3.138	-0.11
chr15:101100261-101100444	Nr4a1	NM_010444	-3.413	-0.1
chr15:102753128-102753259	Hoxc13	NM_010464	-3.169	-0.12
chr7:90852011-90852266	Il16	NM_010551	-2.587	-0.12
chr1:75506329-75506579	Inha	NM_010564	-2.181	-0.13
chrX:138157535-138157776	Irs4	NM_010572	-3.383	-0.11
chr1:38415517-38415765	Aff3	NM_010678	-3.386	-0.12
chr18:12544473-12544721	Lama3	NM_010680	-2.698	-0.14
chr2:148268953-148269217	Cd93	NM_010740	-4.138	-0.26
chr11:87610888-87611153	Mpo	NM_010824	-2.676	-0.14
chrX:165111521-165111791	Msl3	NM_010832	3.3	0.17
chr3:97888893-97889141	Notch2	NM_010928	-3.274	-0.18
chr4:139391916-139392053	Pax7	NM_011039	-2.489	-0.21
chr2:24330371-24330594	Pax8	NM_011040	-5.072	-0.17
chr17:28402294-28402457	Ppard	NM_011145	-2.137	-0.11
chr12:117879650-117879837	Ptprn2	NM_011215	-4.11	-0.14
chr15:102086784-102087032	Rarg	NM_011244	-2.315	-0.13
chr4:134430854-134431102	Rhd	NM_011270	3.183	0.11
chrX:157203905-157204169	Rs1	NM_011302	-2.076	-0.17
chr14:70605574-70605839	Sorbs3	NM_011366	3.272	0.12
chr11:102218181-102218432	Slc4a1	NM_011403	-2.16	-0.12
chr11:35375418-35375564	Slit3	NM_011412	-2.276	-0.1
chr7:53396011-53396237	Abcc8	NM_011510	-3.005	-0.13
chr13:52732131-52732368	Sykb	NM_011518	-2.673	-0.11
chr8:109418223-109418453	Cirh1a	NM_011574	-2.231	-0.12
chr11:22872579-22872758	Zrsr1	NM_011663	-3.973	-0.12
chr11:103598414-103598570	Wnt9b	NM_011719	-3.987	-0.12
chr11:102800613-102800831	C1ql1	NM_011795	-3.22	-0.12
chr11:36484645-36484900	Odz2	NM_011856	-4.3	-0.16
chr9:106114516-106114781	Twf2	NM_011876	-3.3	-0.12
chr3:37541599-37541822	Spry1	NM_011896	-3.421	-0.15
chr13:98907775-98908017	Rgnef	NM_012026	-2.837	-0.1
chr11:78942918-78943145	Ksr1	NM_013571	-2.32	-0.12
chr9:59794946-59795189	Nr2e3	NM_013708	-3.067	-0.2
chr7:69522835-69522988	Magel2	NM_013779	-5.658	-0.13
chr17:30946165-30946389	Dnahc8	NM_013811	-2.144	-0.12
chr18:66095525-66095671	Rax	NM_013833	-3.775	-0.11
chr19:41816544-41816798	Slit1	NM_015748	-3.232	-0.13
chr16:90443410-90443523	Hunk	NM_015755	-2.303	-0.1
chr17:63664909-63665143	Fbxl17	NM_015794	-2.121	-0.12
chr17:12120004-12120127	Park2	NM_016694	-2.536	-0.1
chr13:52979161-52979332	Auh	NM_016709	-2.176	-0.13
chr15:85286765-85286965	Atxn10	NM_016843	-3.27	-0.12
chr18:38443495-38443732	Pcdh12	NM_017378	-2.396	-0.11
chr14:70479426-70479533	Egr3	NM_018781	-4.724	-0.12
chr7:53289797-53290024	Abcc6	NM_018795	-3.173	-0.29
chrX:149932677-149932851	Ubqln2	NM_018798	-3.973	-0.1
chr19:10497233-10497343	Syt7	NM_018801	-2.668	-0.13
chr11:63737302-63737409	Hs3st3b1	NM_018805	-4.326	-0.12
chr12:83020008-83020186	Pcnx	NM_018814	-2.523	-0.12
chr5:136704012-136704122	Sh2b2	NM_018825	-2.399	-0.13
chr15:66722760-66723008	Wisp1	NM_018865	-2.42	-0.1
chr7:52921118-52921309	Fut2	NM_018876	-4.07	-0.11
chr2:155699638-155699794	Uqcc	NM_018888	-2.675	-0.13
chrX:139401393-139401518	Ammecr1	NM_019496	-5.421	-0.1
chr8:117323131-117323392	Wwox	NM_019573	3.071	0.12
chr5:64594858-64595078	Tbc1d1	NM_019636	-3.856	-0.14
chr4:141033671-141033779	Spen	NM_019763	-3.909	-0.15
chr17:75430088-75430353	Ltbp1	NM_019919	-2.314	-0.11
chr8:82559230-82559473	Hhip	NM_020259	-3.78	-0.13
chr19:47276600-47276726	Neurl1a	NM_021360	-2.404	-0.1
chr5:136308584-136308821	Srrm3	NM_021403	-2.111	-0.15
chr10:82624575-82624836	Chst11	NM_021439	2.948	0.19
chr5:4755953-4756072	Fzd1	NM_021457	-2.233	-0.1
chr8:63766138-63766364	Sh3rf1	NM_021506	-2.888	-0.12
chrX:98469869-98469985	Med12	NM_021521	-2.926	-0.1
chrX:148238002-148238112	Huwe1	NM_021523	-6.823	-0.12
chr9:119480392-119480637	Scn5a	NM_021544	-2.468	-0.11
chr1:140489298-140489549	Nek7	NM_021605	-3.875	-0.16
chr14:103945027-103945286	Scel	NM_022886	-2.111	-0.21
chr11:82203293-82203549	Tmem132e	NM_023438	-2.739	-0.11
chr13:93811698-93811815	Cmya5	NM_023821	-5.151	-0.1
chr5:111683778-111683955	Ttc28	NM_024477	-2.433	-0.14
chr17:31418720-31418913	Rsph1	NM_025290	-2.523	-0.11
chrX:155810386-155810640	Eif1ax	NM_025437	-3.057	-0.1
chr2:152512588-152512716	Mcts2	NM_025543	-4.214	-0.11
chrX:82819524-82819637	Tab3	NM_025729	-9.117	-0.11
chr4:116955917-116956024	Rnf220	NM_025739	-3.403	-0.1
chr8:13195141-13195341	Grtp1	NM_025768	-2.924	-0.11
chr1:16606598-16606798	Ube2w	NM_025773	-2.35	-0.1
chr17:56433604-56433862	Plin3	NM_025836	-2.425	-0.12
chr19:5871164-5871329	Frmd8	NM_026169	-2.181	-0.13
chr11:31865616-31865831	4930524B15Rik	NM_026262	-5.356	-0.1
chr16:4718292-4718550	Nmral1	NM_026393	-2.767	-0.21
chr18:53068859-53069096	Sncaip	NM_026408	-3.121	-0.14
chr8:107991894-107992075	Tppp3	NM_026481	-4.142	-0.16
chr5:65428056-65428214	Fam114a1	NM_026667	-2.64	-0.13
chr7:51716560-51716793	Aspdh	NM_026690	2.543	0.11
chr13:24188621-24188861	Lrrc16a	NM_026825	-3.352	-0.11
chr5:116945765-116945973	Srrm4	NM_026886	-3.759	-0.15
chr7:5005246-5005515	Zfp580	NM_026900	-2.706	-0.16
chr4:146316233-146316435	1700029I01Rik	NM_027285	-5.937	-0.12
chr4:149141787-149141940	Slc25a33	NM_027460	-3.518	-0.14
chr1:8401071-8401209	Sntg1	NM_027671	-4.195	-0.17
chr6:145764041-145764305	Rassf8	NM_027760	-3.86	-0.23
chr14:59849393-59849605	Rcbtb1	NM_027764	-2.187	-0.1
chr1:74150507-74150710	Tns1	NM_027884	-2.646	-0.19
chr6:30530736-30530862	Cpa4	NM_027926	-2.461	-0.1
chr11:105909275-105909504	Dcaf7	NM_027946	-4.343	-0.11
chr17:25608699-25608878	Tekt4	NM_027951	-3.299	-0.1
chr2:158600762-158601001	Fam83d	NM_027975	-3.765	-0.1
chr19:57547950-57548208	Trub1	NM_028115	-2.815	-0.13
chr7:51047636-51047749	Klk9	NM_028660	-4.31	-0.12
chr15:76122499-76122713	Spatc1	NM_028852	-4.741	-0.1
chr6:33989651-33989760	Lrguk	NM_028886	-2.339	-0.1
chrX:33869078-33869231	Lonrf3	NM_028894	-6.053	-0.1
chr11:119586388-119586647	Rptor	NM_028898	-3.887	-0.13
chr3:131025264-131025414	Sgms2	NM_028943	-2.896	-0.11
chr14:122628435-122628603	Clybl	NM_029556	-4.849	-0.12
chr11:75843121-75843247	Fam101b	NM_029658	-2.888	-0.1
chr17:56433604-56433862	Arrdc5	NM_029799	-2.425	-0.12
chr12:99800751-99800946	Kcnk10	NM_029911	-2.001	-0.12
chr5:148918497-148918753	Mtus2	NM_029920	-3.096	-0.23
chr12:106959691-106959905	Ak7	NM_030187	-3.419	-0.17
chr7:128217765-128217986	Igsf6	NM_030691	-2.517	-0.2
chr11:33863129-33863373	Kcnmb1	NM_031169	-2.004	-0.13
chr16:96982914-96983117	Dscam	NM_031174	-3.524	-0.1
chr7:67149784-67149979	Snurf	NM_033174	-2.028	-0.11
chr8:90243243-90243435	Zfp423	NM_033327	-2.052	-0.12
chr5:135813472-135813712	Fkbp6	NM_033571	-2.001	-0.2
chr1:137219789-137220040	Lmod1	NM_053106	-2.606	-0.12
chr8:17190308-17190467	Csmd1	NM_053171	-4.093	-0.16
chr11:88488535-88488793	Msi2	NM_054043	-2.425	-0.16
chr18:37120117-37120368	Pcdha1	NM_054072	2.074	0.1
chr14:13174480-13174740	Fezf2	NM_080433	-2.28	-0.12
chr2:169699728-169699901	Tshz2	NM_080455	-2.079	-0.12
chr8:46500410-46500660	Tlr3	NM_126166	-2.345	-0.12
chr13:114413215-114413457	Snx18	NM_130796	-2.442	-0.12
chr15:84091158-84091363	Parvb	NM_133167	-3.362	-0.11
chr9:118521246-118521499	Itga9	NM_133721	-2.284	-0.12
chrX:48194982-48195124	2610018G03Rik	NM_133729	-4.476	-0.12
chr18:37120117-37120368	Pcdha3	NM_138662	2.074	0.1
chr14:31974962-31975216	Stab1	NM_138672	-2.208	-0.12
chr11:4647840-4648038	Cabp7	NM_138948	-2.638	-0.1
chr15:63870954-63871153	Fam49b	NM_144846	-2.132	-0.12
chr9:96862846-96863065	Spsb4	NM_145134	-4.201	-0.14
chr10:83099598-83099816	Appl2	NM_145220	-2.428	-0.12
chr18:76219976-76220222	Zbtb7c	NM_145356	2.246	0.12
chr8:109418223-109418453	Chtf8	NM_145412	-2.231	-0.12
chr10:70723967-70724219	Ube2d1	NM_145420	-2.066	-0.17
chr2:167484228-167484477	Tmem189	NM_145538	-3.282	-0.15
chr6:29347117-29347257	Ccdc136	NM_145574	-2.914	-0.14
chr4:6806299-6806406	Tox	NM_145711	-2.105	-0.12
chr7:53075360-53075570	Kcnj14	NM_145963	-5.106	-0.12
chr4:141179416-141179553	Tmem82	NM_145987	-4.485	-0.11
chr11:29725336-29725484	Eml6	NM_146016	-3.076	-0.1
chr15:84510682-84510931	Prr5	NM_146061	-2.035	-0.17
chr19:56375396-56375618	Habp2	NM_146101	-2.892	-0.12
chr7:73408973-73409130	Lrrk1	NM_146191	-3.21	-0.12
chr7:135387876-135388129	Armc5	NM_146205	-2.833	-0.13
chr5:31552852-31553091	Nrbp1	NM_147201	-2.325	-0.1
chr4:107210704-107210918	Glis1	NM_147221	-2.347	-0.11
chrX:93151740-93151986	Las1l	NM_152822	-2.619	-0.11
chr7:53289797-53290024	Nomo1	NM_153057	-3.173	-0.29
chr1:94548704-94548838	Otos	NM_153114	-2.784	-0.12
chr8:29890895-29891135	Unc5d	NM_153135	-2.238	-0.11
chr2:73301860-73302096	Wipf1	NM_153138	-2.865	-0.16
chr17:29350036-29350156	Cpne5	NM_153166	-4.524	-0.12
chr4:132715189-132715323	Wasf2	NM_153423	-3.143	-0.11
chr9:44516450-44516669	Phldb1	NM_153537	-3.014	-0.2
chr1:53338809-53339030	Pms1	NM_153556	-3.69	-0.13
chr17:56476548-56476733	Kdm4b	NM_172132	-2.934	-0.14
chr9:29466646-29466792	Ntm	NM_172290	-2.147	-0.1
chrX:154036179-154036318	Mbtps2	NM_172307	-5.396	-0.11
chr11:115969196-115969365	Trim47	NM_172570	-3.561	-0.11
chr15:79210245-79210511	Tmem184b	NM_172608	-2.05	-0.12
chr5:9261114-9261243	9330182L06Rik	NM_172706	-4.226	-0.1
chr7:4083823-4084069	Leng8	NM_172736	-3.772	-0.14
chr9:40128401-40128618	Gramd1b	NM_172768	-2.431	-0.1
chr11:113836709-113836962	Sdk2	NM_172800	2.576	0.2
chr19:4934527-4934662	Peli3	NM_172835	-2.526	-0.15
chr19:56954599-56954811	Vwa2	NM_172840	-2.594	-0.12
chr5:102475232-102475472	Wdfy3	NM_172882	-3.028	-0.12
chr5:113581973-113582230	2900026A02Rik	NM_172884	-2.262	-0.19
chr9:111356681-111356827	Dclk3	NM_172928	-2.774	-0.14
chr5:140200844-140200965	Micall2	NM_174850	-2.385	-0.13
chr15:58724266-58724554	Rnf139	NM_175226	-2.945	-0.28
chr10:86298026-86298185	Nt5dc3	NM_175331	-3.555	-0.11
chr15:95706548-95706810	Ano6	NM_175344	2.684	0.13
chr5:127832804-127833074	Tmem132c	NM_175432	-2.515	-0.13
chr10:83994150-83994312	Ckap4	NM_175451	-2.095	-0.14
chr11:79418813-79419061	Rab11fip4	NM_175543	-2.145	-0.11
chr6:136755746-136755894	Hist4h4	NM_175652	-2.336	-0.1
chr7:19801839-19802046	Gpr4	NM_175668	-2.032	-0.11
chr11:29725336-29725484	4931440F15Rik	NM_176829	-3.076	-0.1
chr9:57268073-57268272	Ppcdc	NM_176831	-2.126	-0.12
chr5:132645969-132646118	Auts2	NM_177047	-2.33	-0.11
chr11:52946004-52946112	Fstl4	NM_177059	-3.751	-0.11
chr8:25094020-25094273	Zmat4	NM_177086	-3.906	-0.14
chr7:29574460-29574719	Rinl	NM_177158	2.039	0.2
chr5:113914817-113914975	Wscd2	NM_177292	-2.428	-0.1
chr10:104956237-104956468	Tmtc2	NM_177368	-2.443	-0.13
chr15:78962042-78962186	Micall1	NM_177461	-2.577	-0.11
chr3:67823702-67823843	Iqcj	NM_177585	-3.008	-0.12
chr1:9898685-9898844	6030422M02Rik	NM_177722	-3.925	-0.11
chr6:113121479-113121731	Lhfpl4	NM_177763	-2.93	-0.17
chr5:142312410-142312648	Sdk1	NM_177879	4.085	0.12
chr9:28719337-28719524	Opcml	NM_177906	-3.384	-0.12
chr5:37492337-37492456	Jakmip1	NM_178394	-3.08	-0.11
chr9:66596366-66596556	Car12	NM_178396	-3.889	-0.11
chr3:100638234-100638472	Vtcn1	NM_178594	-2.601	-0.12
chr1:134281968-134282143	Tmcc2	NM_178874	-4.045	-0.11
chr1:75506329-75506579	Obsl1	NM_178884	-2.181	-0.13
chr18:61900649-61900798	Afap1l1	NM_178928	-6.048	-0.12
chr19:17205697-17205858	Prune2	NM_181348	-3.306	-0.11
chr17:50289549-50289797	Rftn1	NM_181397	-2.198	-0.13
chr6:96065576-96065743	Fam19a1	NM_182808	-2.736	-0.13
chr5:100508262-100508518	Tmem150c	NM_182841	-3.071	-0.14
chr7:71949874-71950128	Fam189a1	NM_183087	-2.295	-0.16
chr15:78544144-78544370	Elfn2	NM_183141	-3.529	-0.14
chr4:139136801-139137044	Iffo2	NM_183148	2.288	0.13
chr12:100531747-100531972	Foxn3	NM_183186	-2.112	-0.11
chr10:93294119-93294231	Usp44	NM_183199	-2.378	-0.11
chr7:145420699-145420878	Tcerg1l	NM_183289	-3.249	-0.12
chr2:31665998-31666262	Qrfp	NM_183424	-2.536	-0.19
chr18:37120117-37120368	Pcdha2	NM_198117	2.074	0.1
chr6:125328341-125328568	Plekhg6	NM_198604	-2.965	-0.19
chr19:5454275-5454542	Ccdc85b	NM_198616	-3.118	-0.14
chr8:113250014-113250242	Mtss1l	NM_198625	-2.71	-0.17
chr11:102299420-102299539	Fam171a2	NM_199200	-2.578	-0.1
chr6:127667906-127668155	Prmt8	NM_201371	-3.989	-0.11
chr12:70980482-70980613	Map4k5	NM_201519	-2.528	-0.1
chr4:134216045-134216197	Man1c1	NM_207237	-4.076	-0.12
chr19:59293816-59294071	Kcnk18	NM_207261	-2.485	-0.1
chr16:18624454-18624719	Sept_5	NM_213614	-2.322	-0.16
chr2:174116667-174116920	Nespas	NR_002846	-2.567	-0.14
chr17:12935100-12935243	Airn	NR_002853	-5.755	-0.16
chr7:149851085-149851249	Igf2as	NR_002855	-3.137	-0.1
chr19:5844867-5845109	Neat1	NR_003513	-4.028	-0.15
chr7:7175428-7175559	Vmn2r29	NR_003555	-2.451	-0.17
chr6:12057664-12057921	Gm6578	NR_003631	-2.251	-0.15
chr9:62705846-62705988	Gm10653	NR_003965	-2.719	-0.12
chrX:47976275-47976404	6720401G13Rik	NR_015505	-3.144	-0.13
chr12:107931321-107931475	4933406K04Rik	NR_015512	-2.482	-0.1
chr6:93016457-93016679	9530026P05Rik	NR_015530	-2.73	-0.11
chr11:113053694-113053907	2610035D17Rik	NR_015556	-2.724	-0.11
chr7:26207859-26208024	4732471J01Rik	NR_015569	-3.63	-0.12
chr12:110778261-110778507	Meg3	NR_027651	2.035	0.1
chr14:62303126-62303388	Dleu2	NR_028264	-3.572	-0.16
chr19:53533720-53533831	5830416P10Rik	NR_028427	-2.263	-0.11
chr2:131671551-131671722	5330413P13Rik	NR_029381	-2.598	-0.11
chr15:79040085-79040221	Gm10863	NR_029470	-2.6	-0.12
chrX:7151209-7151319	4930524L23Rik	NR_029473	-5.765	-0.11
chr9:34919475-34919697	4930581F22Rik	NR_029475	-2.244	-0.1
chr17:17965855-17966044	Mir99b	NR_029536	-2.995	-0.13
chr17:17965855-17966044	Mir125a	NR_029539	-2.995	-0.13
chr17:17965855-17966044	Mirlet7e	NR_029730	-2.995	-0.13
chr14:35705991-35706205	Mir346	NR_029774	-2.035	-0.11
chr19:46415500-46415681	Mir146b	NR_030468	-3.431	-0.19
chr17:39980254-39980402	Mir715	NR_030494	-7.422	-0.11
chr5:99738446-99738663	A930011G23Rik	NR_030692	-2.408	-0.17
chr8:90035320-90035560	Gm2694	NR_033430	-3.484	-0.17
chrX:65932427-65932537	Gm10474	NR_033481	-3.354	-0.12
chr7:4083823-4084069	D030047H15Rik	NR_033548	-3.772	-0.14
chr1:155261362-155261545	E330020D12Rik	NR_033736	-2.821	-0.12
chr12:110778261-110778507	Mir1906	NR_035440	2.035	0.1
chr15:79210245-79210511	Mir1943	NR_035464	-2.05	-0.12
chrX:70232334-70232556	Mir2137	NR_035517	-4.178	-0.12
