# Supplementary material for: The effects of perinatal testosterone exposure on the DNA methylome of the mouse brain are late-emerging
Source: Biol Sex Differ. 2014 Jun 13;5:8. doi: 10.1186/2042-6410-5-8 (PMC4074311; doi:10.1186/2042-6410-5-8)
Supplement: Additional file 4: Table S4 — Genes whose methylation patterns were different between the XX and XX + T and between the XX and XY animals. Differential methylation is defined by a z-score threshold that results in a false discovery rate less than 10% and DNA methylation difference >10% as represented by delta methylation. Negative delta methylation values in the XX vs. XX + T columns represent increased methylation in XX + T relative to XX. In the XX vs. XY dataset, negative delta methylation values represent increased methylation in XX relative to XY. [file 2042-6410-5-8-S4.xlsx]

## Sheet: Sheet1
Table S4: Genes whose methylation patterns were different between the XX and XX + T and between the XX and XY animals. Differential methylation is defined by a z-score threshold that results in a false discovery rate less than 10% and DNA methylation difference >10% as represented by delta methylation. Negative delta methylation values in the XX vs. XX + T columns represent increased methylation …

## Sheet: PN4 Striatum
Gene Symbol	XX vs XY Frag_coordinate	XX vs XY ID	XX vs XY Z-score	XX vs XY Delta_methylation	XX vs XX + T Frag_coordinate	XX vs XX + T ID	XX vs XX + T Z-score	XX vs XX + T Delta_methylation
Rtel1	chr2:181079269-181079503	NM_001001882	3.456	0.15	chr2:181079269-181079503	NM_001001882	-3.909	-0.12
Tmem28	chrX:97014784-97014922	NM_001081283	-3.733	-0.12	chrX:97016674-97016792	NM_001081283	5.409	0.11
Myh3	chr11:66897265-66897464	NM_001099635	4.319	0.11	chr11:66897265-66897464	NM_001099635	-4.082	-0.12
Lsm2	chr17:35115243-35115423	NM_001110101	8.466	0.25	chr17:35115243-35115423	NM_001110101	-4.435	-0.1
Nhsl2	chrX:99125261-99125394	NM_001163610	-2.805	-0.1	chrX:99265795-99266017	NM_001163610	-3.653	-0.14
Rbm10	chrX:20194316-20194514	NM_001167775	-9.185	-0.18	chrX:20194972-20195167	NM_001167775	-3.575	-0.14
F8a	chrX:70473645-70473793	NM_007978	-7.1	-0.23	chrX:70473904-70474128	NM_007978	-5.081	-0.1
Fmr1	chrX:65932534-65932710	NM_008031	-6.727	-0.24	chrX:65932427-65932537	NM_008031	-4.364	-0.1
Hccs	chrX:165758322-165758568	NM_008222	-12.415	-0.21	chrX:165758322-165758568	NM_008222	8.996	0.11
Rbbp7	chrX:159198688-159198839	NM_009031	-5.658	-0.25	chrX:159198854-159199070	NM_009031	-5.287	-0.23
Sox3	chrX:58151325-58151481	NM_009237	-2.88	-0.13	chrX:58145676-58145842	NM_009237	-6.122	-0.11
Nnat	chr2:157385832-157386011	NM_010923	5.485	0.14	chr2:157385832-157386011	NM_010923	-8.436	-0.13
Hspa1l	chr17:35115243-35115423	NM_013558	8.466	0.25	chr17:35115243-35115423	NM_013558	-4.435	-0.1
Pgrmc1	chrX:34138745-34138858	NM_016783	-5.476	-0.25	chrX:34138432-34138685	NM_016783	-5.406	-0.13
Blcap	chr2:157385832-157386011	NM_016916	5.485	0.14	chr2:157385832-157386011	NM_016916	-8.436	-0.13
Magix	chrX:7251776-7252046	NM_018832	-5.809	-0.16	chrX:7251776-7252046	NM_018832	-4.386	-0.2
Ndufb11	chrX:20194316-20194514	NM_019435	-9.185	-0.18	chrX:20194972-20195167	NM_019435	-3.575	-0.14
Plp2	chrX:7251776-7252046	NM_019755	-5.809	-0.16	chrX:7251776-7252046	NM_019755	-4.386	-0.2
Lonrf3	chrX:33868052-33868334	NM_028894	-5.753	-0.27	chrX:33868422-33868652	NM_028894	-4.363	-0.1
Clybl	chr14:122662639-122662815	NM_029556	2.664	0.1	chr14:122662639-122662815	NM_029556	-3.786	-0.15
2610018G03Rik	chrX:48194738-48194919	NM_133729	-8.108	-0.35	chrX:48194982-48195124	NM_133729	-4.671	-0.11
Rap2c	chrX:48371215-48371351	NM_172413	-5.88	-0.24	chrX:48370998-48371218	NM_172413	-3.723	-0.17
Ttll6	chr11:95992915-95993212	NM_172799	-3.604	-0.25	chr11:95992915-95993212	NM_172799	3.718	0.29
Rgag4	chrX:99265795-99266017	NM_183318	-6.679	-0.26	chrX:99265795-99266017	NM_183318	-3.653	-0.14
Gm10474	chrX:65932534-65932710	NR_033481	-6.727	-0.24	chrX:65932427-65932537	NR_033481	-4.364	-0.1

## Sheet: PN60 Striatum
Gene Symbol	XX vs XY Frag_coordinate	XX vs XY ID	XX vs XY Z-score	XX vs XY Delta_methylation	XX vs XX + T Frag_coordinate	XX vs XX + T ID	XX vs XX + T Z-score	XX vs XX + T Delta_methylation
Usp19	chr9:108394270-108394445	NM_001168371	3.064	0.11	chr9:108394270-108394445	NM_001168371	-2.628	-0.12
Trpc5	chrX:141122468-141122669	NM_009428	-7.339	-0.27	chrX:141122681-141122823	NM_009428	-2.199	-0.11
Ush2a	chr1:190502186-190502305	NM_021408	2.385	0.1	chr1:190502186-190502305	NM_021408	-3.171	-0.1
Mid1	chrX:166364921-166365120	NM_010797	3.697	0.12	chrX:166424582-166424827	NM_010797	-5.105	-0.15
Calml4	chr9:62705846-62705988	NM_001102468	2.233	0.14	chr9:62705846-62705988	NM_001102468	-4.361	-0.16
BC057022	chr5:115029852-115030049	NM_001004180	2.512	0.11	chr5:115029852-115030049	NM_001004180	-2.107	-0.13
Cacna1g	chr11:94280240-94280465	NM_001112813	2.464	0.11	chr11:94304828-94305022	NM_001112813	-2.055	-0.12
Odz4	chr7:104018010-104018159	NM_011858	2.639	0.1	chr7:104056598-104056746	NM_011858	-2.222	-0.17
Igfbp2	chr1:72886025-72886197	NM_008342	2.389	0.1	chr1:72886025-72886197	NM_008342	-2.326	-0.12
Utrn	chr10:12112145-12112395	NM_011682	2.214	0.14	chr10:12112145-12112395	NM_011682	-2.497	-0.13
Unc5b	chr10:60291498-60291726	NM_029770	2.63	0.11	chr10:60264493-60264628	NM_029770	-2.897	-0.14
Tbkbp1	chr11:97000066-97000287	NM_198100	6.031	0.12	chr11:97000375-97000612	NM_198100	-3.802	-0.1
Ppm1h	chr10:122380122-122380267	NM_001110218	2.363	0.11	chr10:122380122-122380267	NM_001110218	-2.674	-0.13
Bcorl1	chrX:45697184-45697339	NM_178782	-6.328	-0.16	chrX:45698099-45698215	NM_178782	-2.741	-0.16
Ptk7	chr17:46757943-46758120	NM_175168	3.397	0.12	chr17:46746705-46746903	NM_175168	-4.126	-0.12
A830007P12Rik	chr2:25051270-25051518	NM_146115	4.137	0.15	chr2:25051270-25051518	NM_146115	-5.841	-0.14
Rlbp1	chr7:86531285-86531459	NM_001173483	3.245	0.11	chr7:86521709-86521974	NM_001173483	-2	-0.13
Alk	chr17:72464905-72465044	NM_007439	3.559	0.14	chr17:72312008-72312290	NM_007439	3.226	0.14
Myh9	chr15:77646287-77646454	NM_022410	2.452	0.12	chr15:77646287-77646454	NM_022410	-2.268	-0.11
Bcar1	chr8:114255055-114255281	NM_009954	2.239	0.13	chr8:114255055-114255281	NM_009954	-2.054	-0.14
Palld	chr8:64326713-64326981	NM_001081390	2.123	0.11	chr8:64028649-64028802	NM_001081390	-5.064	-0.12
Gtpbp6	chr5:110534185-110534335	NM_145147	3.219	0.14	chr5:110534426-110534573	NM_145147	-3.42	-0.11
Ryr1	chr7:29853321-29853600	NM_009109	2.635	0.11	chr7:29836685-29836940	NM_009109	-2.31	-0.11
Rhoc	chr3:104596810-104596924	NM_007484	2.74	0.11	chr3:104592796-104592921	NM_007484	-3.63	-0.11
Plcxd1	chr5:110534185-110534335	NM_207279	3.219	0.14	chr5:110534426-110534573	NM_207279	-3.42	-0.11
Ylpm1	chr12:86344487-86344627	NM_178363	3.976	0.11	chr12:86344487-86344627	NM_178363	-4.985	-0.1
Sdsl	chr5:120926671-120926939	NM_133902	2.875	0.13	chr5:120918990-120919120	NM_133902	-2.648	-0.1
Dst	chr1:34178276-34178427	NM_133833	2.072	0.1	chr1:34196533-34196669	NM_133833	-2.918	-0.12
D830046C22Rik	chr5:139854108-139854263	NR_033147	2.167	0.11	chr5:139848920-139849198	NR_033147	-3.217	-0.21
Dtx1	chr5:121145836-121145983	NM_008052	2.53	0.18	chr5:121145836-121145983	NM_008052	-2.71	-0.19
Hivep1	chr13:42165526-42165659	NM_007772	2.867	0.13	chr13:42165526-42165659	NM_007772	-2.465	-0.12
Metapl1	chr2:71296788-71296968	NM_025633	4.259	0.14	chr2:71296788-71296968	NM_025633	-3.296	-0.12
Sez6l	chr5:112956073-112956239	NM_019982	4.762	0.12	chr5:112853985-112854159	NM_019982	-3.814	-0.13
Rbms3	chr9:116957186-116957450	NM_001172121	3.018	0.13	chr9:116855564-116855671	NM_001172121	-3.046	-0.12
Trerf1	chr17:47459076-47459227	NM_001097623	2.355	0.15	chr17:47459076-47459227	NM_001097623	-3.51	-0.15
Ltbp3	chr19:5741112-5741352	NM_008520	2.076	0.14	chr19:5741112-5741352	NM_008520	-3.185	-0.15
Ptbp1	chr10:79324904-79325027	NM_001077363	2.141	0.15	chr10:79324904-79325027	NM_001077363	-4.755	-0.14
Tars	chr15:11325904-11326158	NM_033074	2.618	0.11	chr15:11325904-11326158	NM_033074	-2.404	-0.11
Nfic	chr10:80864184-80864335	NM_008688	2.4	0.16	chr10:80864184-80864335	NM_008688	-3.013	-0.11
Crybb3	chr5:113504915-113505071	NM_001159650	6.819	0.12	chr5:113504915-113505071	NM_001159650	-8.825	-0.11
Lag3	chr6:124860107-124860345	NM_008479	5.553	0.1	chr6:124860107-124860345	NM_008479	-6.11	-0.12
Tjp2	chr19:24212043-24212314	NM_011597	2.47	0.13	chr19:24285660-24285911	NM_011597	-2.023	-0.1
Pnma1	chr12:85491157-85491292	NM_027438	2.293	0.14	chr12:85491157-85491292	NM_027438	-3.838	-0.14
Fbf1	chr11:116007995-116008157	NM_172571	3.203	0.11	chr11:116007995-116008157	NM_172571	-3.264	-0.1
Memo1	chr17:74612363-74612501	NM_133771	3.497	0.12	chr17:74612123-74612366	NM_133771	-3.029	-0.13
Echdc2	chr4:107841749-107841990	NM_026728	2.479	0.13	chr4:107841749-107841990	NM_026728	-2.489	-0.13
Ankrd54	chr15:78891528-78891758	NM_144849	3.058	0.12	chr15:78891528-78891758	NM_144849	-3.27	-0.11
Spnb4	chr7:28189616-28189798	NM_032610	4.521	0.13	chr7:28142210-28142319	NM_032610	-2.477	-0.14
Cdk5rap2	chr4:69996219-69996438	NM_145990	2.497	0.13	chr4:69996219-69996438	NM_145990	-3.113	-0.15
Sulf1	chr1:12708161-12708344	NM_172294	2.649	0.12	chr1:12828464-12828680	NM_172294	-2.298	-0.11
Rap2c	chrX:48371215-48371351	NM_172413	-3.789	-0.12	chrX:48370998-48371218	NM_172413	-4.287	-0.12
Chst7	chrX:19637261-19637381	NM_021715	-7.276	-0.21	chrX:19637567-19637773	NM_021715	-5.375	-0.12
Actl6a	chr3:32604468-32604580	NM_019673	2.734	0.15	chr3:32604468-32604580	NM_019673	-2.53	-0.16
Gpr137	chr19:7012607-7012735	NM_001177360	2.033	0.1	chr19:7012732-7013013	NM_001177360	-2.566	-0.13
Mipep	chr14:61402156-61402277	NM_027436	2.857	0.12	chr14:61402156-61402277	NM_027436	-3.077	-0.11
Bad	chr19:7012607-7012735	NM_007522	2.033	0.1	chr19:7012732-7013013	NM_007522	-2.566	-0.13
Gnas	chr2:174154237-174154483	NM_001077507	7.391	0.34	chr2:174125188-174125400	NM_001077507	-5.297	-0.18
Cnksr2	chrX:154480545-154480660	NM_177751	-6.232	-0.23	chrX:154480750-154480863	NM_177751	-2.949	-0.1
Wdr37	chr13:8839283-8839396	NM_001039388	2.338	0.17	chr13:8839283-8839396	NM_001039388	-2.523	-0.14
Ampd2	chr3:107879553-107879740	NM_028779	2.291	0.14	chr3:107879553-107879740	NM_028779	-2.563	-0.1
Brms1	chr19:5046080-5046364	NM_134155	-3.299	-0.14	chr19:5046080-5046364	NM_134155	-3.438	-0.2
Cul4b	chrX:35917587-35917849	NM_001110142	-5.068	-0.13	chrX:35917846-35917968	NM_001110142	-4.715	-0.1
Nnat	chr2:157385832-157386011	NM_010923	8.118	0.12	chr2:157386045-157386214	NM_010923	-6.208	-0.12
D130043K22Rik	chr13:24954282-24954556	NM_001081051	2.482	0.16	chr13:24954282-24954556	NM_001081051	-2.805	-0.16
Igf2r	chr17:12935100-12935243	NM_010515	2.402	0.14	chr17:12934454-12934616	NM_010515	-6.163	-0.14
Kcnk13	chr12:101205150-101205346	NM_001164426	2.766	0.12	chr12:101206091-101206315	NM_001164426	-2.391	-0.11
Acvr2b	chr9:119314599-119314835	NM_007397	2.737	0.11	chr9:119314599-119314835	NM_007397	-2.693	-0.11
Rusc2	chr4:43434821-43435062	NM_001037709	2.321	0.11	chr4:43428045-43428160	NM_001037709	-2.71	-0.1
Hexa	chr9:59401582-59401802	NM_010421	3.624	0.11	chr9:59397855-59398123	NM_010421	-2.248	-0.15
Eng	chr2:32511630-32511794	NM_001146348	5.011	0.12	chr2:32517882-32518090	NM_001146348	-2.557	-0.11
Fancc	chr13:63406901-63407078	NM_001042673	3.384	0.14	chr13:63413618-63413820	NM_001042673	-2.897	-0.11
Cnnm2	chr19:46931079-46931227	NM_001102471	3.692	0.11	chr19:46931079-46931227	NM_001102471	-2.53	-0.12
1110017D15Rik	chr4:41460632-41460887	NM_001048005	2.22	0.14	chr4:41460632-41460887	NM_001048005	-2.218	-0.14
A830080D01Rik	chrX:155971351-155971510	NM_001033472	-5.442	-0.18	chrX:155971236-155971354	NM_001033472	-2.898	-0.13
Stk39	chr2:68086146-68086371	NM_016866	3.984	0.11	chr2:68086368-68086511	NM_016866	-2.088	-0.13
Rassf3	chr10:120870105-120870254	NM_138956	3.063	0.14	chr10:120869241-120869522	NM_138956	-2.83	-0.2
Lhfpl2	chr13:94893003-94893139	NM_172589	2.899	0.11	chr13:94893003-94893139	NM_172589	-2.809	-0.14
Sema4f	chr6:82867617-82867868	NM_001113481	2.965	0.1	chr6:82867617-82867868	NM_001113481	-4.451	-0.13
Slc7a3	chrX:98280745-98280913	NM_007515	-4.322	-0.2	chrX:98281219-98281446	NM_007515	-4.467	-0.11
D4Ertd22e	chr4:140690781-140690998	NM_001025608	2.228	0.12	chr4:140686296-140686496	NM_001025608	-2.063	-0.1
Meis1	chr11:18907817-18908083	NM_001193271	3.409	0.14	chr11:18907817-18908083	NM_001193271	-3.153	-0.14
Dab2ip	chr2:35575803-35576028	NM_001001602	3.109	0.14	chr2:35575803-35576028	NM_001001602	-3.914	-0.17
Mrps9	chr1:42956615-42956784	NM_023514	2.693	0.12	chr1:42956615-42956784	NM_023514	-2.791	-0.12
Taz	chrX:71527801-71527990	NM_001173547	-6.892	-0.25	chrX:71528082-71528322	NM_001173547	-2.24	-0.1
Gfra1	chr19:58384782-58384923	NM_010279	5.784	0.12	chr19:58527622-58527796	NM_010279	-3.966	-0.11
Myo18a	chr11:77600261-77600487	NM_011586	3.02	0.11	chr11:77611820-77612108	NM_011586	2.068	0.1
Caskin2	chr11:115662383-115662551	NM_080643	4.56	0.11	chr11:115673128-115673305	NM_080643	-4.364	-0.14
Bcor	chrX:11706573-11706727	NM_001168321	6.558	0.19	chrX:11662805-11662969	NM_001168321	-2.061	-0.27
Myl4	chr11:104442947-104443175	NM_010858	2.678	0.13	chr11:104442947-104443175	NM_010858	-2.69	-0.11
Tbc1d7	chr13:43271015-43271224	NM_025935	2.322	0.12	chr13:43271015-43271224	NM_025935	-2.361	-0.13
Pik3c3	chr18:30427566-30427688	NM_181414	4.863	0.2	chr18:30427566-30427688	NM_181414	-4.12	-0.1
BC005764	chr10:79324904-79325027	NM_001170935	2.141	0.15	chr10:79324904-79325027	NM_001170935	-4.755	-0.14
Pccb	chr9:100923431-100923615	NM_025835	4.249	0.17	chr9:100923431-100923615	NM_025835	-4.003	-0.14
Itpr1	chr6:108257467-108257593	NM_010585	2.499	0.18	chr6:108256390-108256511	NM_010585	-3.276	-0.1
Thap7	chr16:17531745-17531984	NM_026909	2.401	0.12	chr16:17531745-17531984	NM_026909	-3.212	-0.12
Supt6h	chr11:78029887-78030158	NM_009297	2.554	0.15	chr11:78029887-78030158	NM_009297	-3.01	-0.15
Armcx5	chrX:132276356-132276599	NM_001009575	-4.36	-0.16	chrX:132276972-132277180	NM_001009575	-5.144	-0.1
Lrba	chr3:86351175-86351329	NM_001077687	4.485	0.11	chr3:86436996-86437272	NM_001077687	-2.133	-0.23
Obfc1	chr19:47585088-47585239	NM_175360	2.744	0.14	chr19:47585088-47585239	NM_175360	-2.8	-0.12
Hdc	chr2:126420116-126420355	NM_008230	3.19	0.1	chr2:126420116-126420355	NM_008230	-3.582	-0.1
Snx7	chr3:117509066-117509330	NM_001190156	2.161	0.2	chr3:117509066-117509330	NM_001190156	-3.153	-0.27
Aatk	chr11:119891200-119891346	NM_007377	2.423	0.14	chr11:119875406-119875662	NM_007377	-2.23	-0.13
Wfdc1	chr8:122190385-122190536	NM_023395	3.129	0.12	chr8:122190385-122190536	NM_023395	-3.474	-0.1
Foxp2	chr6:14848239-14848396	NM_053242	3.541	0.14	chr6:14848239-14848396	NM_053242	-3.882	-0.11
Pank4	chr4:154348621-154348761	NM_172990	2.571	0.14	chr4:154348621-154348761	NM_172990	-2.921	-0.12
Rab33a	chrX:45873054-45873278	NM_011228	-5.958	-0.2	chrX:45872447-45872610	NM_011228	-4.752	-0.13
E130203B14Rik	chr14:33674581-33674774	NM_178791	2.762	0.11	chr14:33674581-33674774	NM_178791	-3.492	-0.12
8430427H17Rik	chr2:153322720-153322881	NM_001134300	3.373	0.11	chr2:153341480-153341660	NM_001134300	-2.552	-0.1
Mras	chr9:99295025-99295162	NM_008624	2.366	0.12	chr9:99288670-99288857	NM_008624	-2.415	-0.13
Mfap2	chr4:140564152-140564404	NM_001161799	4.209	0.18	chr4:140564152-140564404	NM_001161799	-3.351	-0.16
Rbm19	chr5:120634105-120634265	NM_028762	3.285	0.11	chr5:120634105-120634265	NM_028762	-3.59	-0.12
Lin54	chr5:100882405-100882682	NM_001115010	2.016	0.11	chr5:100919176-100919425	NM_001115010	-2.007	-0.12
Commd1	chr11:22872579-22872758	NM_144514	2.905	0.12	chr11:22871997-22872128	NM_144514	-3.755	-0.13
Podxl2	chr6:88820499-88820732	NM_176973	2.706	0.1	chr6:88799547-88799659	NM_176973	-2.941	-0.12
Slc25a5	chrX:34335765-34335950	NM_007451	-8.179	-0.24	chrX:34336319-34336476	NM_007451	-6.864	-0.1
Nrxn2	chr19:6428196-6428366	NM_020253	6.503	0.11	chr19:6531857-6532030	NM_020253	-7.366	-0.13
Gnptab	chr10:87849845-87850105	NM_001004164	2.019	0.28	chr10:87849845-87850105	NM_001004164	-3.53	-0.35
St3gal3	chr4:117810488-117810656	NM_001161774	2.361	0.1	chr4:117810488-117810656	NM_001161774	-4.136	-0.12
Aldh18a1	chr19:40657010-40657265	NM_019698	4.221	0.14	chr19:40657010-40657265	NM_019698	-3.632	-0.12
Ube4b	chr4:148770351-148770570	NM_022022	2.428	0.12	chr4:148775296-148775454	NM_022022	-2.96	-0.14
Slc38a2	chr15:96527228-96527421	NM_175121	2.34	0.18	chr15:96527228-96527421	NM_175121	-2.693	-0.15
Slc38a5	chrX:7849112-7849315	NM_172479	-7.18	-0.24	chrX:7848304-7848502	NM_172479	-3.188	-0.12
Bhlhb9	chrX:132420679-132420786	NM_001098222	-3.359	-0.11	chrX:132420679-132420786	NM_001098222	-4.36	-0.28
Nagk	chr6:83745828-83746110	NM_001164187	-2.866	-0.13	chr6:83745828-83746110	NM_001164187	2.718	0.11
Pcsk2	chr2:143508751-143508921	NM_008792	2.044	0.11	chr2:143508751-143508921	NM_008792	-2.851	-0.14
Bcl2	chr1:108594881-108595000	NM_009741	2.48	0.12	chr1:108594881-108595000	NM_009741	-3.034	-0.1
Ephb1	chr9:102145566-102145689	NM_001168296	2.833	0.21	chr9:101858142-101858364	NM_001168296	-3.045	-0.12
F8a	chrX:70474305-70474419	NM_007978	-8.179	-0.23	chrX:70474305-70474419	NM_007978	-2.951	-0.13
Gjb1	chrX:98578924-98579071	NM_008124	-3.831	-0.1	chrX:98579068-98579188	NM_008124	-4.264	-0.12
Slco3a1	chr7:81650681-81650861	NM_001038643	3.664	0.1	chr7:81435215-81435465	NM_001038643	-2.808	-0.11
Rfx4	chr10:84220594-84220739	NM_001024918	4.042	0.1	chr10:84306804-84307069	NM_001024918	-2.042	-0.11
Ramp2	chr11:101108106-101108385	NM_019444	-2.278	-0.13	chr11:101108106-101108385	NM_019444	2.458	0.13
Rps6kl1	chr12:86487685-86487884	NM_146244	2.435	0.1	chr12:86487685-86487884	NM_146244	-4.022	-0.13
Ppp1cb	chr5:32775169-32775333	NM_172707	2.101	0.18	chr5:32775169-32775333	NM_172707	-3.171	-0.2
Odz3	chr8:49510639-49510766	NM_001145937	2.146	0.15	chr8:49510763-49511040	NM_001145937	-2.498	-0.17
Cacna2d3	chr14:29887481-29887673	NM_009785	2.342	0.12	chr14:29918519-29918634	NM_009785	-3.429	-0.12
Ndufa1	chrX:34731656-34731906	NM_019443	-11.274	-0.28	chrX:34731551-34731659	NM_019443	-4.316	-0.1
Sdc4	chr2:164263166-164263362	NM_011521	2.725	0.1	chr2:164258515-164258725	NM_011521	-3.16	-0.1
3110082I17Rik	chr5:139854108-139854263	NM_028469	2.167	0.11	chr5:139848920-139849198	NM_028469	-3.217	-0.21
Hdac5	chr11:102067887-102068139	NM_001077696	2.906	0.2	chr11:102067887-102068139	NM_001077696	-2.33	-0.12
Depdc6	chr15:54997893-54998041	NM_001037937	2.545	0.13	chr15:54997893-54998041	NM_001037937	-2.478	-0.1
St7	chr6:17790598-17790708	NM_001083315	-2.786	-0.18	chr6:17790598-17790708	NM_001083315	-2.94	-0.12
Slc16a3	chr11:120819455-120819577	NM_001038653	4.601	0.14	chr11:120819455-120819577	NM_001038653	-2.696	-0.14
Tsc22d3	chrX:137077937-137078208	NM_001077364	-3.914	-0.18	chrX:137134797-137134995	NM_001077364	-4.909	-0.11
Zfp316	chr5:144016212-144016444	NM_017467	4.005	0.1	chr5:144016212-144016444	NM_017467	-6.18	-0.15
Snrpn	chr7:67149534-67149787	NM_001082961	4.041	0.1	chr7:67149976-67150115	NM_001082961	-5.981	-0.13
Ephb2	chr4:136256293-136256450	NM_010142	3.841	0.12	chr4:136255236-136255349	NM_010142	-2.408	-0.14
Gbas	chr5:130235288-130235405	NM_008095	2.034	0.16	chr5:130235288-130235405	NM_008095	-2.348	-0.11
Ccnd1	chr7:152118501-152118725	NM_007631	3.505	0.18	chr7:152118501-152118725	NM_007631	-3.612	-0.14
Nxn	chr11:76198038-76198288	NM_008750	3.326	0.17	chr11:76198038-76198288	NM_008750	-2.186	-0.15
Fndc3b	chr3:27600939-27601154	NM_173182	3.87	0.11	chr3:27368716-27368995	NM_173182	-2.151	-0.21
Stard8	chrX:96238571-96238798	NM_199018	-3.938	-0.1	chrX:96240892-96241059	NM_199018	-2.41	-0.11
Dusp4	chr8:35878462-35878665	NM_176933	3.489	0.16	chr8:35878462-35878665	NM_176933	-4.243	-0.15
Scube3	chr17:28282433-28282570	NM_001004366	3.308	0.14	chr17:28282433-28282570	NM_001004366	-3.154	-0.1
Slc1a1	chr19:28961866-28962009	NM_009199	2.297	0.11	chr19:28961866-28962009	NM_009199	-2.118	-0.12
Map2k6	chr11:110308155-110308394	NM_011943	3.097	0.17	chr11:110308155-110308394	NM_011943	-2.802	-0.16
AU040320	chr4:126491951-126492205	NM_001035525	2.499	0.13	chr4:126491951-126492205	NM_001035525	-2.53	-0.18
Slc35a2	chrX:7461264-7461401	NM_001083937	-8.037	-0.21	chrX:7461398-7461508	NM_001083937	-3.97	-0.1
Pcdha6	chr18:37139742-37139985	NM_007767	2.66	0.12	chr18:37304642-37304851	NM_007767	-2.282	-0.15
Bcl11b	chr12:109157035-109157289	NM_001079883	3.532	0.15	chr12:109189868-109190028	NM_001079883	-2.431	-0.12
Gprasp1	chrX:132276356-132276599	NM_001004359	-4.36	-0.16	chrX:132276972-132277180	NM_001004359	-5.144	-0.1
Rps6ka3	chrX:155693043-155693242	NM_148945	-7.476	-0.26	chrX:155691949-155692100	NM_148945	-4.175	-0.19
Spnb1	chr12:77704464-77704712	NM_013675	2.94	0.11	chr12:77779664-77779916	NM_013675	-3.393	-0.13
Sorcs2	chr5:36511861-36512058	NM_030889	2.799	0.14	chr5:36511861-36512058	NM_030889	-2.816	-0.12
Vac14	chr8:113137659-113137847	NM_146216	2.455	0.11	chr8:113137659-113137847	NM_146216	-2.998	-0.11
Tpm1	chr9:66881694-66881889	NM_001164248	3.081	0.12	chr9:66881694-66881889	NM_001164248	-4.387	-0.14
Ddo	chr10:40349452-40349576	NM_027442	2.454	0.12	chr10:40349452-40349576	NM_027442	-4.541	-0.16
Kif21a	chr15:90772329-90772524	NM_001109040	2.922	0.2	chr15:90772329-90772524	NM_001109040	-2.568	-0.18
1700024G13Rik	chr14:33192822-33193091	NM_001034037	4.131	0.22	chr14:33192822-33193091	NM_001034037	-2	-0.12
Erf	chr7:26029511-26029765	NM_010155	2.862	0.15	chr7:26029511-26029765	NM_010155	-3.851	-0.12
Htr1d	chr4:135975028-135975206	NM_008309	4.264	0.17	chr4:135975028-135975206	NM_008309	-4.491	-0.15
Foxk1	chr5:142892364-142892506	NM_199068	2.631	0.12	chr5:142921051-142921281	NM_199068	-3.173	-0.27
Blcap	chr2:157385832-157386011	NM_016916	8.118	0.12	chr2:157386045-157386214	NM_016916	-6.208	-0.12
4930506M07Rik	chr19:59056043-59056175	NM_001114312	2.135	0.11	chr19:59056043-59056175	NM_001114312	-2.486	-0.13
Traf4	chr11:77973568-77973678	NM_009423	3.333	0.11	chr11:77973568-77973678	NM_009423	-2.398	-0.11
Lrig1	chr6:94635285-94635396	NM_008377	4.24	0.12	chr6:94635285-94635396	NM_008377	-4.029	-0.1
Uaca	chr9:60688402-60688678	NM_028283	2.46	0.12	chr9:60711674-60711866	NM_028283	-3.053	-0.1
Gpc3	chrX:49966603-49966844	NM_016697	-7.205	-0.27	chrX:49966322-49966473	NM_016697	-6.922	-0.14
Galnt2	chr8:126817866-126818006	NM_139272	3.44	0.11	chr8:126842613-126842724	NM_139272	-2.075	-0.14
Ptprt	chr2:161487910-161488052	NM_021464	4.459	0.11	chr2:162373085-162373267	NM_021464	-2.164	-0.13
Rgs3	chr4:62267648-62267777	NM_019492	2.345	0.15	chr4:62280814-62280986	NM_001081650	-3.115	-0.12
Cyb5r4	chr9:86913051-86913169	NM_024195	2.34	0.13	chr9:86913051-86913169	NM_024195	-2.734	-0.12
Hdac8	chrX:99700354-99700538	NM_027382	-7.579	-0.24	chrX:99497604-99497766	NM_027382	-2.767	-0.11
Grb10	chr11:11925629-11925807	NM_001177629	5.22	0.17	chr11:11926768-11926884	NM_001177629	-4.846	-0.12
Ece1	chr4:137439169-137439397	NM_199307	3.265	0.11	chr4:137439169-137439397	NM_199307	-2.949	-0.12
Htra3	chr5:36012891-36013105	NM_001042615	2.036	0.11	chr5:36012891-36013105	NM_001042615	-2.716	-0.13
Farp1	chr14:121597631-121597778	NM_134082	2.265	0.14	chr14:121597631-121597778	NM_134082	-2.707	-0.1
1110012J17Rik	chr17:66726405-66726645	NM_001114098	2.913	0.1	chr17:66782897-66783038	NM_001114098	-2.18	-0.13
Inpp5a	chr7:146716753-146716968	NM_001127363	2.625	0.11	chr7:146742437-146742708	NM_001127363	2.056	0.13
Fhl1	chrX:53985282-53985393	NM_001077361	-5.39	-0.14	chrX:53985282-53985393	NM_001077361	-4.262	-0.15
Itpk1	chr12:103944917-103945127	NM_172584	2.556	0.11	chr12:103882348-103882466	NM_172584	-2.498	-0.16
Arhgap25	chr6:87416654-87416795	NM_001037727	2.555	0.15	chr6:87486726-87486908	NM_001037727	-2.357	-0.1
D11Bwg0517e	chr11:118590655-118590811	NM_001024931	2.171	0.1	chr11:118386473-118386767	NM_001024931	2.002	0.13
Fntb	chr12:77987553-77987808	NM_145927	2.169	0.13	chr12:77940957-77941086	NM_145927	-2.141	-0.13
Rgag4	chrX:99265795-99266017	NM_183318	-7.154	-0.24	chrX:99265795-99266017	NM_183318	-3.207	-0.11
Col18a1	chr10:76525442-76525706	NM_001109991	3.408	0.16	chr10:76525442-76525706	NM_001109991	-4.901	-0.16
Tpcn1	chr5:121010969-121011094	NM_145853	3.063	0.17	chr5:121010969-121011094	NM_145853	-2.114	-0.13
Osbpl2	chr2:179849022-179849183	NM_144500	5.035	0.1	chr2:179849022-179849183	NM_144500	-3.632	-0.12
Baiap2	chr11:119862466-119862644	NM_001037754	2.246	0.12	chr11:119862466-119862644	NM_001037754	-3.06	-0.11
Mtap7	chr10:19987045-19987218	NM_008635	3.273	0.11	chr10:19965115-19965322	NM_008635	-3.568	-0.15
Pde2a	chr7:108605237-108605473	NM_001008548	-3.172	-0.12	chr7:108621497-108621672	NM_001008548	-2.181	-0.11
Smg6	chr11:74966243-74966374	NM_001002764	4.068	0.1	chr11:74966243-74966374	NM_001002764	-2.271	-0.11
Nrxn1	chr17:91170791-91170928	NM_020252	2.149	0.11	chr17:91170791-91170928	NM_020252	-2.401	-0.1
Tceal3	chrX:133201058-133201227	NM_001029978	-6.089	-0.26	chrX:133200923-133201061	NM_001029978	-6.237	-0.13
Kif5a	chr10:126668373-126668605	NM_001039000	4.025	0.12	chr10:126668373-126668605	NM_001039000	-2.41	-0.1
Gadd45g	chr13:51939453-51939717	NM_011817	2.169	0.16	chr13:51939453-51939717	NM_011817	-2.297	-0.19
1700088E04Rik	chr15:78965961-78966079	NM_138581	-3.518	-0.24	chr15:78965961-78966079	NM_138581	3.564	0.21
Ccnd3	chr17:47660234-47660425	NM_001081635	2.822	0.16	chr17:47660234-47660425	NM_001081635	-3.168	-0.12
Pacsin1	chr17:27824432-27824578	NM_011861	2.938	0.12	chr17:27812631-27812752	NM_011861	-2.303	-0.17
2310022B05Rik	chr8:127175368-127175491	NM_175149	3.167	0.15	chr8:127175368-127175491	NM_175149	-2.03	-0.1
Lzts2	chr19:45095882-45096025	NM_001130525	2.175	0.1	chr19:45095882-45096025	NM_001130525	-4.393	-0.13
Prkce	chr17:86803690-86803802	NM_011104	3.092	0.12	chr17:86702223-86702507	NM_011104	2.725	0.15
Klf7	chr1:64135309-64135561	NM_033563	2.462	0.13	chr1:64135309-64135561	NM_033563	-2.121	-0.1
Dnaic1	chr4:41545803-41546001	NM_175138	2.222	0.11	chr4:41545803-41546001	NM_175138	-2.825	-0.15
Zhx2	chr15:57627240-57627437	NM_199449	2.984	0.1	chr15:57581120-57581264	NM_199449	-3.879	-0.11
Faim2	chr15:99330584-99330804	NM_001038658	2.879	0.12	chr15:99342489-99342699	NM_001038658	-3.071	-0.14
Gas7	chr11:67469118-67469241	NM_001109657	3.185	0.18	chr11:67469118-67469241	NM_001109657	-3.183	-0.17
Gse1	chr8:123063626-123063772	NM_001145896	3.866	0.12	chr8:123074831-123074976	NM_001145896	-2.766	-0.14
Gng7	chr10:80434522-80434640	NM_001038655	3.885	0.13	chr10:80465323-80465527	NM_001038655	-2.297	-0.14
Mmp14	chr14:55052379-55052595	NM_008608	4.208	0.14	chr14:55058525-55058750	NM_008608	-2.356	-0.15
H13	chr2:152512760-152512885	NM_001159551	3.872	0.15	chr2:152532161-152532398	NM_001159551	-3.581	-0.15
Zfx	chrX:91369055-91369225	NM_001044386	-5.222	-0.24	chrX:91367833-91367943	NM_001044386	-4.344	-0.16
Cit	chr5:116386829-116387081	NM_007708	3.757	0.12	chr5:116357615-116357896	NM_007708	-2.32	-0.11
Nrgn	chr9:37351995-37352226	NM_022029	2.884	0.11	chr9:37351995-37352226	NM_022029	-2.765	-0.11
Enc1	chr13:98019214-98019328	NM_007930	2.408	0.12	chr13:98019214-98019328	NM_007930	-3.066	-0.11
Lpin1	chr12:16548358-16548528	NM_001130412	2.682	0.12	chr12:16548358-16548528	NM_001130412	-3.312	-0.1
Rasal1	chr5:121093734-121093872	NM_013832	2.36	0.1	chr5:121093734-121093872	NM_013832	-2.52	-0.1
Chst3	chr10:59680588-59680736	NM_016803	2.582	0.14	chr10:59680588-59680736	NM_016803	-2.726	-0.11
Fasn	chr11:120682237-120682392	NM_007988	3.431	0.15	chr11:120682237-120682392	NM_007988	-3.958	-0.14
Itsn1	chr16:91856409-91856580	NM_001110275	2.042	0.12	chr16:91856409-91856580	NM_001110275	-3.158	-0.14
Mxra8	chr4:155211926-155212094	NM_024263	3.366	0.17	chr4:155211926-155212094	NM_024263	-2.359	-0.13
Coro2b	chr9:62388752-62388878	NM_175484	2.81	0.14	chr9:62388752-62388878	NM_175484	-2.724	-0.12
Ctdspl	chr9:118863106-118863342	NM_133710	2.625	0.11	chr9:118848484-118848696	NM_133710	-2.183	-0.11
Atp6v0a1	chr11:100924700-100924867	NM_016920	2.208	0.14	chr11:100924700-100924867	NM_016920	-2.212	-0.1
Aatf	chr11:84295067-84295303	NM_019816	2.927	0.16	chr11:84295067-84295303	NM_019816	-3.128	-0.15
Rbbp7	chrX:159198854-159199070	NM_009031	-7.142	-0.14	chrX:159198688-159198839	NM_009031	-7.739	-0.12
Nfix	chr8:87273806-87273999	NM_001081981	2.542	0.12	chr8:87273806-87273999	NM_001081981	-2.514	-0.12
Klf13	chr7:71035348-71035557	NM_021366	3.092	0.12	chr7:71035348-71035557	NM_021366	-3.543	-0.1
Laptm5	chr4:130472087-130472272	NM_010686	2.311	0.12	chr4:130472087-130472272	NM_010686	-2.492	-0.1
Mad1l1	chr5:140740106-140740362	NM_010752	4.671	0.17	chr5:140780432-140780694	NM_010752	-2.025	-0.14
Igfbp5	chr1:72925130-72925314	NM_010518	2.12	0.11	chr1:72925130-72925314	NM_010518	-3.062	-0.15
Iqsec3	chr6:121335254-121335386	NM_001033354	2.289	0.11	chr6:121335254-121335386	NM_001033354	-2.32	-0.12
Nuak1	chr10:83851673-83851852	NM_001004363	3.395	0.12	chr10:83851673-83851852	NM_001004363	-2.7	-0.12
Spock1	chr13:57631943-57632223	NM_001166463	2.44	0.11	chr13:57853503-57853781	NM_001166463	-2.273	-0.16
Pitpnc1	chr11:107241024-107241286	NM_145823	3.648	0.19	chr11:107241024-107241286	NM_145823	-2.55	-0.15
Usp11	chrX:20281023-20281135	NM_145628	-7.691	-0.17	chrX:20281132-20281366	NM_145628	-5.645	-0.14
Rapgef4	chr2:71877106-71877256	NM_019688	3.461	0.12	chr2:71894047-71894270	NM_019688	-2.624	-0.12
Serpina3n	chr12:105645172-105645323	NM_009252	2.493	0.16	chr12:105645172-105645323	NM_009252	-2.699	-0.15
9030425E11Rik	chr9:40515432-40515546	NM_133733	2.366	0.14	chr9:40515432-40515546	NM_133733	-2.564	-0.12
Pitpnm2	chr5:124572023-124572141	NM_011256	2.499	0.19	chr5:124571541-124571836	NM_011256	2.907	0.1
Tgfbr2	chr9:116001177-116001417	NM_009371	3.727	0.15	chr9:116079223-116079499	NM_009371	-2.5	-0.15
Lmf1	chr17:25793447-25793595	NM_029624	2.807	0.1	chr17:25793447-25793595	NM_029624	-2.701	-0.1
A130022J15Rik	chr6:97100359-97100556	NM_175313	3.608	0.12	chr6:97100359-97100556	NM_175313	-4.053	-0.11
Fam118a	chr15:84874412-84874615	NM_133750	2.698	0.14	chr15:84874412-84874615	NM_133750	-3.055	-0.14
Baz2b	chr2:59927583-59927769	NM_001001182	2.305	0.11	chr2:59927583-59927769	NM_001001182	-2.558	-0.11
Dis3l	chr9:64189426-64189624	NM_001001295	2.528	0.1	chr9:64189426-64189624	NM_001001295	-2.552	-0.1
Atp11c	chrX:57656837-57656946	NM_001001798	-7.763	-0.14	chrX:57656837-57656946	NM_001001798	-5.795	-0.12
Scarf1	chr11:75337549-75337835	NM_001004157	2.216	0.27	chr11:75333836-75333945	NM_001004157	-2.748	-0.13
Maml3	chr3:51543500-51543719	NM_001004176	3.67	0.1	chr3:51659093-51659335	NM_001004176	-2.561	-0.11
Syne2	chr12:76937850-76938008	NM_001005510	2.904	0.1	chr12:76957269-76957550	NM_001005510	-2.171	-0.3
Gm1568	chr12:81859986-81860102	NM_001008423	4.161	0.15	chr12:81859135-81859267	NM_001008423	-3.83	-0.13
Il4ra	chr7:132704288-132704454	NM_001008700	2.365	0.12	chr7:132704288-132704454	NM_001008700	-2.899	-0.1
Slc38a8	chr8:122014962-122015177	NM_001009950	3.794	0.12	chr8:122027344-122027458	NM_001009950	-2.068	-0.13
Sctr	chr1:121940122-121940231	NM_001012322	2.468	0.16	chr1:121940122-121940231	NM_001012322	-2.187	-0.12
Tmem151b	chr17:45682030-45682218	NM_001013749	6.727	0.14	chr17:45681902-45682009	NM_001013749	-2.467	-0.12
Vwde	chr6:13171765-13171998	NM_001013757	2.737	0.21	chr6:13171765-13171998	NM_001013757	-2.326	-0.2
Macrod2	chr2:141137914-141138135	NM_001013802	2.81	0.16	chr2:141137914-141138135	NM_001013802	-2.913	-0.2
Shc2	chr10:79086060-79086208	NM_001024539	2.104	0.12	chr10:79086060-79086208	NM_001024539	-2.537	-0.11
Tmem201	chr4:149105285-149105408	NM_001025106	2.948	0.19	chr4:149105285-149105408	NM_001025106	-2.155	-0.14
Sox6	chr7:123037263-123037424	NM_001025559	2.694	0.1	chr7:123037263-123037424	NM_001025559	-3.141	-0.12
Pik3cd	chr4:149057213-149057457	NM_001029837	2.133	0.15	chr4:149023785-149024067	NM_001029837	2.846	0.12
Fat2	chr11:55127653-55127941	NM_001029988	-2.04	-0.17	chr11:55127653-55127941	NM_001029988	2.742	0.11
Pecam1	chr11:106560598-106560821	NM_001032378	2.217	0.15	chr11:106560598-106560821	NM_001032378	-2.214	-0.15
Skap1	chr11:96597776-96598020	NM_001033186	4.309	0.11	chr11:96592108-96592379	NM_001033186	-2.012	-0.12
C77080	chr4:128908405-128908624	NM_001033189	3.259	0.11	chr4:128908405-128908624	NM_001033189	-2.867	-0.1
AU022751	chrX:5660017-5660258	NM_001033211	3.092	0.17	chrX:5660017-5660258	NM_001033211	-2.333	-0.12
Zbtb16	chr9:48569356-48569509	NM_001033324	3.411	0.15	chr9:48569356-48569509	NM_001033324	-2.425	-0.14
Abcc4	chr14:119089730-119089842	NM_001033336	3.495	0.13	chr14:119090729-119090881	NM_001033336	-2.549	-0.1
A430078G23Rik	chr8:3353367-3353578	NM_001033378	2.444	0.12	chr8:3353367-3353578	NM_001033378	-3.525	-0.13
Gm1060	chr5:30658231-30658497	NM_001033460	2.72	0.18	chr5:30658231-30658497	NM_001033460	-2.448	-0.12
Wdr72	chr9:74034628-74034791	NM_001033500	2.264	0.11	chr9:74034628-74034791	NM_001033500	-3.096	-0.1
4930428E23Rik	chrX:72401312-72401441	NM_001033786	-9.374	-0.27	chrX:72401014-72401129	NM_001033786	-5.332	-0.11
Zcchc16	chrX:141377986-141378094	NM_001033795	2.382	0.12	chrX:141122681-141122823	NM_001033795	-2.199	-0.11
Shank1	chr7:51608745-51609005	NM_001034115	4.633	0.14	chr7:51608745-51609005	NM_001034115	-3.807	-0.12
Ripply2	chr9:86913051-86913169	NM_001037907	2.34	0.13	chr9:86913051-86913169	NM_001037907	-2.734	-0.12
Ldb3	chr14:35404100-35404253	NM_001039071	2.916	0.11	chr14:35404100-35404253	NM_001039071	-3.923	-0.11
Tmem120b	chr5:123560333-123560458	NM_001039723	4.858	0.17	chr5:123527235-123527505	NM_001039723	-2.853	-0.15
Txnrd1	chr10:82329507-82329714	NM_001042513	2.022	0.12	chr10:82312868-82313031	NM_001042523	-2.208	-0.1
Smad7	chr18:75535306-75535566	NM_001042660	2.592	0.12	chr18:75535306-75535566	NM_001042660	-3.754	-0.12
Cacna1i	chr15:80189472-80189762	NM_001044308	-2.211	-0.14	chr15:80156406-80156640	NM_001044308	-3.463	-0.11
Hhipl1	chr12:109556652-109556764	NM_001044380	4.103	0.11	chr12:109556761-109557032	NM_001044380	-2.732	-0.1
Hs6st2	chrX:49032874-49033112	NM_001077202	-7.641	-0.22	chrX:49034072-49034241	NM_001077202	-2.452	-0.11
Shroom3	chr5:93371782-93372021	NM_001077595	3.927	0.1	chr5:93267326-93267604	NM_001077595	-2.083	-0.15
4921515J06Rik	chr3:108743358-108743483	NM_001078646	4.074	0.13	chr3:108742959-108743236	NM_001078646	-4.564	-0.13
Tcf7l1	chr6:72603656-72603844	NM_001079822	3.66	0.16	chr6:72603656-72603844	NM_001079822	-3.724	-0.18
Gtf2i	chr5:134730322-134730592	NM_001080746	3.176	0.14	chr5:134730322-134730592	NM_001080746	-2.445	-0.11
Cps1	chr1:67270468-67270675	NM_001080809	2.865	0.13	chr1:67270468-67270675	NM_001080809	-4.211	-0.14
Rab11fip1	chr8:28271704-28271908	NM_001080813	2.914	0.11	chr8:28271704-28271908	NM_001080813	-3.335	-0.13
Adamts6	chr13:105181208-105181341	NM_001081020	2.983	0.15	chr13:105181208-105181341	NM_001081020	-3.369	-0.15
Srgap1	chr10:121403066-121403353	NM_001081037	-2.186	-0.1	chr10:121454175-121454283	NM_001081037	-2.158	-0.1
Nhs	chrX:158596349-158596601	NM_001081052	-5.956	-0.29	chrX:158597622-158597835	NM_001081052	-3.941	-0.12
Pdzd2	chr15:12365677-12365840	NM_001081064	2.074	0.11	chr15:12365677-12365840	NM_001081064	-2.792	-0.11
Tmf1	chr6:97125831-97126108	NM_001081111	2.11	0.16	chr6:97125831-97126108	NM_001081111	-3.071	-0.18
Arhgap36	chrX:46823906-46824031	NM_001081123	-5.722	-0.13	chrX:46823764-46823894	NM_001081123	-5.681	-0.12
Mtap7d2	chrX:155852910-155853086	NM_001081124	-11.699	-0.24	chrX:155852910-155853086	NM_001081124	-3.619	-0.11
Gabbr2	chr4:46812815-46812931	NM_001081141	3.098	0.13	chr4:46944179-46944443	NM_001081141	-2.004	-0.11
Mdga1	chr17:29989416-29989541	NM_001081160	4.2	0.11	chr17:30010903-30011118	NM_001081160	-4.071	-0.12
Dgkh	chr14:79054098-79054368	NM_001081336	2.426	0.15	chr14:79059098-79059307	NM_001081336	-3.044	-0.15
Chd2	chr7:80599186-80599383	NM_001081345	2.624	0.1	chr7:80599186-80599383	NM_001081345	-4.541	-0.12
Rhobtb1	chr10:68683021-68683213	NM_001081347	2.964	0.14	chr10:68683021-68683213	NM_001081347	-2.013	-0.12
Mamld1	chrX:68371726-68371895	NM_001081354	4.331	0.17	chrX:68303288-68303397	NM_001081354	-4.603	-0.1
Rimbp2	chr5:129446911-129447140	NM_001081388	2.595	0.11	chr5:129294213-129294438	NM_001081388	-2.446	-0.12
Amotl1	chr9:14379710-14379882	NM_001081395	2.784	0.11	chr9:14379710-14379882	NM_001081395	-3.572	-0.13
Bcr	chr10:74567208-74567423	NM_001081412	2.849	0.11	chr10:74567208-74567423	NM_001081412	-3.411	-0.12
Gltscr1	chr7:16557531-16557818	NM_001081418	2.205	0.16	chr7:16564896-16565031	NM_001081418	-3.233	-0.13
Camta1	chr4:150761161-150761448	NM_001081557	2.408	0.18	chr4:150943355-150943542	NM_001081557	-3.146	-0.13
Dact3	chr7:17471009-17471240	NM_001081655	4.096	0.11	chr7:17471009-17471240	NM_001081655	-3.651	-0.1
Pigyl	chr9:21962055-21962266	NM_001082532	4.214	0.14	chr9:21962055-21962266	NM_001082532	-6.147	-0.14
Ptchd2	chr4:147660514-147660718	NM_001083342	3.569	0.1	chr4:147662864-147663108	NM_001083342	-3.091	-0.11
Ndufv3	chr17:31661809-31662052	NM_001083891	3.365	0.15	chr17:31661809-31662052	NM_001083891	-2.851	-0.14
Tle3	chr9:61226438-61226575	NM_001083927	2.061	0.15	chr9:61253215-61253503	NM_001083927	-2.881	-0.12
Kif26a	chr12:113405711-113405978	NM_001097621	2.726	0.15	chr12:113405711-113405978	NM_001097621	-2.189	-0.14
Phldb3	chr7:25404408-25404527	NM_001102613	3.879	0.17	chr7:25404408-25404527	NM_001102613	-3.639	-0.13
Kif19a	chr11:114646741-114646848	NM_001102615	2.404	0.14	chr11:114646741-114646848	NM_001102615	-3.771	-0.1
Pcdh19	chrX:130222393-130222523	NM_001105245	-5.693	-0.23	chrX:130223405-130223550	NM_001105245	-3.35	-0.11
Cbfa2t3	chr8:125188452-125188737	NM_001109873	2.364	0.13	chr8:125222846-125222988	NM_009824	-3.805	-0.12
Ttk	chr9:83724987-83725149	NM_001110265	2.9	0.1	chr9:83724987-83725149	NM_001110265	-3.076	-0.11
Nav2	chr7:56777461-56777693	NM_001111016	2.499	0.11	chr7:56517767-56517930	NM_001111016	-3.58	-0.1
Runx1	chr16:92684207-92684392	NM_001111021	2.571	0.24	chr16:92684207-92684392	NM_001111021	-2.039	-0.18
Cyth1	chr11:118108500-118108617	NM_001112699	2.779	0.15	chr11:118108500-118108617	NM_001112699	-2.737	-0.12
Synj2	chr17:5966367-5966496	NM_001113352	3.741	0.14	chr17:5966367-5966496	NM_001113352	-2.955	-0.11
Dyrk1a	chr16:94814127-94814270	NM_001113389	2.254	0.1	chr16:94787741-94788011	NM_001113389	-2.086	-0.23
Ebf3	chr7:144398343-144398530	NM_001113414	3.1	0.14	chr7:144398343-144398530	NM_001113414	-3.552	-0.12
Itga9	chr9:118710964-118711084	NM_001113514	2.06	0.12	chr9:118603597-118603763	NM_133721	-3.252	-0.11
Lima1	chr15:99649912-99650134	NM_001113545	2.803	0.13	chr15:99624226-99624373	NM_001113545	-2.44	-0.26
Ksr2	chr5:118057846-118058121	NM_001114545	-2.295	-0.12	chr5:117878698-117878911	NM_001034873	-3.268	-0.14
Tnrc18	chr5:143562174-143562405	NM_001122730	2.327	0.17	chr5:143548601-143548870	NM_001122730	-2.101	-0.14
Nfia	chr4:97577622-97577737	NM_001122952	2.68	0.17	chr4:97577622-97577737	NM_001122952	-5.005	-0.11
Anks1b	chr10:90144894-90145130	NM_001128086	3.019	0.11	chr10:90410529-90410763	NM_001128086	-3.762	-0.18
Opn4	chr14:35404100-35404253	NM_001128599	2.916	0.11	chr14:35404100-35404253	NM_001128599	-3.923	-0.11
Megf11	chr9:64231268-64231500	NM_001134399	3.773	0.15	chr9:64541651-64541820	NM_001134399	-4.333	-0.11
Usp51	chrX:149441870-149441990	NM_001137547	-9.726	-0.18	chrX:149441870-149441990	NM_001137547	-5.007	-0.11
Fam188b	chr6:55244694-55244919	NM_001142781	3.662	0.12	chr6:55244694-55244919	NM_001142781	-2.024	-0.1
Fam13c	chr10:69969873-69970016	NM_001143776	3.639	0.12	chr10:69969873-69970016	NM_001143776	-3.193	-0.11
Plcb1	chr2:135133619-135133735	NM_001145830	2.76	0.14	chr2:135133619-135133735	NM_001145830	-3.156	-0.11
Crocc	chr4:140597496-140597644	NM_001145958	4.867	0.2	chr4:140597496-140597644	NM_001145958	-5.935	-0.17
Casz1	chr4:148321901-148322090	NM_001159344	4.216	0.11	chr4:148242295-148242585	NM_001159344	2.001	0.43
Esrrb	chr12:87762262-87762445	NM_001159500	2.149	0.1	chr12:87805001-87805216	NM_001159500	-2.004	-0.1
Pfas	chr11:68806586-68806849	NM_001159519	2.902	0.13	chr11:68806586-68806849	NM_001159519	-2.468	-0.11
Cacna1c	chr6:119007276-119007405	NM_001159533	2.85	0.2	chr6:118848894-118849152	NM_001159533	-2.46	-0.16
Cldn10a	chr14:119267715-119267827	NM_001160096	3.097	0.15	chr14:119267715-119267827	NM_001160096	-2.783	-0.11
Slc3a2	chr19:8789497-8789686	NM_001161413	2.914	0.14	chr19:8789497-8789686	NM_001161413	-4.692	-0.17
Kif26b	chr1:180845183-180845339	NM_001161665	2.114	0.11	chr1:180845183-180845339	NM_001161665	-4.183	-0.11
Tcfeb	chr17:47910670-47910857	NM_001161722	3.134	0.14	chr17:47910670-47910857	NM_001161722	-2.022	-0.11
Gm15455	chr1:33895658-33895840	NM_001161816	4.388	0.16	chr1:33895658-33895840	NM_001161816	-3.097	-0.12
Kdm4a	chr4:117810488-117810656	NM_001161823	2.361	0.1	chr4:117810488-117810656	NM_001161823	-4.136	-0.12
Megf6	chr4:153633073-153633241	NM_001162977	4.776	0.18	chr4:153563134-153563365	NM_001162977	-2.672	-0.1
4933407C03Rik	chr8:119880305-119880465	NM_001163262	5.707	0.11	chr8:119894353-119894481	NM_001163262	-3.725	-0.1
Mov10	chr3:104597965-104598197	NM_001163440	2.351	0.14	chr3:104597965-104598197	NM_001163440	-3.068	-0.13
C130039O16Rik	chr12:85491157-85491292	NM_001163501	2.293	0.14	chr12:85491157-85491292	NM_001163501	-3.838	-0.14
Nhsl2	chrX:99188144-99188292	NM_001163610	2.34	0.1	chrX:99265795-99266017	NM_001163610	-3.207	-0.11
Tnnt3	chr7:149690994-149691114	NM_001163664	2.384	0.11	chr7:149690994-149691114	NM_001163664	-3.807	-0.14
C530008M17Rik	chr5:77287108-77287278	NM_001163793	6.217	0.15	chr5:77286450-77286567	NM_001163793	-2.123	-0.14
Zfp605	chr5:110534185-110534335	NM_001163996	3.219	0.14	chr5:110534426-110534573	NM_001163996	-3.42	-0.11
Kalrn	chr16:34413736-34413917	NM_001164268	3.319	0.13	chr16:34271588-34271846	NM_001164268	-2.891	-0.17
Slk	chr19:47694864-47695001	NM_001164639	2.029	0.12	chr19:47694864-47695001	NM_001164639	-2.994	-0.1
Trappc9	chr15:72640308-72640527	NM_001164641	7.122	0.14	chr15:72840038-72840188	NM_001164641	-2.928	-0.12
Sh3pxd2a	chr19:47388559-47388694	NM_001164717	3.45	0.11	chr19:47355467-47355611	NM_001164717	-3.045	-0.17
Dcaf4	chr12:84867280-84867549	NM_001165256	2.305	0.14	chr12:84867280-84867549	NM_001165256	-3.345	-0.17
Ccdc33	chr9:57908899-57909048	NM_001166282	3.221	0.14	chr9:57908899-57909048	NM_001166282	-3.876	-0.12
Tead1	chr7:119919584-119919754	NM_001166584	3.008	0.1	chr7:119924755-119924903	NM_001166584	-3.094	-0.11
Nrg2	chr18:36181937-36182052	NM_001167891	3.261	0.21	chr18:36181937-36182052	NM_001167891	-2.041	-0.12
Arhgap39	chr15:76639530-76639689	NM_001168288	2.474	0.14	chr15:76628101-76628331	NM_001168288	-3.089	-0.11
1700008F21Rik	chr8:131668930-131669067	NM_001168369	2.153	0.15	chr8:131668930-131669067	NM_001168369	-2.243	-0.1
Rnf144b	chr13:47319252-47319376	NM_001170643	2.204	0.11	chr13:47321370-47321631	NM_001170643	-2.012	-0.11
Pde8b	chr13:95802234-95802432	NM_001170669	2.549	0.13	chr13:95802429-95802543	NM_001170669	-2.576	-0.14
Rbm20	chr19:53913289-53913428	NM_001170847	3.234	0.11	chr19:53880845-53881113	NM_001170847	-2.028	-0.13
Slc14a1	chr18:78338690-78338931	NM_001171011	3.696	0.13	chr18:78338690-78338931	NM_001171011	-2.911	-0.11
Obscn	chr11:58937431-58937576	NM_001171512	2.386	0.12	chr11:58937431-58937576	NM_001171512	-2.601	-0.11
Dnase1l1	chrX:71527801-71527990	NM_001172154	-6.892	-0.25	chrX:71528082-71528322	NM_001172154	-2.24	-0.1
Cacna2d2	chr9:107386945-107387084	NM_001174047	3.603	0.13	chr9:107353739-107353998	NM_001174047	-3.094	-0.12
Pcdha4-g	chr18:37139742-37139985	NM_001174154	2.66	0.12	chr18:37304642-37304851	NM_001174154	-2.282	-0.15
Rasgrp4	chr7:29923060-29923226	NM_001174155	2.221	0.26	chr7:29923060-29923226	NM_001174155	-2.524	-0.3
Rara	chr11:98835028-98835142	NM_001176528	3.744	0.1	chr11:98823129-98823381	NM_001176528	-2.683	-0.11
Klk11	chr7:51028086-51028207	NM_001177373	3.337	0.17	chr7:51028086-51028207	NM_001177373	-3.706	-0.15
Ccdc162	chr10:41266650-41266800	NM_001177571	2.341	0.12	chr10:41266650-41266800	NM_001177571	-3.1	-0.11
Pde4b	chr4:101996285-101996395	NM_001177983	3.841	0.14	chr4:102250766-102250983	NM_001177980	-4.137	-0.11
Prdm16	chr4:153914981-153915110	NM_001177995	5.345	0.14	chr4:153902438-153902726	NM_001177995	2.668	0.16
Dcaf12l1	chrX:42142944-42143106	NM_001190718	-12.43	-0.18	chrX:42142944-42143106	NM_001190718	-6.18	-0.12
Jak3	chr8:74205882-74206117	NM_001190830	2.609	0.12	chr8:74205882-74206117	NM_001190830	-4.551	-0.1
Alpl	chr4:137307536-137307823	NM_007431	-2.74	-0.14	chr4:137356556-137356663	NM_007431	-3.419	-0.13
Arx	chrX:90541428-90541618	NM_007492	-4.598	-0.13	chrX:90532167-90532276	NM_007492	-2.863	-0.1
Zfhx3	chr8:111370740-111370932	NM_007496	2.217	0.12	chr8:111370740-111370932	NM_007496	-2.648	-0.14
Cd37	chr7:52490851-52491054	NM_007645	4.487	0.12	chr7:52494001-52494217	NM_007645	-2.443	-0.1
Cd5	chr19:10794676-10794848	NM_007650	2.689	0.2	chr19:10794676-10794848	NM_007650	-4.055	-0.22
Cdh15	chr8:125389042-125389264	NM_007662	5.064	0.15	chr8:125388759-125389045	NM_007662	-2.377	-0.12
Pcdha4	chr18:37139742-37139985	NM_007766	2.66	0.12	chr18:37304642-37304851	NM_007766	-2.282	-0.15
Cux2	chr5:122432024-122432160	NM_007804	5.75	0.11	chr5:122419300-122419543	NM_007804	2.799	0.11
Cyp26a1	chr19:37775212-37775459	NM_007811	2.915	0.11	chr19:37770036-37770315	NM_007811	-2.089	-0.11
Dcc	chr18:72233712-72233986	NM_007831	-3.466	-0.18	chr18:72233712-72233986	NM_007831	2.649	0.1
Twist2	chr1:93696942-93697091	NM_007855	4.358	0.13	chr1:93697609-93697906	NM_007855	2.129	0.2
Esx1	chrX:133658029-133658277	NM_007957	-3.335	-0.23	chrX:133653784-133653911	NM_007957	-3.662	-0.12
Fgl2	chr5:20878853-20879125	NM_008013	3.063	0.18	chr5:20878853-20879125	NM_008013	-2.512	-0.1
Fli1	chr9:32323008-32323266	NM_008026	2.65	0.1	chr9:32242006-32242272	NM_008026	-3.15	-0.21
Fmr1	chrX:65932534-65932710	NM_008031	-7.599	-0.22	chrX:65932427-65932537	NM_008031	-4.839	-0.11
Fosl2	chr5:32445702-32445877	NM_008037	4.476	0.14	chr5:32445702-32445877	NM_008037	-4.073	-0.11
Gli3	chr13:15557017-15557223	NM_008130	2.19	0.12	chr13:15557017-15557223	NM_008130	-3.84	-0.12
Gna14	chr19:16566128-16566361	NM_008137	3.063	0.14	chr19:16566128-16566361	NM_008137	-2.467	-0.1
Gpc4	chrX:49517043-49517222	NM_008150	-3.438	-0.2	chrX:49518070-49518182	NM_008150	-2.67	-0.12
Hmgb3	chrX:68809732-68809866	NM_008253	-11.546	-0.15	chrX:68809732-68809866	NM_008253	-6.391	-0.12
Hspg2	chr4:137039963-137040108	NM_008305	4.299	0.1	chr4:137042095-137042209	NM_008305	-2.087	-0.21
Irf8	chr8:123255852-123256093	NM_008320	2.439	0.14	chr8:123270434-123270543	NM_008320	-2.217	-0.11
Kcne1	chr16:92359143-92359325	NM_008424	3.084	0.1	chr16:92346455-92346578	NM_008424	-2.791	-0.11
Kcnk4	chr19:7012607-7012735	NM_008431	2.033	0.1	chr19:7012732-7013013	NM_008431	-2.566	-0.13
Kcnq1	chr7:150511244-150511439	NM_008434	2.547	0.11	chr7:150481372-150481523	NM_008434	-4.147	-0.14
Mycl1	chr4:122677703-122677897	NM_008506	3.041	0.13	chr4:122677703-122677897	NM_008506	-3.187	-0.12
Mgmt	chr7:144116345-144116614	NM_008598	2.397	0.19	chr7:144116345-144116614	NM_008598	-3.313	-0.18
Mrc2	chr11:105193485-105193704	NM_008626	3.103	0.14	chr11:105193485-105193704	NM_008626	-2.405	-0.11
Mtf1	chr4:124493366-124493593	NM_008636	2.949	0.11	chr4:124493366-124493593	NM_008636	-3.992	-0.12
Nid2	chr14:20569672-20569806	NM_008695	5.066	0.12	chr14:20569672-20569806	NM_008695	-4.08	-0.11
Nrap	chr19:56418561-56418840	NM_008733	2.823	0.17	chr19:56418561-56418840	NM_008733	-2.376	-0.11
Ntn1	chr11:68119722-68119870	NM_008744	2.875	0.1	chr11:68192339-68192555	NM_008744	-2.264	-0.1
Phka1	chrX:99839703-99839857	NM_008832	-6.988	-0.23	chrX:99839567-99839706	NM_008832	-6.069	-0.11
Prm2	chr16:10796731-10796840	NM_008933	2.721	0.17	chr16:10796731-10796840	NM_008933	-3.772	-0.11
Sox3	chrX:58148240-58148367	NM_009237	-5.169	-0.11	chrX:58146499-58146619	NM_009237	-4.956	-0.11
Usp9x	chrX:12648719-12648837	NM_009481	-5.816	-0.2	chrX:12648558-12648722	NM_009481	-2.293	-0.1
Wnt11	chr7:105988129-105988357	NM_009519	2.83	0.15	chr7:105988129-105988357	NM_009519	-3.246	-0.12
Atrx	chrX:103124124-103124396	NM_009530	-7.659	-0.13	chrX:103124124-103124396	NM_009530	-5.881	-0.16
Xiap	chrX:39434698-39434835	NM_009688	4.888	0.18	chrX:39421155-39421279	NM_009688	-6.667	-0.15
Arhgap6	chrX:165474815-165474938	NM_009707	-6.463	-0.25	chrX:165474558-165474818	NM_009707	-2.96	-0.14
Cdc25c	chr18:34897026-34897142	NM_009860	2.85	0.14	chr18:34897026-34897142	NM_009860	-2.945	-0.12
Igf2bp1	chr11:95823956-95824084	NM_009951	2.059	0.12	chr11:95823956-95824084	NM_009951	-2.193	-0.1
Pcdha7	chr18:37139742-37139985	NM_009957	2.66	0.12	chr18:37304642-37304851	NM_009957	-2.282	-0.15
Pcdha5	chr18:37139742-37139985	NM_009959	2.66	0.12	chr18:37304642-37304851	NM_009959	-2.282	-0.15
Efnb2	chr8:8621220-8621413	NM_010111	2.29	0.17	chr8:8621220-8621413	NM_010111	-3.865	-0.16
Ephb3	chr16:21205955-21206153	NM_010143	3.42	0.14	chr16:21205955-21206153	NM_010143	-3.953	-0.15
Fgr	chr4:132537237-132537463	NM_010208	4.005	0.1	chr4:132537237-132537463	NM_010208	-4.166	-0.11
Fzd9	chr5:135725414-135725524	NM_010246	2.63	0.13	chr5:135725414-135725524	NM_010246	-2.312	-0.12
Gpr50	chrX:68917275-68917405	NM_010340	-7.631	-0.18	chrX:68917402-68917510	NM_010340	-6.271	-0.11
Irs4	chrX:138157535-138157776	NM_010572	-6.654	-0.26	chrX:138159098-138159337	NM_010572	-3.168	-0.11
Itk	chr11:46141015-46141252	NM_010583	2.497	0.11	chr11:46141015-46141252	NM_010583	-2.376	-0.12
Kif13a	chr13:46964863-46965036	NM_010617	4.338	0.17	chr13:46964863-46965036	NM_010617	-3.979	-0.14
Klf12	chr14:100455051-100455174	NM_010636	4.245	0.11	chr14:100455051-100455174	NM_010636	-5.119	-0.12
Lamc1	chr1:155135849-155136127	NM_010683	-2.42	-0.11	chr1:155169019-155169157	NM_010683	-2.452	-0.12
Bhlha15	chr5:144953631-144953745	NM_010800	2.258	0.14	chr5:144953631-144953745	NM_010800	-2.157	-0.12
Msl3	chrX:165111521-165111791	NM_010832	-8.513	-0.19	chrX:165112144-165112326	NM_010832	-3.612	-0.1
Nefl	chr14:68696782-68697039	NM_010910	2.127	0.11	chr14:68696782-68697039	NM_010910	-3.446	-0.13
Notch2	chr3:97828441-97828588	NM_010928	3.36	0.14	chr3:97888893-97889141	NM_010928	-3.277	-0.13
Pax7	chr4:139391916-139392053	NM_011039	2.751	0.16	chr4:139316591-139316699	NM_011039	-2.095	-0.13
Prkca	chr11:107884534-107884716	NM_011101	2.362	0.14	chr11:107827627-107827851	NM_011101	-2.078	-0.1
Ppard	chr17:28393734-28393977	NM_011145	2.327	0.13	chr17:28417334-28417602	NM_011145	-2.26	-0.14
Ptprn2	chr12:118390247-118390528	NM_011215	-3.161	-0.11	chr12:118493741-118494029	NM_011215	2.056	0.18
Pxn	chr5:115958306-115958439	NM_011223	2.821	0.12	chr5:115967099-115967208	NM_011223	-2.576	-0.13
Rlim	chrX:101177928-101178150	NM_011276	4.523	0.15	chrX:101176147-101176279	NM_011276	-5.167	-0.14
Six3	chr17:86015954-86016087	NM_011381	4.303	0.21	chr17:86015954-86016087	NM_011381	-3.729	-0.12
Slit3	chr11:35161720-35161861	NM_011412	2.488	0.15	chr11:35375418-35375564	NM_011412	-2.724	-0.1
Ncor2	chr5:125561922-125562124	NM_011424	4.102	0.11	chr5:125645371-125645483	NM_011424	-2.956	-0.13
Snap25	chr2:136574815-136575051	NM_011428	2.867	0.22	chr2:136574815-136575051	NM_011428	-2.706	-0.19
Sod3	chr5:52755224-52755368	NM_011435	3.421	0.11	chr5:52755224-52755368	NM_011435	-4.058	-0.11
Sox10	chr15:78996303-78996471	NM_011437	2.375	0.12	chr15:78996303-78996471	NM_011437	-2.804	-0.11
Zrsr1	chr11:22872579-22872758	NM_011663	2.905	0.12	chr11:22871997-22872128	NM_011663	-3.755	-0.13
Wnt10b	chr15:98611057-98611249	NM_011718	3.136	0.1	chr15:98610912-98611060	NM_011718	-3.516	-0.1
Xirp1	chr9:119932611-119932721	NM_011724	3.021	0.13	chr9:119932611-119932721	NM_011724	-2.218	-0.11
Ggt5	chr10:75052566-75052733	NM_011820	3.194	0.11	chr10:75052566-75052733	NM_011820	-4.562	-0.11
Odz2	chr11:35894582-35894805	NM_011856	3.393	0.13	chr11:35882688-35882952	NM_011856	-2.307	-0.21
Map3k4	chr17:12459554-12459672	NM_011948	3.682	0.11	chr17:12459554-12459672	NM_011948	-4.357	-0.1
Cpt1a	chr19:3325737-3325961	NM_013495	3.279	0.18	chr19:3321736-3321859	NM_013495	-2.243	-0.1
Prm1	chr16:10796731-10796840	NM_013637	2.721	0.17	chr16:10796731-10796840	NM_013637	-3.772	-0.11
Nrk	chrX:135449408-135449680	NM_013724	-4.562	-0.17	chrX:135449408-135449680	NM_013724	-2.034	-0.1
Npas3	chr12:54878797-54879018	NM_013780	4.037	0.13	chr12:54393493-54393725	NM_013780	-3.065	-0.11
Sergef	chr7:53799844-53799966	NM_013789	4.389	0.1	chr7:53785353-53785603	NM_013789	-2.348	-0.12
Pstpip2	chr18:78060344-78060560	NM_013831	3.11	0.12	chr18:78060344-78060560	NM_013831	-3.806	-0.1
Spdef	chr17:27862017-27862177	NM_013891	2.549	0.12	chr17:27862017-27862177	NM_013891	-3.043	-0.11
Mfi2	chr16:31885183-31885308	NM_013900	3.273	0.18	chr16:31885183-31885308	NM_013900	-2.43	-0.14
Gpr56	chr8:97510312-97510517	NM_018882	3.523	0.12	chr8:97510514-97510753	NM_018882	-2.713	-0.11
Usp27x	chrX:6952897-6953093	NM_019461	-8.746	-0.2	chrX:6952897-6953093	NM_019461	-4.237	-0.14
Myo10	chr15:25715432-25715693	NM_019472	3.467	0.12	chr15:25699089-25699302	NM_019472	-2.512	-0.11
Ammecr1	chrX:139401515-139401802	NM_019496	-2.04	-0.12	chrX:139401393-139401518	NM_019496	-5.029	-0.12
Wwox	chr8:117028246-117028485	NM_019573	2.806	0.12	chr8:117036141-117036429	NM_019573	2.574	0.11
Arid3b	chr9:57685767-57685957	NM_019689	2.484	0.12	chr9:57685767-57685957	NM_019689	-3.029	-0.11
Spen	chr4:141033671-141033779	NM_019763	4.22	0.27	chr4:141033671-141033779	NM_019763	-3.366	-0.21
Dmrtb1	chr4:107353286-107353530	NM_019872	2.707	0.1	chr4:107353286-107353530	NM_019872	-3.152	-0.11
Sult5a1	chr8:125673390-125673552	NM_020564	3.398	0.1	chr8:125673390-125673552	NM_020564	-3.029	-0.1
Fzd1	chr5:4756069-4756303	NM_021457	4.871	0.12	chr5:4755953-4756072	NM_021457	-3.666	-0.14
Tulp1	chr17:28502173-28502284	NM_021478	2.504	0.15	chr17:28495802-28496084	NM_021478	-2.695	-0.12
Scn5a	chr9:119471211-119471370	NM_021544	2.971	0.1	chr9:119392656-119392768	NM_021544	-2.719	-0.13
Pmepa1	chr2:173087156-173087330	NM_022995	3.78	0.14	chr2:173098008-173098195	NM_022995	-3.77	-0.11
Rgl3	chr9:21782181-21782327	NM_023622	3.733	0.13	chr9:21782181-21782327	NM_023622	-3.322	-0.1
Tsc22d4	chr5:138200562-138200696	NM_023910	3.258	0.15	chr5:138200562-138200696	NM_023910	-3.453	-0.14
Ttc28	chr5:111487516-111487713	NM_024477	3.996	0.14	chr5:111599350-111599629	NM_024477	2.711	0.14
Evpl	chr11:116084003-116084174	NM_025276	2.547	0.1	chr11:116094698-116094958	NM_025276	-2.235	-0.16
Rpl7l1	chr17:46921454-46921628	NM_025433	4.091	0.14	chr17:46921454-46921628	NM_025433	-3.748	-0.14
Efhd2	chr4:141429062-141429275	NM_025994	4.606	0.14	chr4:141427022-141427139	NM_025994	-3.113	-0.15
Cmtm5	chr14:55555328-55555517	NM_026066	3.208	0.1	chr14:55556205-55556318	NM_026066	-2.512	-0.1
Alg13	chrX:140752324-140752446	NM_026247	-8.75	-0.15	chrX:140752767-140753026	NM_026247	-5.241	-0.12
Lrp2bp	chr8:47107583-47107780	NM_026278	2.235	0.13	chr8:47107583-47107780	NM_026278	-2.101	-0.11
Fam114a1	chr5:65428056-65428214	NM_026667	7.314	0.19	chr5:65428056-65428214	NM_026667	-3.893	-0.14
Ccdc88c	chr12:102250523-102250637	NM_026681	2.316	0.15	chr12:102258492-102258762	NM_026681	-3.009	-0.21
Ppp1r14a	chr7:30076416-30076543	NM_026731	2.553	0.11	chr7:30076416-30076543	NM_026731	-3.178	-0.14
Ptcd2	chr13:100095367-100095638	NM_026873	2.849	0.41	chr13:100095367-100095638	NM_026873	-2.704	-0.37
Comtd1	chr14:22671434-22671586	NM_026965	2.188	0.14	chr14:22671434-22671586	NM_026965	-2.088	-0.17
Klk12	chr7:51028086-51028207	NM_027097	3.337	0.17	chr7:51028086-51028207	NM_027097	-3.706	-0.15
Lrrc27	chr7:146414945-146415081	NM_027164	2.114	0.11	chr7:146414945-146415081	NM_027164	-2.259	-0.11
Tecr	chr8:86098649-86098932	NM_027179	-3.335	-0.16	chr8:86098649-86098932	NM_027179	-3.202	-0.21
Zmynd8	chr2:165643526-165643738	NM_027230	2.038	0.15	chr2:165643526-165643738	NM_027230	-2.385	-0.17
Poc1a	chr9:106222386-106222588	NM_027354	2.713	0.12	chr9:106222386-106222588	NM_027354	-2.299	-0.1
2610109H07Rik	chr4:147481788-147481931	NM_027426	2.827	0.11	chr4:147481788-147481931	NM_027426	-3.572	-0.12
Spata16	chr3:26823211-26823458	NM_027583	2.728	0.24	chr3:26823211-26823458	NM_027583	-2.501	-0.2
4931408A02Rik	chr16:90876261-90876380	NM_027627	2.105	0.16	chr16:90876261-90876380	NM_027627	-2.657	-0.15
Rnf180	chr13:106082633-106082744	NM_027934	2.203	0.14	chr13:106082633-106082744	NM_027934	-3.012	-0.14
Myh14	chr7:51893451-51893666	NM_028021	3.001	0.19	chr7:51893451-51893666	NM_028021	-2.638	-0.16
Zbed3	chr13:96106176-96106294	NM_028106	3.82	0.15	chr13:96106176-96106294	NM_028106	-4.039	-0.13
1700106N22Rik	chr17:85656537-85656735	NM_028576	2.842	0.12	chr17:85840046-85840206	NM_028576	-4.877	-0.12
Gadl1	chr9:115825099-115825260	NM_028638	3.753	0.13	chr9:115825099-115825260	NM_028638	-3.375	-0.15
Fam110a	chr2:151802795-151802908	NM_028666	2.978	0.17	chr2:151796385-151796510	NM_028666	-4.419	-0.1
Lonrf3	chrX:33869329-33869508	NM_028894	-9.989	-0.12	chrX:33869078-33869231	NM_028894	-10.231	-0.12
Ttc25	chr11:100417405-100417550	NM_028918	2.136	0.12	chr11:100417405-100417550	NM_028918	-3.387	-0.13
4833422F24Rik	chr2:165221501-165221749	NM_029021	3.467	0.18	chr2:165221501-165221749	NM_029021	-2.268	-0.15
Spsb1	chr4:149311533-149311665	NM_029035	2.858	0.14	chr4:149280716-149280983	NM_029035	-2.896	-0.12
Ccdc146	chr5:20878853-20879125	NM_029195	3.063	0.18	chr5:20878853-20879125	NM_029195	-2.512	-0.1
Tsen54	chr11:115673128-115673305	NM_029557	3.983	0.13	chr11:115673128-115673305	NM_029557	-4.364	-0.14
Pkd1l2	chr8:119556717-119556964	NM_029686	3.045	0.12	chr8:119556717-119556964	NM_029686	-2.053	-0.11
Ppfia3	chr7:52595315-52595589	NM_029741	2.053	0.16	chr7:52595315-52595589	NM_029741	-2.479	-0.15
Ston1	chr17:89036021-89036170	NM_029858	3.41	0.11	chr17:89035689-89035917	NM_029858	-2.943	-0.12
Mtus2	chr5:148776011-148776177	NM_029920	2.111	0.15	chr5:148776011-148776177	NM_029920	-2.353	-0.12
Dync1h1	chr12:111851249-111851357	NM_030238	3.5	0.15	chr12:111851249-111851357	NM_030238	-3.401	-0.1
Slc14a2	chr18:78433346-78433493	NM_030683	2.632	0.1	chr18:78536858-78537126	NM_030683	-3.358	-0.16
Tnk1	chr11:69666501-69666724	NM_031880	2.744	0.23	chr11:69666501-69666724	NM_031880	-2.646	-0.17
Snurf	chr7:67149534-67149787	NM_033174	4.041	0.1	chr7:67149976-67150115	NM_033174	-5.981	-0.13
Zfp423	chr8:90221203-90221319	NM_033327	3.247	0.12	chr8:90307185-90307452	NM_033327	-3.574	-0.24
Spred2	chr11:19853022-19853171	NM_033523	4.326	0.11	chr11:19848079-19848228	NM_033523	-2.749	-0.1
Aipl1	chr11:71842770-71843008	NM_053245	6.495	0.17	chr11:71842770-71843008	NM_053245	-5.869	-0.11
Msi2	chr11:88548608-88548825	NM_054043	3.677	0.11	chr11:88160114-88160370	NM_054043	-2.222	-0.11
Pcdha1	chr18:37139742-37139985	NM_054072	2.66	0.12	chr18:37304642-37304851	NM_054072	-2.282	-0.15
Lmo1	chr7:116309465-116309648	NM_057173	4.511	0.15	chr7:116309465-116309648	NM_057173	-3.162	-0.12
Kcnn3	chr3:89397663-89397945	NM_080466	3.124	0.17	chr3:89397663-89397945	NM_080466	-3.064	-0.16
Bmp2k	chr5:97433399-97433563	NM_080708	2.343	0.13	chr5:97433399-97433563	NM_080708	-2.166	-0.13
Snx18	chr13:114404151-114404269	NM_130796	2.635	0.13	chr13:114403279-114403480	NM_130796	-2.184	-0.1
Parvb	chr15:84144708-84144991	NM_133167	-3.177	-0.16	chr15:84075756-84075873	NM_133167	-2.4	-0.14
Cxxc5	chr18:36018775-36018995	NM_133687	3.435	0.12	chr18:36018775-36018995	NM_133687	-3.577	-0.11
2610018G03Rik	chrX:48194287-48194491	NM_133729	-8.585	-0.26	chrX:48194982-48195124	NM_133729	-5.321	-0.12
Ano10	chr9:122105645-122105858	NM_133979	3.024	0.13	chr9:122105645-122105858	NM_133979	-2.261	-0.12
Flnb	chr14:8779212-8779430	NM_134080	4.116	0.13	chr14:8779212-8779430	NM_134080	-2.445	-0.1
Macrod1	chr19:7191479-7191659	NM_134147	3.898	0.12	chr19:7185281-7185570	NM_134147	2.669	0.12
Pcdha3	chr18:37139742-37139985	NM_138662	2.66	0.12	chr18:37304642-37304851	NM_138662	-2.282	-0.15
Hnrnpul1	chr7:26510988-26511118	NM_144922	2.171	0.14	chr7:26510988-26511118	NM_144922	-7.317	-0.14
Zbtb7c	chr18:76297448-76297625	NM_145356	3.108	0.11	chr18:76297448-76297625	NM_145356	-3.103	-0.1
Fam100a	chr16:4875495-4875616	NM_145359	3.862	0.11	chr16:4875495-4875616	NM_145359	-2.778	-0.14
Hkdc1	chr10:61864412-61864524	NM_145419	2.68	0.12	chr10:61881753-61882009	NM_145419	-2.025	-0.13
Rin1	chr19:5046080-5046364	NM_145495	-3.299	-0.14	chr19:5046080-5046364	NM_145495	-3.438	-0.2
Sbk1	chr7:133421159-133421343	NM_145587	2.588	0.11	chr7:133425289-133425548	NM_145587	-2.032	-0.11
Sgcz	chr8:39711627-39711785	NM_145841	2.938	0.12	chr8:39711627-39711785	NM_145841	-2.797	-0.12
Rell1	chr5:64328168-64328298	NM_145923	2.102	0.1	chr5:64328168-64328298	NM_145923	-2.309	-0.12
Kcnj14	chr7:53075360-53075570	NM_145963	3.35	0.12	chr7:53075360-53075570	NM_145963	-4.53	-0.11
Eml6	chr11:29725336-29725484	NM_146016	2.783	0.14	chr11:29725336-29725484	NM_146016	-4.199	-0.12
Prr5	chr15:84528138-84528268	NM_146061	3.722	0.17	chr15:84513766-84514004	NM_146061	-2.378	-0.12
Krt79	chr15:101770686-101770796	NM_146063	2.398	0.14	chr15:101770686-101770796	NM_146063	-2.751	-0.16
Dennd1a	chr2:37723038-37723198	NM_146122	2.859	0.11	chr2:37819023-37819211	NM_146122	-2.553	-0.11
Ahdc1	chr4:132593213-132593369	NM_146155	2.651	0.13	chr4:132593213-132593369	NM_146155	-4.121	-0.15
Fam199x	chrX:133584990-133585111	NM_146261	-4.889	-0.21	chrX:133584234-133584397	NM_146261	-6.197	-0.11
Olfr215	chr6:116532846-116532980	NM_146446	3.21	0.14	chr6:116532846-116532980	NM_146446	-2.893	-0.12
Glis1	chr4:107149105-107149315	NM_147221	2.665	0.11	chr4:107210704-107210918	NM_147221	-2.258	-0.14
Myo3a	chr2:22444103-22444220	NM_148413	2.353	0.16	chr2:22444217-22444382	NM_148413	-2.452	-0.11
Otos	chr1:94548704-94548838	NM_153114	2.898	0.14	chr1:94548704-94548838	NM_153114	-3.096	-0.14
Unc5a	chr13:55060934-55061070	NM_153131	2.348	0.12	chr13:55101799-55102045	NM_153131	-2.066	-0.1
Traf3ip3	chr1:195017736-195018015	NM_153137	2.899	0.2	chr1:195017736-195018015	NM_153137	-2.537	-0.13
Pkhd1	chr1:20477124-20477283	NM_153179	2.091	0.12	chr1:20477124-20477283	NM_153179	-3.96	-0.17
Col23a1	chr11:51111352-51111547	NM_153393	3.078	0.13	chr11:51232497-51232771	NM_153393	-2.388	-0.13
Csrnp3	chr2:65748046-65748243	NM_153409	2.119	0.13	chr2:65748046-65748243	NM_153409	-2.01	-0.11
Rnf113a1	chrX:34731656-34731906	NM_153503	-11.274	-0.28	chrX:34731551-34731659	NM_153503	-4.316	-0.1
Plekhg3	chr12:77655088-77655246	NM_153804	3.848	0.12	chr12:77636844-77637015	NM_153804	-2.775	-0.1
Arhgap15	chr2:44210848-44211031	NM_153820	3.348	0.11	chr2:44210848-44211031	NM_153820	-2.241	-0.1
Adap2	chr11:79968106-79968376	NM_172133	3.546	0.13	chr11:79968106-79968376	NM_172133	-4.077	-0.1
Fam113b	chr15:97207294-97207478	NM_172293	3.398	0.1	chr15:97204181-97204395	NM_172293	-2.461	-0.12
Mbtps2	chrX:154006716-154006937	NM_172307	5.562	0.13	chrX:154036179-154036318	NM_172307	-4.066	-0.12
Zfp536	chr7:38503897-38504029	NM_172385	2.632	0.14	chr7:38504026-38504191	NM_172385	-2.85	-0.11
Shroom2	chrX:149070054-149070209	NM_172441	2.291	0.12	chrX:149203382-149203586	NM_172441	-2.682	-0.11
Tbc1d16	chr11:119088737-119088886	NM_172443	2.596	0.11	chr11:119039389-119039632	NM_172443	-2.355	-0.11
Nek11	chr9:105124131-105124269	NM_172461	4.008	0.18	chr9:105124131-105124269	NM_172461	-2.559	-0.11
Dennd2a	chr6:39447034-39447146	NM_172477	3.172	0.11	chr6:39443682-39443828	NM_172477	-2.684	-0.11
Gcn1l1	chr5:116028893-116029064	NM_172719	2.497	0.12	chr5:116021511-116021759	NM_172719	-2.236	-0.11
Sdk2	chr11:113666958-113667218	NM_172800	2.383	0.11	chr11:113663884-113664039	NM_172800	-2.932	-0.1
2900026A02Rik	chr5:113593791-113593909	NM_172884	2.966	0.11	chr5:113593664-113593794	NM_172884	-2.194	-0.1
D8Ertd82e	chr8:37185725-37185833	NM_172911	2.622	0.15	chr8:37185725-37185833	NM_172911	-5.437	-0.13
Arhgap28	chr17:68311522-68311664	NM_172964	2.534	0.13	chr17:68311522-68311664	NM_172964	-2.185	-0.11
Maoa	chrX:16195739-16195924	NM_173740	-11.445	-0.14	chrX:16249290-16249449	NM_173740	-3.638	-0.26
Crtc3	chr7:87732702-87732915	NM_173863	3.382	0.12	chr7:87774448-87774559	NM_173863	-3.252	-0.11
Disc1	chr8:127663836-127663987	NM_174853	4.38	0.1	chr8:127736660-127736930	NM_174853	-2.325	-0.14
Gimap5	chr6:48695900-48696137	NM_175035	3.225	0.15	chr6:48695900-48696137	NM_175035	-2.389	-0.14
Hepacam	chr9:37174561-37174836	NM_175189	3.521	0.14	chr9:37174561-37174836	NM_175189	-2.571	-0.14
Fam53b	chr7:139905228-139905359	NM_175268	2.328	0.13	chr7:139905228-139905359	NM_175268	-2.146	-0.12
D330045A20Rik	chrX:136014954-136015064	NM_175326	-6.203	-0.24	chrX:136014954-136015064	NM_175326	-3	-0.11
Zdhhc15	chrX:101866179-101866344	NM_175358	-7.955	-0.12	chrX:101866179-101866344	NM_175358	-3.611	-0.11
Ccdc40	chr11:119088737-119088886	NM_175430	2.596	0.11	chr11:119099291-119099455	NM_175430	-3.407	-0.15
Tmem132c	chr5:127961429-127961550	NM_175432	2.196	0.24	chr5:128023415-128023705	NM_175432	-2.009	-0.24
Nmnat2	chr1:154856572-154856856	NM_175460	-2.75	-0.17	chr1:154856572-154856856	NM_175460	2.128	0.11
4931440F15Rik	chr11:29725336-29725484	NM_176829	2.783	0.14	chr11:29725336-29725484	NM_176829	-4.199	-0.12
Itga11	chr9:62615225-62615433	NM_176922	2.543	0.14	chr9:62615501-62615792	NM_176922	-2.289	-0.15
Auts2	chr5:131945789-131946066	NM_177047	2.825	0.24	chr5:132645809-132645972	NM_177047	-2.411	-0.11
Fstl4	chr11:52728568-52728828	NM_177059	2.13	0.1	chr11:52854798-52855026	NM_177059	-2.928	-0.1
Fam19a4	chr6:96985032-96985250	NM_177233	3.793	0.11	chr6:96985032-96985250	NM_177233	-2.068	-0.11
Pik3r5	chr11:68272038-68272146	NM_177320	2.249	0.17	chr11:68271767-68272041	NM_177320	-2.603	-0.11
Gk5	chr9:96050811-96051095	NM_177352	-2.103	-0.13	chr9:96042059-96042325	NM_177352	-2.348	-0.11
Micall1	chr15:78965961-78966079	NM_177461	-3.518	-0.24	chr15:78965961-78966079	NM_177461	3.564	0.21
Usp46	chr5:74457430-74457545	NM_177561	2.284	0.17	chr5:74457430-74457545	NM_177561	-2.015	-0.16
Ulk4	chr9:121055787-121056023	NM_177589	5.11	0.21	chr9:120992813-120993030	NM_177589	-3.33	-0.12
Plekhh2	chr17:84971087-84971292	NM_177606	6.591	0.18	chr17:84971087-84971292	NM_177606	-3.122	-0.15
Fam167a	chr14:64078727-64079000	NM_177628	2.84	0.17	chr14:64079159-64079276	NM_177628	-2.533	-0.11
Ttc22	chr4:106294792-106295037	NM_177667	3.228	0.13	chr4:106292260-106292484	NM_177667	-2.254	-0.11
Ccdc60	chr5:116629725-116629895	NM_177759	2.797	0.11	chr5:116629725-116629895	NM_177759	-5.002	-0.14
Dennd2c	chr3:102941233-102941471	NM_177857	2.187	0.1	chr3:102941233-102941471	NM_177857	-2.528	-0.12
Sdk1	chr5:142589916-142590172	NM_177879	2.483	0.15	chr5:142590169-142590448	NM_177879	-2.117	-0.11
Reps2	chrX:158994653-158994894	NM_178256	-3.548	-0.15	chrX:159081108-159081284	NM_178256	-3.961	-0.11
Creb3l2	chr6:37365739-37365953	NM_178661	2.134	0.12	chr6:37365739-37365953	NM_178661	-3.091	-0.15
Egflam	chr15:7347189-7347473	NM_178748	-2.059	-0.23	chr15:7347189-7347473	NM_178748	3.798	0.13
Ccbe1	chr18:66403081-66403257	NM_178793	2.186	0.1	chr18:66403081-66403257	NM_178793	-2.949	-0.12
Txlng	chrX:159266420-159266535	NM_178935	-4.065	-0.31	chrX:159266901-159267058	NM_178935	-3.426	-0.12
Prune2	chr19:17273666-17273788	NM_181348	3.503	0.11	chr19:17289447-17289556	NM_181348	-3.104	-0.1
Tmem150c	chr5:100508262-100508518	NM_182841	2.977	0.14	chr5:100508262-100508518	NM_182841	-2.669	-0.13
Elfn2	chr15:78503883-78504019	NM_183141	3.574	0.13	chr15:78503883-78504019	NM_183141	-5.797	-0.21
Zfp598	chr17:24817622-24817770	NM_183149	2.396	0.16	chr17:24817622-24817770	NM_183149	-3.272	-0.17
BC055111	chr4:106294792-106295037	NM_183182	3.228	0.13	chr4:106292260-106292484	NM_183182	-2.254	-0.11
Foxn3	chr12:100645302-100645505	NM_183186	2.939	0.15	chr12:100645192-100645305	NM_183186	-3.222	-0.11
Qrfp	chr2:31664099-31664220	NM_183424	4.348	0.16	chr2:31665775-31666001	NM_183424	-2.939	-0.1
Sh3tc1	chr5:36071731-36071933	NM_194344	3.594	0.2	chr5:36071731-36071933	NM_194344	-3.728	-0.15
Fam160b2	chr14:70983739-70983895	NM_194345	3.119	0.12	chr14:71004535-71004800	NM_194345	-3.484	-0.11
Cox19	chr5:139814312-139814556	NM_197980	2.124	0.15	chr5:139814312-139814556	NM_197980	-3.428	-0.24
Pcdha2	chr18:37139742-37139985	NM_198117	2.66	0.12	chr18:37304642-37304851	NM_198117	-2.282	-0.15
Gdpd5	chr7:106583308-106583561	NM_201352	2.117	0.13	chr7:106583308-106583561	NM_201352	-3.796	-0.21
Gm672	chr18:75616346-75616495	NM_201354	2.522	0.15	chr18:75616346-75616495	NM_201354	-2.111	-0.13
Man1c1	chr4:134175831-134176015	NM_207237	3.789	0.14	chr4:134175831-134176015	NM_207237	-5.209	-0.15
H19	chr7:149763801-149764049	NR_001592	2.169	0.12	chr7:149763801-149764049	NR_001592	2.778	0.11
Nespas	chr2:174125188-174125400	NR_002846	5.822	0.21	chr2:174113105-174113222	NR_002846	-2.76	-0.1
Airn	chr17:12935100-12935243	NR_002853	2.402	0.14	chr17:12934454-12934616	NR_002853	-6.163	-0.14
Gm10653	chr9:62705846-62705988	NR_003965	2.233	0.14	chr9:62705846-62705988	NR_003965	-4.361	-0.16
Six3os1	chr17:86015954-86016087	NR_015385	4.303	0.21	chr17:86015954-86016087	NR_015385	-3.729	-0.12
E030011O05Rik	chr9:96653060-96653184	NR_015511	2.814	0.11	chr9:96653060-96653184	NR_015511	-4.14	-0.12
Sox2ot	chr3:34560013-34560234	NR_015580	2.455	0.16	chr3:34542964-34543086	NR_015580	-3.076	-0.12
A930015D03Rik	chr17:36134717-36134947	NR_015618	2.651	0.1	chr17:36133500-36133723	NR_015618	-2.496	-0.12
LOC100270707	chrX:6952897-6953093	NR_026741	-8.746	-0.2	chrX:6952897-6953093	NR_026741	-4.237	-0.14
Pdxk-ps	chr17:32231313-32231438	NR_027316	3.438	0.11	chr17:32231313-32231438	NR_027316	-3.252	-0.1
1110020A21Rik	chr17:85336008-85336264	NR_027929	2.517	0.19	chr17:85336008-85336264	NR_027929	-3.334	-0.2
Dleu2	chr14:62304953-62305087	NR_028264	3.76	0.11	chr14:62303126-62303388	NR_028264	-3.044	-0.12
G530011O06Rik	chrX:166416998-166417211	NR_029457	3.614	0.14	chrX:166418835-166418975	NR_029457	-5.411	-0.11
Gm10863	chr15:78996303-78996471	NR_029470	2.375	0.12	chr15:79040085-79040221	NR_029470	-2.12	-0.18
Mir675	chr7:149763801-149764049	NR_030416	2.169	0.12	chr7:149763801-149764049	NR_030416	2.778	0.11
Mir715	chr17:39981064-39981186	NR_030494	7.95	0.12	chr17:39978743-39978851	NR_030494	-2.17	-0.11
A930011G23Rik	chr5:99765661-99765811	NR_030692	3.673	0.1	chr5:100039686-100039961	NR_030692	-2.214	-0.16
Gm14492	chr7:149690994-149691114	NR_033261	2.384	0.11	chr7:149690994-149691114	NR_033261	-3.807	-0.14
5430416O09Rik	chr4:43741813-43741970	NR_033355	2.002	0.14	chr4:43741813-43741970	NR_033355	-2.566	-0.13
Gm10474	chrX:65932534-65932710	NR_033481	-7.599	-0.22	chrX:65932427-65932537	NR_033481	-4.839	-0.11
Pldi	chr10:60397821-60397980	NR_033616	2.951	0.14	chr10:60397821-60397980	NR_033616	-3.511	-0.13
1810010D01Rik	chr7:152391787-152391999	NR_033626	3.57	0.12	chr7:152391787-152391999	NR_033626	-3.181	-0.11
E330020D12Rik	chr1:155261362-155261545	NR_033736	3.801	0.12	chr1:155261362-155261545	NR_033736	-3.524	-0.15

## Sheet: PN4 BNST
Gene Symbol	XX vs XY Frag_coordinate	XX vs XY ID	XX vs XY Z-score	XX vs XY Delta_methylation	XX vs XX + T Frag_coordinate	XX vs XX + T ID	XX vs XX + T Z-score	XX vs XX + T Delta_methylation
Bcor	chrX:11659936-11660068	NM_001168321	6.029	0.19	chrX:11715730-11715985	NM_001168321	-4.155	-0.14
Gpc1	chr1:94746930-94747048	NM_016696	-4.452	-0.11	chr1:94746930-94747048	NM_016696	4.242	0.11
Emd	chrX:71500914-71501176	NM_007927	-3.465	-0.31	chrX:71500275-71500386	NM_007927	-4.775	-0.13
Commd1	chr11:22873668-22873935	NM_144514	3.014	0.1	chr11:22873668-22873935	NM_144514	-4.225	-0.16
Grasp	chr15:101062025-101062282	NM_019518	-4.842	-0.24	chr15:101062025-101062282	NM_019518	4.808	0.14
Zrsr1	chr11:22873668-22873935	NM_011663	3.014	0.1	chr11:22873668-22873935	NM_011663	-4.225	-0.16
Cacna1f	chrX:7182326-7182441	NM_019582	-8.181	-0.28	chrX:7182326-7182441	NM_019582	-5.388	-0.14
Lonrf3	chrX:33868422-33868652	NM_028894	-9.641	-0.2	chrX:33868422-33868652	NM_028894	-5.628	-0.12
Ccdc22	chrX:7182326-7182441	NM_138603	-8.181	-0.28	chrX:7182326-7182441	NM_138603	-5.388	-0.14
Ddx26b	chrX:53708633-53708893	NM_172779	-5.7	-0.15	chrX:53708633-53708893	NM_172779	-4.636	-0.1
Disc1	chr8:127659017-127659268	NM_174853	2.898	0.11	chr8:127719342-127719468	NM_174853	-3.898	-0.13
Mir149	chr1:94746930-94747048	NR_029559	-4.452	-0.11	chr1:94746930-94747048	NR_029559	4.242	0.11

## Sheet: PN60 BNST
Gene Symbol	XX vs XY Frag_coordinate	XX vs XY ID	XX vs XY Z-score	XX vs XY Delta_methylation	XX vs XX + T Frag_coordinate	XX vs XX + T ID	XX vs XX + T Z-score	XX vs XX + T Delta_methylation
Coro2b	chr9:62369323-62369504	NM_175484	4.127	0.13	chr9:62388752-62388878	NM_175484	-2.076	-0.12
Spock1	chr13:57990441-57990683	NM_001166463	3.193	0.1	chr13:57964674-57964819	NM_001166463	-2.059	-0.12
Nfix	chr8:87237466-87237703	NM_001081981	2.415	0.1	chr8:87284437-87284681	NM_001081981	-2.561	-0.16
Sh3kbp1	chrX:156065988-156066110	NM_001135727	-5.804	-0.26	chrX:156065566-156065691	NM_001135727	-5.668	-0.12
Mpp2	chr11:101931901-101932151	NM_016695	2.497	0.12	chr11:101923445-101923660	NM_016695	-3.601	-0.1
Wnt7b	chr15:85373443-85373553	NM_001163633	3.276	0.15	chr15:85368741-85368858	NM_001163633	-2.452	-0.14
H13	chr2:152512588-152512716	NM_001159551	7.501	0.13	chr2:152531896-152532072	NM_001159551	-2.465	-0.1
Heg1	chr16:33755423-33755628	NM_175256	4.837	0.14	chr16:33755423-33755628	NM_175256	-2.062	-0.11
Tceal3	chrX:133201058-133201227	NM_001029978	-7.014	-0.32	chrX:133200923-133201061	NM_001029978	-6.567	-0.12
Gpm6b	chrX:162767191-162767361	NM_001177961	-4.245	-0.22	chrX:162677473-162677713	NM_001177961	-4.741	-0.12
Pcsk1n	chrX:7499600-7499817	NM_013892	-4.45	-0.11	chrX:7500202-7500395	NM_013892	-4.556	-0.12
Ccnd3	chr17:47732340-47732587	NM_001081635	3.4	0.1	chr17:47732340-47732587	NM_001081635	-2.921	-0.11
Agtrap	chr4:147461480-147461609	NM_009642	4.743	0.11	chr4:147461480-147461609	NM_009642	-3.496	-0.11
Dos	chr10:79599163-79599270	NM_015761	3.474	0.12	chr10:79599163-79599270	NM_015761	-2.373	-0.11
Prkar1b	chr5:139533504-139533697	NM_008923	3.15	0.11	chr5:139533504-139533697	NM_008923	-3.375	-0.1
Ppp1r3f	chrX:7150383-7150522	NM_138605	-4.753	-0.17	chrX:7151209-7151319	NM_138605	-5.765	-0.11
Klf7	chr1:64154359-64154597	NM_033563	2.028	0.13	chr1:64154359-64154597	NM_033563	-2.519	-0.14
Dazap1	chr10:79725005-79725226	NM_001122604	3.226	0.1	chr10:79725005-79725226	NM_001122604	-2.365	-0.11
Efnb1	chrX:96332808-96332951	NM_010110	-3.982	-0.37	chrX:96331921-96332056	NM_010110	-10.264	-0.13
Nsf	chr11:103747325-103747468	NM_008740	3.18	0.13	chr11:103747325-103747468	NM_008740	-3.213	-0.13
F8a	chrX:70473645-70473793	NM_007978	-10.088	-0.21	chrX:70473904-70474128	NM_007978	-5.393	-0.12
Samd4	chr14:47621488-47621626	NM_001037221	2.19	0.11	chr14:47621488-47621626	NM_001037221	-2.226	-0.12
Foxk1	chr5:142921051-142921281	NM_199068	2.833	0.11	chr5:142921051-142921281	NM_199068	-4.904	-0.23
Klf15	chr6:90416272-90416524	NM_023184	3.616	0.15	chr6:90416272-90416524	NM_023184	-4.241	-0.26
Nbl1	chr4:138647279-138647543	NM_008675	-2.344	-0.27	chr4:138647279-138647543	NM_008675	3.226	0.13
Gnas	chr2:174124641-174124857	NM_001077507	7.985	0.12	chr2:174125827-174125971	NM_001077507	-3.308	-0.18
Grb10	chr11:11926768-11926884	NM_001177629	3.348	0.13	chr11:11925629-11925807	NM_001177629	-3.872	-0.11
Pgrmc1	chrX:34138855-34139002	NM_016783	-8.201	-0.37	chrX:34138432-34138685	NM_016783	-4.169	-0.27
Kif3c	chr12:3366722-3366939	NM_008445	2.467	0.12	chr12:3366722-3366939	NM_008445	-2.624	-0.15
Impact	chr18:13131879-13132015	NM_008378	6.285	0.1	chr18:13131726-13131882	NM_008378	-3.839	-0.11
Bcar1	chr8:114255055-114255281	NM_009954	2.706	0.11	chr8:114257073-114257253	NM_009954	-2.197	-0.1
Cited1	chrX:99445448-99445699	NM_007709	-5.324	-0.12	chrX:99448014-99448244	NM_007709	-5.573	-0.14
Chn2	chr6:54121532-54121778	NM_001163640	3.08	0.16	chr6:54023953-54024168	NM_001163640	-2.117	-0.1
Pdk3	chrX:91012287-91012481	NM_145630	3.924	0.12	chrX:91077483-91077643	NM_145630	-6.105	-0.12
Rap2c	chrX:48370998-48371218	NM_172413	-5.68	-0.22	chrX:48371215-48371351	NM_172413	-4.046	-0.11
Gse1	chr8:123074470-123074616	NM_001145896	3.371	0.12	chr8:123063626-123063772	NM_001145896	-2.344	-0.1
Ctdspl	chr9:118903901-118904072	NM_133710	4.081	0.1	chr9:118848484-118848696	NM_133710	-2.204	-0.12
Igsf1	chrX:47140270-47140510	NM_177591	-3.631	-0.16	chrX:47140270-47140510	NM_177591	-2.378	-0.12
Nnat	chr2:157386045-157386214	NM_010923	4.35	0.13	chr2:157387323-157387514	NM_010923	-2.229	-0.14
Ephb2	chr4:136339744-136339870	NM_010142	3.551	0.14	chr4:136342382-136342608	NM_010142	-4.111	-0.11
Trpm3	chr19:22544706-22544942	NM_001035239	3.133	0.13	chr19:22544706-22544942	NM_001035239	-3.331	-0.19
Mettl9	chr7:128217765-128217986	NM_021554	2.637	0.12	chr7:128217765-128217986	NM_021554	-2.517	-0.2
Slc35b4	chr6:34106220-34106366	NM_021435	2.238	0.11	chr6:34106220-34106366	NM_021435	-3.695	-0.13
Snrpn	chr7:67149976-67150115	NM_001082961	5.17	0.18	chr7:67149784-67149979	NM_001082961	-2.028	-0.11
Tcf7l2	chr19:55989374-55989586	NM_001142918	2.99	0.11	chr19:55989374-55989586	NM_001142918	-4.665	-0.17
Zfx	chrX:91369055-91369225	NM_001044386	-5.392	-0.31	chrX:91368726-91368881	NM_001044386	-10.284	-0.11
Arhgap24	chr5:103273126-103273358	NM_029270	3.02	0.14	chr5:103181155-103181399	NM_029270	-3.188	-0.14
Il17d	chr14:58160986-58161244	NM_145837	2.557	0.12	chr14:58160986-58161244	NM_145837	-2.69	-0.13
Gpr64	chrX:156852002-156852112	NM_001079847	3.41	0.11	chrX:156907764-156908019	NM_001079847	2.315	0.11
Pdha1	chrX:156575077-156575312	NM_008810	-2.922	-0.16	chrX:156575787-156575999	NM_008810	-5.645	-0.1
Blcap	chr2:157386045-157386214	NM_016916	4.35	0.13	chr2:157387323-157387514	NM_016916	-2.229	-0.14
Chic1	chrX:100551695-100551893	NM_009767	-8.418	-0.17	chrX:100551695-100551893	NM_009767	-4.868	-0.12
Lrig1	chr6:94635285-94635396	NM_008377	5.003	0.12	chr6:94635285-94635396	NM_008377	-2.731	-0.1
Sae1	chr7:16956815-16956968	NM_019748	2.704	0.12	chr7:16956815-16956968	NM_019748	-2.884	-0.14
Ssfa2	chr2:79493635-79493870	NM_080558	2.367	0.1	chr2:79493635-79493870	NM_080558	-2.978	-0.19
Pfkp	chr13:6645924-6646186	NM_019703	2.742	0.11	chr13:6646183-6646408	NM_019703	-3.165	-0.11
Bcl2	chr1:108594881-108595000	NM_009741	2.296	0.12	chr1:108594881-108595000	NM_009741	-2.212	-0.12
Apbb2	chr5:66861039-66861239	NM_009686	3.523	0.12	chr5:66937219-66937440	NM_009686	-2.778	-0.15
Rps4x	chrX:99384355-99384571	NM_009094	-8.262	-0.29	chrX:99384137-99384358	NM_009094	-4.428	-0.13
Slc39a11	chr11:113254766-113254970	NM_001166503	5.074	0.13	chr11:113395506-113395692	NM_001166503	-2.044	-0.11
Gpc3	chrX:49966603-49966844	NM_016697	-7.824	-0.33	chrX:49967389-49967574	NM_016697	-4.029	-0.12
Wwp2	chr8:110068837-110068982	NM_025830	2.827	0.1	chr8:110046598-110046795	NM_025830	-2.261	-0.15
Nrxn2	chr19:6428363-6428615	NM_020253	3.442	0.12	chr19:6516720-6516974	NM_020253	-2.175	-0.13
Idh3g	chrX:71032400-71032660	NM_008323	-8.033	-0.17	chrX:71032400-71032660	NM_008323	-3.523	-0.14
Tsc22d3	chrX:137134308-137134566	NM_001077364	-7.133	-0.31	chrX:137134992-137135109	NM_001077364	-7.274	-0.11
Cnksr2	chrX:154480545-154480660	NM_177751	-6.235	-0.25	chrX:154481326-154481441	NM_177751	-7.402	-0.12
Syap1	chrX:159326136-159326327	NM_025932	-8.94	-0.13	chrX:159326136-159326327	NM_025932	-5.403	-0.15
Rxrg	chr1:169550766-169551028	NM_001159731	2.534	0.1	chr1:169550766-169551028	NM_001159731	-3.43	-0.18
Chst7	chrX:19637567-19637773	NM_021715	-8.733	-0.23	chrX:19637567-19637773	NM_021715	-4.143	-0.15
Cul4b	chrX:35917587-35917849	NM_001110142	-4.412	-0.13	chrX:35917587-35917849	NM_001110142	-2.774	-0.13
Nlgn3	chrX:98497430-98497603	NM_172932	-7.501	-0.22	chrX:98494532-98494709	NM_172932	-6.376	-0.11
Lrsam1	chr2:32783228-32783338	NM_199302	2.483	0.1	chr2:32806302-32806422	NM_199302	-2.352	-0.1
Tatdn1	chr15:58724266-58724554	NM_175151	2.681	0.24	chr15:58724266-58724554	NM_175151	-2.945	-0.28
Polr3b	chr10:84120417-84120645	NM_027423	2.565	0.19	chr10:84120417-84120645	NM_027423	-3.325	-0.27
Stag2	chrX:39502787-39502915	NM_001077712	-7.054	-0.19	chrX:39503551-39503659	NM_001077712	-3.983	-0.14
Arid3a	chr10:79399867-79400042	NM_007880	5.693	0.14	chr10:79410322-79410493	NM_007880	-2.804	-0.11
Slc25a12	chr2:71166380-71166499	NM_172436	2.048	0.13	chr2:71166380-71166499	NM_172436	-2.94	-0.12
Stard8	chrX:96249961-96250212	NM_199018	-3.17	-0.19	chrX:96238345-96238574	NM_199018	-2.885	-0.1
1700045I19Rik	chrX:160203106-160203356	NR_003640	-4.145	-0.16	chrX:160198503-160198762	NR_003640	-2.262	-0.24
Gamt	chr10:79725005-79725226	NM_010255	3.226	0.1	chr10:79725005-79725226	NM_010255	-2.365	-0.11
Tgfbr3	chr5:107630035-107630236	NM_011578	3.775	0.12	chr5:107630035-107630236	NM_011578	-2.905	-0.11
Rbm19	chr5:120639886-120640153	NM_028762	-3.179	-0.27	chr5:120622506-120622667	NM_028762	-3.595	-0.13
Commd1	chr11:22872579-22872758	NM_144514	3.316	0.11	chr11:22872579-22872758	NM_144514	-3.973	-0.12
Mecp2	chrX:71330469-71330702	NM_001081979	-10.433	-0.15	chrX:71330469-71330702	NM_001081979	-4.661	-0.11
Ptpro	chr6:137276092-137276310	NM_001164401	3.507	0.12	chr6:137276092-137276310	NM_001164401	-2.617	-0.13
Flna	chrX:71495115-71495233	NM_010227	-11.174	-0.17	chrX:71495115-71495233	NM_010227	-5.282	-0.12
Emd	chrX:71499838-71500060	NM_007927	-8.015	-0.25	chrX:71500067-71500242	NM_007927	-5.263	-0.11
Fasn	chr11:120682237-120682392	NM_007988	5.815	0.11	chr11:120682237-120682392	NM_007988	-4.846	-0.13
Cuedc2	chr19:46415500-46415681	NM_001164290	2.424	0.13	chr19:46415500-46415681	NM_001164290	-3.431	-0.19
Phf6	chrX:50265134-50265260	NM_027642	-5.922	-0.19	chrX:50265397-50265539	NM_027642	-5.141	-0.11
Uaca	chr9:60685520-60685639	NM_028283	2.849	0.11	chr9:60685520-60685639	NM_028283	-3.086	-0.11
Ssr4	chrX:71032400-71032660	NM_001166480	-8.033	-0.17	chrX:71032400-71032660	NM_001166480	-3.523	-0.14
Smarca2	chr19:26790654-26790852	NM_011416	3.155	0.12	chr19:26790654-26790852	NM_011416	-2.011	-0.11
Vav1	chr17:57418485-57418611	NM_001163815	4.754	0.13	chr17:57418485-57418611	NM_001163815	-3.615	-0.1
Slc7a3	chrX:98280745-98280913	NM_007515	-5.392	-0.29	chrX:98281219-98281446	NM_007515	-4.561	-0.1
Slc25a14	chrX:45977088-45977219	NM_001166450	-7.171	-0.23	chrX:45976932-45977074	NM_001166450	-4.991	-0.1
Flt1	chr5:148442338-148442607	NM_010228	-3.391	-0.11	chr5:148469434-148469655	NM_010228	-3.175	-0.14
Cryzl1	chr16:91720821-91721063	NM_133679	2.772	0.18	chr16:91720821-91721063	NM_133679	-2.236	-0.19
Smpd3	chr8:108778931-108779120	NM_021491	3.042	0.11	chr8:108778931-108779120	NM_021491	-2.129	-0.12
Stx8	chr11:67927171-67927364	NM_018768	4.552	0.14	chr11:67931567-67931816	NM_018768	-2.049	-0.12
Gpx7	chr4:108080041-108080240	NM_024198	2.165	0.13	chr4:108080041-108080240	NM_024198	-2.511	-0.23
Rps6ka3	chrX:155693043-155693242	NM_148945	-6.856	-0.23	chrX:155693767-155693933	NM_148945	-6.206	-0.12
Epha7	chr4:28862808-28862927	NM_001122889	4.372	0.11	chr4:28862808-28862927	NM_001122889	-3.619	-0.14
Pstpip1	chr9:55967093-55967282	NM_011193	4.872	0.11	chr9:55967093-55967282	NM_011193	-2.198	-0.1
Atp9b	chr18:80984701-80984914	NM_015805	4.369	0.11	chr18:80984701-80984914	NM_015805	-5.108	-0.12
Bcor	chrX:11706573-11706727	NM_001168321	7.214	0.18	chrX:11703662-11703859	NM_001168321	-2.473	-0.11
Spnb4	chr7:28193567-28193734	NM_032610	5.675	0.13	chr7:28193567-28193734	NM_032610	-7.458	-0.1
A830080D01Rik	chrX:155971351-155971510	NM_001033472	-7.031	-0.27	chrX:155971236-155971354	NM_001033472	-3.511	-0.12
Ptprf	chr4:117962310-117962484	NM_011213	2.537	0.11	chr4:117962310-117962484	NM_011213	-3.15	-0.12
Prdm16	chr4:153796794-153797067	NM_001177995	2.261	0.15	chr4:153893671-153893802	NM_001177995	-3.213	-0.11
Zfp36l2	chr17:84588046-84588287	NM_001001806	3.631	0.11	chr17:84588046-84588287	NM_001001806	-2.527	-0.11
Iqsec2	chrX:148657973-148658189	NM_001005475	2.83	0.14	chrX:148658186-148658411	NM_001005475	-3.175	-0.1
Il4ra	chr7:132690703-132690819	NM_001008700	2.598	0.15	chr7:132704288-132704454	NM_001008700	-2.233	-0.14
Dock11	chrX:33428571-33428713	NM_001009947	-6.173	-0.12	chrX:33429077-33429203	NM_001009947	-6.139	-0.12
Abca17	chr17:24481689-24481891	NM_001031621	2.404	0.12	chr17:24481689-24481891	NM_001031621	-2.806	-0.14
Ephx3	chr17:32325643-32325811	NM_001033163	3.303	0.1	chr17:32325643-32325811	NM_001033163	-3.074	-0.1
Skap1	chr11:96444121-96444316	NM_001033186	3.987	0.12	chr11:96597776-96598020	NM_001033186	-3.089	-0.12
Shb	chr4:45440030-45440295	NM_001033306	2.118	0.12	chr4:45523166-45523352	NM_001033306	-2.198	-0.16
Zbtb16	chr9:48604021-48604150	NM_001033324	2.903	0.11	chr9:48604021-48604150	NM_001033324	-2.972	-0.13
4930428E23Rik	chrX:72401312-72401441	NM_001033786	-9.117	-0.23	chrX:72401014-72401129	NM_001033786	-5.707	-0.1
Kcnj10	chr1:174289518-174289770	NM_001039484	2.384	0.1	chr1:174299155-174299400	NM_001039484	-3.004	-0.11
Ddx17	chr15:79377841-79378000	NM_001040187	3.075	0.12	chr15:79377841-79378000	NM_001040187	-4.01	-0.14
Hhipl1	chr12:109559197-109559457	NM_001044380	2.195	0.21	chr12:109559197-109559457	NM_001044380	-3.825	-0.29
Prok1	chr3:107044771-107044893	NM_001044382	2.595	0.11	chr3:107044771-107044893	NM_001044382	-3.677	-0.16
Hs6st2	chrX:49032874-49033112	NM_001077202	-5.127	-0.14	chrX:49034072-49034241	NM_001077202	-7.01	-0.12
C77370	chrX:101397211-101397318	NM_001077354	-4.897	-0.3	chrX:101396928-101397073	NM_001077354	-4.715	-0.13
Taf1	chrX:98727824-98728088	NM_001081008	-6.029	-0.35	chrX:98748922-98749178	NM_001081008	-2.528	-0.11
Esco1	chr18:10607857-10608114	NM_001081222	2.654	0.22	chr18:10607857-10608114	NM_001081222	-2.009	-0.15
Tmem28	chrX:97014784-97014922	NM_001081283	-5.157	-0.16	chrX:97014919-97015072	NM_001081283	-3.01	-0.13
Gpr133	chr5:129622188-129622428	NM_001081342	2.154	0.18	chr5:129651453-129651569	NM_001081342	-2.79	-0.1
Mamld1	chrX:68371726-68371895	NM_001081354	3.489	0.16	chrX:68303288-68303397	NM_001081354	-4.391	-0.11
Chd7	chr4:8716258-8716459	NM_001081417	3.416	0.14	chr4:8716258-8716459	NM_001081417	-4	-0.11
Camta1	chr4:150696100-150696291	NM_001081557	3.39	0.13	chr4:150943355-150943542	NM_001081557	-2.717	-0.11
Nacad	chr11:6498555-6498691	NM_001081652	3.519	0.13	chr11:6498688-6498804	NM_001081652	-2.04	-0.13
Gm7616	chr9:59794946-59795189	NM_001101600	2.192	0.1	chr9:59794946-59795189	NM_001101600	-3.067	-0.2
Zfp185	chrX:70232074-70232337	NM_001109043	-5.801	-0.27	chrX:70232334-70232556	NM_001109043	-4.178	-0.12
Foxp4	chr17:48009221-48009473	NM_001110824	3.176	0.12	chr17:48041365-48041598	NM_001110824	-4.422	-0.1
Nav2	chr7:56414371-56414615	NM_001111016	3.659	0.15	chr7:56414371-56414615	NM_001111016	-2.353	-0.12
Nfia	chr4:97577622-97577737	NM_001122952	5.727	0.13	chr4:97577622-97577737	NM_001122952	-2.423	-0.13
Anks1b	chr10:90186790-90186962	NM_001128086	2.185	0.12	chr10:90429905-90430163	NM_001128086	-2.17	-0.12
Dlgap1	chr17:71167423-71167567	NM_001128180	6.768	0.11	chr17:71167423-71167567	NM_001128180	-5.076	-0.1
Fam188b	chr6:55244694-55244919	NM_001142781	4.598	0.13	chr6:55244694-55244919	NM_001142781	-4.643	-0.17
Zfp710	chr7:87172865-87173118	NM_001145999	3.272	0.12	chr7:87173115-87173291	NM_001145999	-2.424	-0.2
Cacna1c	chr6:119007276-119007405	NM_001159533	3.781	0.12	chr6:119136746-119136881	NM_009781	-3.346	-0.12
Ppp1r16b	chr2:158521647-158521785	NM_001159662	5.452	0.1	chr2:158548879-158549008	NM_001159662	-3.141	-0.11
Ttbk1	chr17:46581837-46582063	NM_001162864	3.181	0.1	chr17:46581837-46582063	NM_001162864	-3.477	-0.14
Map3k15	chrX:156423880-156424082	NM_001163085	-5.392	-0.27	chrX:156426044-156426167	NM_001163085	-4.507	-0.1
C530008M17Rik	chr5:77286726-77286853	NM_001163793	6.53	0.16	chr5:77286726-77286853	NM_001163793	-4.852	-0.14
Myo1h	chr5:114773471-114773616	NM_001164573	2.293	0.11	chr5:114797262-114797470	NM_001164573	-2.474	-0.11
Trappc9	chr15:72840038-72840188	NM_001164641	2.278	0.1	chr15:72840038-72840188	NM_001164641	-2.845	-0.12
Sh3pxd2a	chr19:47388559-47388694	NM_001164717	7.478	0.13	chr19:47388559-47388694	NM_001164717	-5.931	-0.13
Wipf3	chr6:54435884-54435993	NM_001167860	5.778	0.1	chr6:54402652-54402882	NM_001167860	-2.589	-0.13
Nrg2	chr18:36181937-36182052	NM_001167891	5.188	0.13	chr18:36181937-36182052	NM_001167891	-3.37	-0.11
Kirrel	chr3:86921528-86921721	NM_001170985	3.319	0.11	chr3:86921528-86921721	NM_001170985	-3.587	-0.13
Mtap1a	chr2:121127253-121127428	NM_001173506	4.83	0.12	chr2:121127253-121127428	NM_001173506	-3.716	-0.11
Eda	chrX:97250288-97250531	NM_001177937	3.078	0.17	chrX:97171238-97171362	NM_001177937	-9.123	-0.1
Zmym3	chrX:98616421-98616650	NM_001177985	-3.923	-0.14	chrX:98615123-98615257	NM_001177985	-3.447	-0.11
Zfhx3	chr8:111412416-111412577	NM_007496	7.208	0.15	chr8:111244943-111245194	NM_007496	-2.193	-0.13
Cacna1a	chr8:87035740-87035978	NM_007578	4.188	0.26	chr8:87035740-87035978	NM_007578	-2.162	-0.14
Cdh15	chr8:125388609-125388762	NM_007662	3.716	0.13	chr8:125389042-125389264	NM_007662	-2.304	-0.1
Fbp2	chr13:62959571-62959815	NM_007994	4.313	0.11	chr13:62959571-62959815	NM_007994	-3.987	-0.12
Fmr1	chrX:65932534-65932710	NM_008031	-8.519	-0.21	chrX:65932427-65932537	NM_008031	-3.354	-0.12
Grid1	chr14:35705746-35705994	NM_008166	3.021	0.16	chr14:35705991-35706205	NM_008166	-2.035	-0.11
L1cam	chrX:71125425-71125537	NM_008478	-4.877	-0.22	chrX:71125425-71125537	NM_008478	-2.65	-0.1
Nrap	chr19:56418966-56419234	NM_008733	4.189	0.21	chr19:56396236-56396494	NM_008733	-3.395	-0.13
Ntn1	chr11:68040433-68040669	NM_008744	3.446	0.11	chr11:68040433-68040669	NM_008744	-2.669	-0.14
Ptpn22	chr3:103689792-103690004	NM_008979	3.649	0.1	chr3:103689792-103690004	NM_008979	-3.507	-0.11
Clpb	chr7:108831618-108831750	NM_009191	2.667	0.12	chr7:108831618-108831750	NM_009191	-2.188	-0.13
Sox3	chrX:58151325-58151481	NM_009237	-3.96	-0.12	chrX:58145676-58145842	NM_009237	-3.439	-0.12
Plagl1	chr10:12810427-12810620	NM_009538	4.832	0.13	chr10:12810427-12810620	NM_009538	-6.236	-0.12
Xiap	chrX:39434698-39434835	NM_009688	4.799	0.18	chrX:39421155-39421279	NM_009688	-6.517	-0.14
Ccr4	chr9:114407146-114407375	NM_009916	2.368	0.12	chr9:114407146-114407375	NM_009916	-2.162	-0.14
Cradd	chr10:94662513-94662732	NM_009950	2.133	0.13	chr10:94662513-94662732	NM_009950	-2.062	-0.1
Epas1	chr17:87183143-87183356	NM_010137	2.238	0.13	chr17:87183143-87183356	NM_010137	-2.395	-0.14
Fzd9	chr5:135725414-135725524	NM_010246	3.884	0.12	chr5:135725414-135725524	NM_010246	-2.011	-0.12
Gdnf	chr15:7762282-7762397	NM_010275	4.144	0.12	chr15:7762282-7762397	NM_010275	-5.702	-0.1
Gpr50	chrX:68917275-68917405	NM_010340	-7.498	-0.19	chrX:68917402-68917510	NM_010340	-3.138	-0.11
Irs4	chrX:138158158-138158268	NM_010572	-5.004	-0.28	chrX:138157535-138157776	NM_010572	-3.383	-0.11
Msl3	chrX:165111521-165111791	NM_010832	-6.8	-0.37	chrX:165111521-165111791	NM_010832	3.3	0.17
Ptprn2	chr12:117879650-117879837	NM_011215	3.677	0.13	chr12:117879650-117879837	NM_011215	-4.11	-0.14
Rs1	chrX:157203905-157204169	NM_011302	-6.762	-0.17	chrX:157203905-157204169	NM_011302	-2.076	-0.17
Slit3	chr11:35453092-35453199	NM_011412	3.219	0.1	chr11:35375418-35375564	NM_011412	-2.276	-0.1
Abcc8	chr7:53393789-53393964	NM_011510	2.884	0.11	chr7:53396011-53396237	NM_011510	-3.005	-0.13
Zrsr1	chr11:22872579-22872758	NM_011663	3.316	0.11	chr11:22872579-22872758	NM_011663	-3.973	-0.12
C1ql1	chr11:102800613-102800831	NM_011795	3.507	0.11	chr11:102800613-102800831	NM_011795	-3.22	-0.12
Nr2e3	chr9:59794946-59795189	NM_013708	2.192	0.1	chr9:59794946-59795189	NM_013708	-3.067	-0.2
Dnahc8	chr17:30946165-30946389	NM_013811	2.933	0.12	chr17:30946165-30946389	NM_013811	-2.144	-0.12
Ubqln2	chrX:149932900-149933077	NM_018798	-11.197	-0.17	chrX:149932677-149932851	NM_018798	-3.973	-0.1
Syt7	chr19:10497233-10497343	NM_018801	2.693	0.1	chr19:10497233-10497343	NM_018801	-2.668	-0.13
Ammecr1	chrX:139401197-139401338	NM_019496	-9.812	-0.1	chrX:139401393-139401518	NM_019496	-5.421	-0.1
Wwox	chr8:116974761-116975042	NM_019573	2.216	0.14	chr8:117323131-117323392	NM_019573	3.071	0.12
Tbc1d1	chr5:64594858-64595078	NM_019636	2.865	0.14	chr5:64594858-64595078	NM_019636	-3.856	-0.14
Spen	chr4:141033671-141033779	NM_019763	2.566	0.11	chr4:141033671-141033779	NM_019763	-3.909	-0.15
Hhip	chr8:82579583-82579794	NM_020259	3.58	0.11	chr8:82559230-82559473	NM_020259	-3.78	-0.13
Srrm3	chr5:136344974-136345083	NM_021403	4.806	0.12	chr5:136308584-136308821	NM_021403	-2.111	-0.15
Chst11	chr10:82596928-82597145	NM_021439	4.652	0.12	chr10:82624575-82624836	NM_021439	2.948	0.19
Fzd1	chr5:4755724-4755956	NM_021457	2.477	0.11	chr5:4755953-4756072	NM_021457	-2.233	-0.1
Med12	chrX:98469729-98469872	NM_021521	-5.301	-0.33	chrX:98469869-98469985	NM_021521	-2.926	-0.1
Huwe1	chrX:148238155-148238345	NM_021523	-10.593	-0.19	chrX:148238002-148238112	NM_021523	-6.823	-0.12
Scn5a	chr9:119487217-119487499	NM_021544	-2.384	-0.12	chr9:119480392-119480637	NM_021544	-2.468	-0.11
Nek7	chr1:140489298-140489549	NM_021605	3.877	0.11	chr1:140489298-140489549	NM_021605	-3.875	-0.16
Scel	chr14:103945027-103945286	NM_022886	2.147	0.11	chr14:103945027-103945286	NM_022886	-2.111	-0.21
Ttc28	chr5:111683778-111683955	NM_024477	3.942	0.13	chr5:111683778-111683955	NM_024477	-2.433	-0.14
Eif1ax	chrX:155810894-155811149	NM_025437	-4.628	-0.24	chrX:155810386-155810640	NM_025437	-3.057	-0.1
Mcts2	chr2:152512588-152512716	NM_025543	7.501	0.13	chr2:152512588-152512716	NM_025543	-4.214	-0.11
Tab3	chrX:82819657-82819883	NM_025729	-10.216	-0.18	chrX:82819524-82819637	NM_025729	-9.117	-0.11
Rnf220	chr4:116955917-116956024	NM_025739	3.148	0.12	chr4:116955917-116956024	NM_025739	-3.403	-0.1
Sncaip	chr18:53068859-53069096	NM_026408	3.976	0.15	chr18:53068859-53069096	NM_026408	-3.121	-0.14
Tppp3	chr8:107991894-107992075	NM_026481	3.578	0.12	chr8:107991894-107992075	NM_026481	-4.142	-0.16
Fam114a1	chr5:65428056-65428214	NM_026667	5.672	0.11	chr5:65428056-65428214	NM_026667	-2.64	-0.13
Srrm4	chr5:117021464-117021726	NM_026886	2.356	0.14	chr5:116945765-116945973	NM_026886	-3.759	-0.15
Sntg1	chr1:8401071-8401209	NM_027671	2.767	0.14	chr1:8401071-8401209	NM_027671	-4.195	-0.17
Lonrf3	chrX:33869329-33869508	NM_028894	-9.841	-0.14	chrX:33869078-33869231	NM_028894	-6.053	-0.1
Clybl	chr14:122578575-122578694	NM_029556	2.933	0.14	chr14:122628435-122628603	NM_029556	-4.849	-0.12
Fam101b	chr11:75843121-75843247	NM_029658	4.475	0.1	chr11:75843121-75843247	NM_029658	-2.888	-0.1
Igsf6	chr7:128217765-128217986	NM_030691	2.637	0.12	chr7:128217765-128217986	NM_030691	-2.517	-0.2
Snurf	chr7:67149976-67150115	NM_033174	5.17	0.18	chr7:67149784-67149979	NM_033174	-2.028	-0.11
Zfp423	chr8:90307040-90307188	NM_033327	4.082	0.1	chr8:90243243-90243435	NM_033327	-2.052	-0.12
Msi2	chr11:88479331-88479454	NM_054043	3.328	0.17	chr11:88488535-88488793	NM_054043	-2.425	-0.16
Fezf2	chr14:13182937-13183068	NM_080433	4.408	0.1	chr14:13174480-13174740	NM_080433	-2.28	-0.12
Tshz2	chr2:169461685-169461901	NM_080455	4.051	0.12	chr2:169699728-169699901	NM_080455	-2.079	-0.12
Itga9	chr9:118521246-118521499	NM_133721	2.311	0.11	chr9:118521246-118521499	NM_133721	-2.284	-0.12
2610018G03Rik	chrX:48194287-48194491	NM_133729	-8.185	-0.26	chrX:48194982-48195124	NM_133729	-4.476	-0.12
Cabp7	chr11:4647840-4648038	NM_138948	3.836	0.11	chr11:4647840-4648038	NM_138948	-2.638	-0.1
Spsb4	chr9:96862846-96863065	NM_145134	5.992	0.13	chr9:96862846-96863065	NM_145134	-4.201	-0.14
Zbtb7c	chr18:76191751-76191879	NM_145356	3.222	0.17	chr18:76219976-76220222	NM_145356	2.246	0.12
Kcnj14	chr7:53075082-53075317	NM_145963	2.713	0.11	chr7:53075360-53075570	NM_145963	-5.106	-0.12
Lrrk1	chr7:73408973-73409130	NM_146191	5.969	0.13	chr7:73408973-73409130	NM_146191	-3.21	-0.12
Las1l	chrX:93151264-93151496	NM_152822	-5.814	-0.24	chrX:93151740-93151986	NM_152822	-2.619	-0.11
Otos	chr1:94548704-94548838	NM_153114	2.741	0.1	chr1:94548704-94548838	NM_153114	-2.784	-0.12
Kdm4b	chr17:56472651-56472936	NM_172132	-3.268	-0.19	chr17:56476548-56476733	NM_172132	-2.934	-0.14
Mbtps2	chrX:154006716-154006937	NM_172307	5.185	0.12	chrX:154036179-154036318	NM_172307	-5.396	-0.11
Tmem184b	chr15:79231801-79232066	NM_172608	2.966	0.22	chr15:79210245-79210511	NM_172608	-2.05	-0.12
Gramd1b	chr9:40199078-40199246	NM_172768	3.595	0.11	chr9:40128401-40128618	NM_172768	-2.431	-0.1
2900026A02Rik	chr5:113573961-113574222	NM_172884	-2.101	-0.13	chr5:113581973-113582230	NM_172884	-2.262	-0.19
Micall2	chr5:140200709-140200847	NM_174850	5.397	0.11	chr5:140200844-140200965	NM_174850	-2.385	-0.13
Rnf139	chr15:58724266-58724554	NM_175226	2.681	0.24	chr15:58724266-58724554	NM_175226	-2.945	-0.28
Nt5dc3	chr10:86298026-86298185	NM_175331	5.322	0.1	chr10:86298026-86298185	NM_175331	-3.555	-0.11
Ano6	chr15:95658217-95658426	NM_175344	2.096	0.1	chr15:95706548-95706810	NM_175344	2.684	0.13
Tmem132c	chr5:127832804-127833074	NM_175432	3.419	0.14	chr5:127832804-127833074	NM_175432	-2.515	-0.13
Wscd2	chr5:114000806-114000932	NM_177292	4.646	0.12	chr5:113914817-113914975	NM_177292	-2.428	-0.1
Tmtc2	chr10:104956237-104956468	NM_177368	3.339	0.1	chr10:104956237-104956468	NM_177368	-2.443	-0.13
Sdk1	chr5:142589916-142590172	NM_177879	2.32	0.14	chr5:142312410-142312648	NM_177879	4.085	0.12
Opcml	chr9:28719337-28719524	NM_177906	4.092	0.13	chr9:28719337-28719524	NM_177906	-3.384	-0.12
Afap1l1	chr18:61900649-61900798	NM_178928	5.427	0.12	chr18:61900649-61900798	NM_178928	-6.048	-0.12
Rftn1	chr17:50289549-50289797	NM_181397	2.603	0.17	chr17:50289549-50289797	NM_181397	-2.198	-0.13
Fam19a1	chr6:96065576-96065743	NM_182808	3.357	0.11	chr6:96065576-96065743	NM_182808	-2.736	-0.13
Elfn2	chr15:78502985-78503230	NM_183141	5.007	0.16	chr15:78544144-78544370	NM_183141	-3.529	-0.14
Foxn3	chr12:100645302-100645505	NM_183186	4.274	0.12	chr12:100531747-100531972	NM_183186	-2.112	-0.11
Qrfp	chr2:31665998-31666262	NM_183424	2.887	0.2	chr2:31665998-31666262	NM_183424	-2.536	-0.19
Plekhg6	chr6:125328341-125328568	NM_198604	2.633	0.18	chr6:125328341-125328568	NM_198604	-2.965	-0.19
Mtss1l	chr8:113250014-113250242	NM_198625	2.473	0.21	chr8:113250014-113250242	NM_198625	-2.71	-0.17
Nespas	chr2:174124641-174124857	NR_002846	7.985	0.12	chr2:174116667-174116920	NR_002846	-2.567	-0.14
6720401G13Rik	chrX:47976275-47976404	NR_015505	5.521	0.67	chrX:47976275-47976404	NR_015505	-3.144	-0.13
9530026P05Rik	chr6:93016316-93016444	NR_015530	5.764	0.13	chr6:93016457-93016679	NR_015530	-2.73	-0.11
4732471J01Rik	chr7:26207859-26208024	NR_015569	3.53	0.13	chr7:26207859-26208024	NR_015569	-3.63	-0.12
Dleu2	chr14:62304953-62305087	NR_028264	7.365	0.14	chr14:62303126-62303388	NR_028264	-3.572	-0.16
4930524L23Rik	chrX:7157132-7157407	NR_029473	-2.528	-0.12	chrX:7151209-7151319	NR_029473	-5.765	-0.11
Mir346	chr14:35705746-35705994	NR_029774	3.021	0.16	chr14:35705991-35706205	NR_029774	-2.035	-0.11
Mir146b	chr19:46415500-46415681	NR_030468	2.424	0.13	chr19:46415500-46415681	NR_030468	-3.431	-0.19
A930011G23Rik	chr5:100039686-100039961	NR_030692	2.032	0.13	chr5:99738446-99738663	NR_030692	-2.408	-0.17
Gm2694	chr8:90035320-90035560	NR_033430	2.586	0.1	chr8:90035320-90035560	NR_033430	-3.484	-0.17
Gm10474	chrX:65932534-65932710	NR_033481	-8.519	-0.21	chrX:65932427-65932537	NR_033481	-3.354	-0.12
E330020D12Rik	chr1:155261362-155261545	NR_033736	4.296	0.14	chr1:155261362-155261545	NR_033736	-2.821	-0.12
Mir2137	chrX:70232334-70232556	NR_035517	-7.572	-0.23	chrX:70232334-70232556	NR_035517	-4.178	-0.12
