# Supplementary material for: The effects of perinatal testosterone exposure on the DNA methylome of the mouse brain are late-emerging
Source: Biol Sex Differ. 2014 Jun 13;5:8. doi: 10.1186/2042-6410-5-8 (PMC4074311; doi:10.1186/2042-6410-5-8)
Supplement: Additional file 6: Table S5 — Ingenuity Pathway Analysis (IPA, http://www.ingenuity.com) was performed on the entire dataset of genes whose methylation was affected by testosterone at PN60 in striatum and BNST/POA. The IPA networks, functions, and canonical pathways enriched in this dataset are provided in separate tabs. [file 2042-6410-5-8-S6.xlsx]

## Sheet: Sheet1
Table S5: Ingenuity Pathway Analysis (IPA, www.ingenuity.com) was performed on the entire data set of genes whose methylation was affected by testosterone at PN60 in striatum and BNST/POA. The IPA networks, functions, and canonical pathways enriched in this dataset are provided in separate tabs.

## Sheet: PN60 Striatum Functions
© 2000-2012 Ingenuity Systems, Inc. All rights reserved.
Category	Function	Function Annotation	p-value	Genes	# Genes
Nervous System Development and Function	morphology	morphology of nervous system	3.40E-08	AIPL1, ALPL, APBB2, ARX, ASIC3, ATP1A2, B4GALT2, BAD, BCR, BRSK2 (includes EG:100334759), CACNA2D2, CCND1, CD247, CD44, CD80 (includes EG:12519), CHAT, CIT, CNTFR, COL13A1, COL18A1, COL1A1 (includes EG:1277), CRTAC1, CUX2, CYP26A1, DAB1, DCC, DISC1, DLGAP3, DNAI1, DNER, DRGX, DST, DYRK1A, ECE1, EFNA5, EPHB1, EPHB2, EPHB3, ERBB3, FAIM2, FGFR1 (includes EG:14182), FGFR3, FLI1, FMR1, FOXP2, FZD9, GF…	109
Nervous System Development and Function	development	development of central nervous system	5.64E-08	ADORA2A, APBB2, ARX, ATRX, BCL11B, BCL2, BCR, C1orf187, CCND1, CDK6, CELSR1, CHST3, CIT, COMMD1, CYP26A1, DAB1, DISC1, Dlc1, DNER, DRGX, DSCAML1, EBF3, EFNA5, EGLN1, EPHB2, EPHB3, ERBB3, ERF, FAIM2, FGFR1 (includes EG:14182), FGFR3, FMR1, FOXP2, FZD9, GFAP, GLI3, GPC1, GPR56, HSPG2, ICMT, ITPR1, LAMC1, LAMC3, LRP2, MAOA, MBP, MDGA1, MID1 (includes EG:100330952), mir-219, MYH10, NAPA, NCOR2, NDST1…	83
Cell Morphology	formation	formation of cellular protrusions	3.08E-07	ACACA, ANPEP, BAIAP2, BCL11B, BCL2, BRSK2 (includes EG:100334759), BSN, CACNA1H, CAPZB, CD44, CD82, CD9, CDC42BPB, CDH1, CDH13, CHAT, CIT, DAB1, DCC, DLG4, DRGX, DST, EFNA5, EFNB2, EPHB1, EPHB2, EPHB3, FAM107A, FGR, FMR1, GAS7, GDPD5, IFT122, ITPR1, KALRN, KIF5A, KLF7, LAMC1, LRRC16A, MAGI2, MAPKAPK2, MBP, MRAS, MYH10, MYO10, NEFH, NEFL, NFIA, NFIX, NPHS1, NTN1, PACSIN1, PAK6, PARD3, PARVB, PIP5K…	83
Cellular Assembly and Organization	formation	formation of cellular protrusions	3.08E-07	ACACA, ANPEP, BAIAP2, BCL11B, BCL2, BRSK2 (includes EG:100334759), BSN, CACNA1H, CAPZB, CD44, CD82, CD9, CDC42BPB, CDH1, CDH13, CHAT, CIT, DAB1, DCC, DLG4, DRGX, DST, EFNA5, EFNB2, EPHB1, EPHB2, EPHB3, FAM107A, FGR, FMR1, GAS7, GDPD5, IFT122, ITPR1, KALRN, KIF5A, KLF7, LAMC1, LRRC16A, MAGI2, MAPKAPK2, MBP, MRAS, MYH10, MYO10, NEFH, NEFL, NFIA, NFIX, NPHS1, NTN1, PACSIN1, PAK6, PARD3, PARVB, PIP5K…	83
Cellular Function and Maintenance	formation	formation of cellular protrusions	3.08E-07	ACACA, ANPEP, BAIAP2, BCL11B, BCL2, BRSK2 (includes EG:100334759), BSN, CACNA1H, CAPZB, CD44, CD82, CD9, CDC42BPB, CDH1, CDH13, CHAT, CIT, DAB1, DCC, DLG4, DRGX, DST, EFNA5, EFNB2, EPHB1, EPHB2, EPHB3, FAM107A, FGR, FMR1, GAS7, GDPD5, IFT122, ITPR1, KALRN, KIF5A, KLF7, LAMC1, LRRC16A, MAGI2, MAPKAPK2, MBP, MRAS, MYH10, MYO10, NEFH, NEFL, NFIA, NFIX, NPHS1, NTN1, PACSIN1, PAK6, PARD3, PARVB, PIP5K…	83
Cell Morphology	abnormal morphology	abnormal morphology of cells	4.84E-07	ABCB1, AIPL1, ALPL, ARSB, ASIC3, BAD, BCAR1, BCL11B, BCL2, BCR, BDKRB2, BRSK2 (includes EG:100334759), CBFA2T3, CCND1, CCND3, CD247, CD4, CD44, CDK6, CHAT, CNTFR, CRTC3, CSF1R, CYB5R4, DNER, DRGX, DTX1, DYRK1A, ECE1, EGFLAM, ELMO1, EPHB2, EPHB3, ERBB3, ESX1, ETV5, FANCC, FGFR1 (includes EG:14182), FGFR3, FLI1, FMR1, FOSL2, FOXP2, GFAP, GFRA1, GIMAP1-GIMAP5, GJB1, GRAP2, HEXA, HMGB3, HNF1A, HSF4, …	126
Cell Morphology	morphology	morphology of cells	7.41E-07	ABCB1, AIPL1, ALPL, ARSB, ARX, ASIC3, BAD, BCAR1, BCL11B, BCL2, BCR, BDKRB2, BRSK2 (includes EG:100334759), CASP8, CAV3, CBFA2T3, CCND1, CCND3, CD247, CD4, CD40, CD44, CD9, CDH1, CDK6, CHAT, CNTFR, COL1A1 (includes EG:1277), CRTC3, CSF1R, CYB5R4, DNER, DOCK1, DRGX, DTX1, DYRK1A, E2F2, ECE1, EFNA5, EGFLAM, ELMO1, EPHB2, EPHB3, ERBB3, ESX1, ETV5, FAIM2, FANCC, FASN, FBLIM1, FGFR1 (includes EG:14182…	164
Cellular Assembly and Organization	organization	microtubule dynamics	8.30E-07	AATK, ACACA, ANPEP, ARHGAP44, ATXN1, BAIAP2, BCAR1, BCL11B, BCL2, BMP2K, BRSK2 (includes EG:100334759), BSN, CACNA1H, CAPZB, CD44, CD82, CD9, CDC42BPB, CDH1, CDH13, CDK5RAP2, CHAT, CIT, CSF1R, DAB1, DCC, DCTN1, DISC1, DLG4, DRGX, DST, EFNA5, EFNB2, ENG, EPHB1, EPHB2, EPHB3, FAM107A, FGR, FMR1, GAS7, GDPD5, GJB1, HDAC8, IFT122, ITPR1, KALRN, KIF5A, KLF7, LAMC1, LRP2, LRRC16A, MACF1, MAGI2, MAOA, M…	109
Cellular Function and Maintenance	organization	microtubule dynamics	8.30E-07	AATK, ACACA, ANPEP, ARHGAP44, ATXN1, BAIAP2, BCAR1, BCL11B, BCL2, BMP2K, BRSK2 (includes EG:100334759), BSN, CACNA1H, CAPZB, CD44, CD82, CD9, CDC42BPB, CDH1, CDH13, CDK5RAP2, CHAT, CIT, CSF1R, DAB1, DCC, DCTN1, DISC1, DLG4, DRGX, DST, EFNA5, EFNB2, ENG, EPHB1, EPHB2, EPHB3, FAM107A, FGR, FMR1, GAS7, GDPD5, GJB1, HDAC8, IFT122, ITPR1, KALRN, KIF5A, KLF7, LAMC1, LRP2, LRRC16A, MACF1, MAGI2, MAOA, M…	109
Developmental Disorder	disorder of stature	disorder of stature	1.04E-06	ADAMTSL2, CHST3, COL1A1 (includes EG:1277), COL9A2, COMP, CREB3L2, FGFR1 (includes EG:14182), FGFR3, FLNB, GPC3, GPC4, H19, HSPG2, ITGA11, KCNQ1, KCNQ1OT1, MAP2K6, mir-675, MMP14, PKD1, SMPD3, SPRED2, STAT5B, WRN	24
Cellular Assembly and Organization	organization	organization of cytoskeleton	1.47E-06	AATK, ACACA, ANPEP, ARHGAP44, ARHGAP6, ATXN1, BAIAP2, BCAR1, BCL11B, BCL2, BCR, BMP2K, BRSK2 (includes EG:100334759), BSN, CACNA1H, CAPZB, CD44, CD82, CD9, CDC42BPB, CDH1, CDH13, CDK5RAP2, CHAT, CIT, CSF1R, DAB1, DCC, DCTN1, DISC1, Dlc1, DLG4, DRGX, DST, EFNA5, EFNB2, ELMO1, ENG, EPB49, EPHB1, EPHB2, EPHB3, FAM101B, FAM107A, FGR, FLNB, FMR1, GAS7, GDPD5, GFAP, GJB1, HDAC8, IFT122, ITK, ITPR1, KAL…	125
Cellular Function and Maintenance	organization	organization of cytoskeleton	1.47E-06	AATK, ACACA, ANPEP, ARHGAP44, ARHGAP6, ATXN1, BAIAP2, BCAR1, BCL11B, BCL2, BCR, BMP2K, BRSK2 (includes EG:100334759), BSN, CACNA1H, CAPZB, CD44, CD82, CD9, CDC42BPB, CDH1, CDH13, CDK5RAP2, CHAT, CIT, CSF1R, DAB1, DCC, DCTN1, DISC1, Dlc1, DLG4, DRGX, DST, EFNA5, EFNB2, ELMO1, ENG, EPB49, EPHB1, EPHB2, EPHB3, FAM101B, FAM107A, FGR, FLNB, FMR1, GAS7, GDPD5, GFAP, GJB1, HDAC8, IFT122, ITK, ITPR1, KAL…	125
Cardiovascular System Development and Function	development	development of cardiovascular system	2.79E-06	ACVR2B, ADORA2A, ADRA1A, ANPEP, ARID3B, BCAR1, BCL2, BCOR, BCR, BDKRB2, BRD1, BRMS1, CASP8, CCND1, CCND3, CD40, CD44, CDH13, COL18A1, COL1A1 (includes EG:1277), COL4A2, COL8A1, COMMD1, CSF1R, CYP26A1, DAND5, Dlc1, ECE1, EDIL3, EFNB2, EGLN1, ENG, EPHB2, EPHB3, ERBB3, ESX1, ETV6, FGFR1 (includes EG:14182), FGFR3, FGR, FLI1, FLNB, GATAD2A, GJA4, GLI3, GPC1, GTF2I, Gulo, HAS2, HDAC5, HSPG2, IFT52, IG…	118
Cellular Development	differentiation	differentiation of cells	4.35E-06	ABCC4 (includes EG:10257), ACACA, ACVR2B, ADORA2A, ANKRD54, ANPEP, AQP3, ARX, BAD, BAIAP2, BCL11B, BCL2, BCR, BDKRB2, BIN1, BRD1, BRSK2 (includes EG:100334759), CASP8, CAV3, CBFA2T3, CCDC80, CCND1, CCND3, CD247, CD276, CD4, CD40, CD44, CD80 (includes EG:12519), CD83, CD9, CDH1, CDK6, CHAT, CIT, CNTFR, COL18A1, CREB3L2, CSF1R, CTDSPL, CUX1, CYP26A1, DAB1, DNER, DRGX, DTX1, DYRK1A, E2F2, EBF3, EFNA…	201
Organismal Development	morphology	morphology of body region	5.01E-06	ACVR2B, ADORA2A, AIPL1, ALPL, ARID3B, ARSB, ASIC3, BCL11B, BRD1, CCND1, CELSR1, COL18A1, COL1A1 (includes EG:1277), COL8A1, CREB3L2, CSF1R, CYP26A1, DCHS1, DST, ECE1, EGFLAM, EPHB1, EPHB2, EPHB3, FGFR1 (includes EG:14182), FGFR3, GLI3, GPC3, HEXA, HSF4, HSPG2, IFT122, IGF2, IGF2R, INPP4B, ITGA11, LAMC1, LFNG, LRIG1, LRP2, LTBP3, MESP2, MMP14, MMP16, MNT, MYH10, NDST1, NFIC, NFIX, NOTCH2, PARD3, P…	82
Organismal Development	development	development of muscle	5.98E-06	CACNA1H, CACNA2D2, CAV3, CHAT, DOCK1, EGLN1, ENG, ERBB3, FGFR1 (includes EG:14182), FLNB, FOSL2, FOXK1, FOXP2, HSPG2, ICMT, IGF2, IGFBP5, ITGA11, LEMD2, MAP2K6, MAP3K5, MMP14, MRAS, MYH10, MYH9 (includes EG:17886), NCOA2, NPHS1, PAX7, PDGFRB, PIP5K1C, PRKCZ, PROX1, PTCD2, SGCG, SGCZ, SLIT3, SMAD3, TAZ, TGFBR2, TGFBR3, TMOD1, TNFSF12, USP19, UTRN, WNT10B, XIRP1, ZFHX3, ZFPM1	48
Embryonic Development	development	development of muscle	5.98E-06	CACNA1H, CACNA2D2, CAV3, CHAT, DOCK1, EGLN1, ENG, ERBB3, FGFR1 (includes EG:14182), FLNB, FOSL2, FOXK1, FOXP2, HSPG2, ICMT, IGF2, IGFBP5, ITGA11, LEMD2, MAP2K6, MAP3K5, MMP14, MRAS, MYH10, MYH9 (includes EG:17886), NCOA2, NPHS1, PAX7, PDGFRB, PIP5K1C, PRKCZ, PROX1, PTCD2, SGCG, SGCZ, SLIT3, SMAD3, TAZ, TGFBR2, TGFBR3, TMOD1, TNFSF12, USP19, UTRN, WNT10B, XIRP1, ZFHX3, ZFPM1	48
Organ Development	development	development of muscle	5.98E-06	CACNA1H, CACNA2D2, CAV3, CHAT, DOCK1, EGLN1, ENG, ERBB3, FGFR1 (includes EG:14182), FLNB, FOSL2, FOXK1, FOXP2, HSPG2, ICMT, IGF2, IGFBP5, ITGA11, LEMD2, MAP2K6, MAP3K5, MMP14, MRAS, MYH10, MYH9 (includes EG:17886), NCOA2, NPHS1, PAX7, PDGFRB, PIP5K1C, PRKCZ, PROX1, PTCD2, SGCG, SGCZ, SLIT3, SMAD3, TAZ, TGFBR2, TGFBR3, TMOD1, TNFSF12, USP19, UTRN, WNT10B, XIRP1, ZFHX3, ZFPM1	48
Skeletal and Muscular System Development and Function	development	development of muscle	5.98E-06	CACNA1H, CACNA2D2, CAV3, CHAT, DOCK1, EGLN1, ENG, ERBB3, FGFR1 (includes EG:14182), FLNB, FOSL2, FOXK1, FOXP2, HSPG2, ICMT, IGF2, IGFBP5, ITGA11, LEMD2, MAP2K6, MAP3K5, MMP14, MRAS, MYH10, MYH9 (includes EG:17886), NCOA2, NPHS1, PAX7, PDGFRB, PIP5K1C, PRKCZ, PROX1, PTCD2, SGCG, SGCZ, SLIT3, SMAD3, TAZ, TGFBR2, TGFBR3, TMOD1, TNFSF12, USP19, UTRN, WNT10B, XIRP1, ZFHX3, ZFPM1	48
Tissue Development	development	development of muscle	5.98E-06	CACNA1H, CACNA2D2, CAV3, CHAT, DOCK1, EGLN1, ENG, ERBB3, FGFR1 (includes EG:14182), FLNB, FOSL2, FOXK1, FOXP2, HSPG2, ICMT, IGF2, IGFBP5, ITGA11, LEMD2, MAP2K6, MAP3K5, MMP14, MRAS, MYH10, MYH9 (includes EG:17886), NCOA2, NPHS1, PAX7, PDGFRB, PIP5K1C, PRKCZ, PROX1, PTCD2, SGCG, SGCZ, SLIT3, SMAD3, TAZ, TGFBR2, TGFBR3, TMOD1, TNFSF12, USP19, UTRN, WNT10B, XIRP1, ZFHX3, ZFPM1	48
Nervous System Development and Function	development	development of brain	6.67E-06	APBB2, ARX, ATRX, BCL11B, BCL2, BCR, C1orf187, CCND1, COMMD1, CYP26A1, DAB1, DISC1, Dlc1, DNER, DSCAML1, EBF3, EFNA5, EGLN1, EPHB2, EPHB3, ERF, FAIM2, FGFR1 (includes EG:14182), FGFR3, FOXP2, FZD9, GLI3, GPC1, GPR56, HSPG2, ICMT, ITPR1, LAMC1, LRP2, MAOA, MDGA1, MID1 (includes EG:100330952), MYH10, NAPA, NCOR2, NDST1, NFIA, NPAS3, NTN1, PARD3, PLCB1, PSEN2, RELN, RFX4, RORA, RYK (includes EG:1405…	62
Organismal Development	development	development of brain	6.67E-06	APBB2, ARX, ATRX, BCL11B, BCL2, BCR, C1orf187, CCND1, COMMD1, CYP26A1, DAB1, DISC1, Dlc1, DNER, DSCAML1, EBF3, EFNA5, EGLN1, EPHB2, EPHB3, ERF, FAIM2, FGFR1 (includes EG:14182), FGFR3, FOXP2, FZD9, GLI3, GPC1, GPR56, HSPG2, ICMT, ITPR1, LAMC1, LRP2, MAOA, MDGA1, MID1 (includes EG:100330952), MYH10, NAPA, NCOR2, NDST1, NFIA, NPAS3, NTN1, PARD3, PLCB1, PSEN2, RELN, RFX4, RORA, RYK (includes EG:1405…	62
Embryonic Development	development	development of brain	6.67E-06	APBB2, ARX, ATRX, BCL11B, BCL2, BCR, C1orf187, CCND1, COMMD1, CYP26A1, DAB1, DISC1, Dlc1, DNER, DSCAML1, EBF3, EFNA5, EGLN1, EPHB2, EPHB3, ERF, FAIM2, FGFR1 (includes EG:14182), FGFR3, FOXP2, FZD9, GLI3, GPC1, GPR56, HSPG2, ICMT, ITPR1, LAMC1, LRP2, MAOA, MDGA1, MID1 (includes EG:100330952), MYH10, NAPA, NCOR2, NDST1, NFIA, NPAS3, NTN1, PARD3, PLCB1, PSEN2, RELN, RFX4, RORA, RYK (includes EG:1405…	62
Organ Development	development	development of brain	6.67E-06	APBB2, ARX, ATRX, BCL11B, BCL2, BCR, C1orf187, CCND1, COMMD1, CYP26A1, DAB1, DISC1, Dlc1, DNER, DSCAML1, EBF3, EFNA5, EGLN1, EPHB2, EPHB3, ERF, FAIM2, FGFR1 (includes EG:14182), FGFR3, FOXP2, FZD9, GLI3, GPC1, GPR56, HSPG2, ICMT, ITPR1, LAMC1, LRP2, MAOA, MDGA1, MID1 (includes EG:100330952), MYH10, NAPA, NCOR2, NDST1, NFIA, NPAS3, NTN1, PARD3, PLCB1, PSEN2, RELN, RFX4, RORA, RYK (includes EG:1405…	62
Tissue Development	development	development of brain	6.67E-06	APBB2, ARX, ATRX, BCL11B, BCL2, BCR, C1orf187, CCND1, COMMD1, CYP26A1, DAB1, DISC1, Dlc1, DNER, DSCAML1, EBF3, EFNA5, EGLN1, EPHB2, EPHB3, ERF, FAIM2, FGFR1 (includes EG:14182), FGFR3, FOXP2, FZD9, GLI3, GPC1, GPR56, HSPG2, ICMT, ITPR1, LAMC1, LRP2, MAOA, MDGA1, MID1 (includes EG:100330952), MYH10, NAPA, NCOR2, NDST1, NFIA, NPAS3, NTN1, PARD3, PLCB1, PSEN2, RELN, RFX4, RORA, RYK (includes EG:1405…	62
Post-Translational Modification	phosphorylation	phosphorylation of protein	7.60E-06	AATK, ADRBK2, ALDH18A1, ALK (includes EG:11682), ATXN1, BCL2, BCR, BMP2K, BRSK2 (includes EG:100334759), CAMK2A, Camk2b, CAMK2D, CAMK2G, CCDC88C, CCND1, CCND3, CD247, CD4, CD40, CD44, CD5, CD9, CDC42BPB, CDC42BPG, CDK6, CIT, CLK3, CLSPN, CSF1R, DGKI, DYRK1A, EDIL3, EFNB2, ENG, EPHB1, EPHB2, EPHB3, ERN2, ETNK2, ETV6, FCRL3, FGFR1 (includes EG:14182), FGFR3, FGR, FZD1, FZD7, GALNT2, GRB10, HUNK, IL…	88
Cellular Movement	cell movement	cell movement	1.08E-05	ADORA2A, AJAP1, ALK (includes EG:11682), AMOTL1, ANPEP, APBB2, AQP4, ARX, ASAP2, BCAR1, BCL11B, BCL2, BCR, BRMS1, CASP8, CAV3, CCND1, CD247, CD4, CD40, CD44, CD80 (includes EG:12519), CD82, CD9, CD93, CD97, CDH1, CDH13, COL18A1, COL1A1 (includes EG:1277), COL4A2, CSF1R, CUX1, CYP26A1, DAB1, DCC, DISC1, DNMBP, DOCK1, DRGX, DST, E2F2, EBF3, EDIL3, EFNA5, EFNB2, EGLN1, ELMO1, ENG, EPHB1, EPHB2, EPHB…	200
Nervous System Development and Function	morphology	morphology of nervous tissue	1.54E-05	AIPL1, ALPL, ARX, ASIC3, ATP1A2, BCR, BRSK2 (includes EG:100334759), CD44, CHAT, CIT, CNTFR, COL13A1, CRTAC1, CYP26A1, DCC, DISC1, DLGAP3, DNER, DRGX, DST, DYRK1A, ECE1, EPHB1, EPHB2, EPHB3, ERBB3, FGFR3, FMR1, FOXP2, GFAP, GFRA1, GJB1, GRIN2B, HEXA, HSPG2, IFT122, ITPR1, KALRN, KCNQ1, KIF26A, KIF5A, KLF7, LAMC1, LGI1, MAGI2, MBP, MID1 (includes EG:100330952), MYH10, NDST1, NEFH, NEFL, NFIA, NPAS…	73
Tissue Morphology	morphology	morphology of nervous tissue	1.54E-05	AIPL1, ALPL, ARX, ASIC3, ATP1A2, BCR, BRSK2 (includes EG:100334759), CD44, CHAT, CIT, CNTFR, COL13A1, CRTAC1, CYP26A1, DCC, DISC1, DLGAP3, DNER, DRGX, DST, DYRK1A, ECE1, EPHB1, EPHB2, EPHB3, ERBB3, FGFR3, FMR1, FOXP2, GFAP, GFRA1, GJB1, GRIN2B, HEXA, HSPG2, IFT122, ITPR1, KALRN, KCNQ1, KIF26A, KIF5A, KLF7, LAMC1, LGI1, MAGI2, MBP, MID1 (includes EG:100330952), MYH10, NDST1, NEFH, NEFL, NFIA, NPAS…	73
Cell Death and Survival	apoptosis	apoptosis	1.58E-05	AATF, AATK, ABCB1, ACACA, ACSL5, ACVR2B, ADCY5, ADORA2A, ADRA1A, AIPL1, ALK (includes EG:11682), AMOTL1, ANPEP, APBB2, APOPT1, AQP3, ARID3B, ASIC3, ATP1A2, ATRX, ATXN1, BAD, BCAR1, BCL11B, BCL2, BCR, BDKRB2, BIN1, BLCAP, BRD1, BRMS1, CACNA1C, CACNA2D2, CAMK2A, CAMK2D, CAMK2G, CASP8, CASZ1, CAV3, CCDC47, CCDC6, CCDC80, CCND1, CCND3, CD247, CD4, CD40, CD44, CD5, CD80 (includes EG:12519), CD9, CDC25…	256
Nervous System Development and Function	neuritogenesis	neuritogenesis	1.67E-05	BAIAP2, BCL11B, BCL2, BRSK2 (includes EG:100334759), BSN, CACNA1H, CHAT, CIT, DAB1, DCC, DLG4, DRGX, DST, EFNA5, EPHB1, EPHB2, EPHB3, FAM107A, FMR1, GAS7, GDPD5, ITPR1, KALRN, KLF7, LAMC1, MAGI2, MBP, MYH10, NEFH, NEFL, NFIA, NFIX, NTN1, PARD3, PIP5K1C, PRKCA, RELN, RYK (includes EG:140585), SCARF1, SDK2, SEZ6, SIPA1L1, SLC11A2, SLIT3, SPTBN4, SULF1, SULF2, TULP1, UBE4B	49
Cell Morphology	neuritogenesis	neuritogenesis	1.67E-05	BAIAP2, BCL11B, BCL2, BRSK2 (includes EG:100334759), BSN, CACNA1H, CHAT, CIT, DAB1, DCC, DLG4, DRGX, DST, EFNA5, EPHB1, EPHB2, EPHB3, FAM107A, FMR1, GAS7, GDPD5, ITPR1, KALRN, KLF7, LAMC1, MAGI2, MBP, MYH10, NEFH, NEFL, NFIA, NFIX, NTN1, PARD3, PIP5K1C, PRKCA, RELN, RYK (includes EG:140585), SCARF1, SDK2, SEZ6, SIPA1L1, SLC11A2, SLIT3, SPTBN4, SULF1, SULF2, TULP1, UBE4B	49
Cellular Assembly and Organization	neuritogenesis	neuritogenesis	1.67E-05	BAIAP2, BCL11B, BCL2, BRSK2 (includes EG:100334759), BSN, CACNA1H, CHAT, CIT, DAB1, DCC, DLG4, DRGX, DST, EFNA5, EPHB1, EPHB2, EPHB3, FAM107A, FMR1, GAS7, GDPD5, ITPR1, KALRN, KLF7, LAMC1, MAGI2, MBP, MYH10, NEFH, NEFL, NFIA, NFIX, NTN1, PARD3, PIP5K1C, PRKCA, RELN, RYK (includes EG:140585), SCARF1, SDK2, SEZ6, SIPA1L1, SLC11A2, SLIT3, SPTBN4, SULF1, SULF2, TULP1, UBE4B	49
Cellular Function and Maintenance	neuritogenesis	neuritogenesis	1.67E-05	BAIAP2, BCL11B, BCL2, BRSK2 (includes EG:100334759), BSN, CACNA1H, CHAT, CIT, DAB1, DCC, DLG4, DRGX, DST, EFNA5, EPHB1, EPHB2, EPHB3, FAM107A, FMR1, GAS7, GDPD5, ITPR1, KALRN, KLF7, LAMC1, MAGI2, MBP, MYH10, NEFH, NEFL, NFIA, NFIX, NTN1, PARD3, PIP5K1C, PRKCA, RELN, RYK (includes EG:140585), SCARF1, SDK2, SEZ6, SIPA1L1, SLC11A2, SLIT3, SPTBN4, SULF1, SULF2, TULP1, UBE4B	49
Cellular Development	neuritogenesis	neuritogenesis	1.67E-05	BAIAP2, BCL11B, BCL2, BRSK2 (includes EG:100334759), BSN, CACNA1H, CHAT, CIT, DAB1, DCC, DLG4, DRGX, DST, EFNA5, EPHB1, EPHB2, EPHB3, FAM107A, FMR1, GAS7, GDPD5, ITPR1, KALRN, KLF7, LAMC1, MAGI2, MBP, MYH10, NEFH, NEFL, NFIA, NFIX, NTN1, PARD3, PIP5K1C, PRKCA, RELN, RYK (includes EG:140585), SCARF1, SDK2, SEZ6, SIPA1L1, SLC11A2, SLIT3, SPTBN4, SULF1, SULF2, TULP1, UBE4B	49
Tissue Development	neuritogenesis	neuritogenesis	1.67E-05	BAIAP2, BCL11B, BCL2, BRSK2 (includes EG:100334759), BSN, CACNA1H, CHAT, CIT, DAB1, DCC, DLG4, DRGX, DST, EFNA5, EPHB1, EPHB2, EPHB3, FAM107A, FMR1, GAS7, GDPD5, ITPR1, KALRN, KLF7, LAMC1, MAGI2, MBP, MYH10, NEFH, NEFL, NFIA, NFIX, NTN1, PARD3, PIP5K1C, PRKCA, RELN, RYK (includes EG:140585), SCARF1, SDK2, SEZ6, SIPA1L1, SLC11A2, SLIT3, SPTBN4, SULF1, SULF2, TULP1, UBE4B	49
Cellular Assembly and Organization	organization	organization of cytoplasm	1.69E-05	AATK, ACACA, ANPEP, ARHGAP44, ARHGAP6, ARSB, ATXN1, BAIAP2, BCAR1, BCL11B, BCL2, BCR, BHLHA15, BMP2K, BRSK2 (includes EG:100334759), BSN, CACNA1H, CAPZB, CD44, CD82, CD9, CDC42BPB, CDH1, CDH13, CDK5RAP2, CHAT, CIT, CROCC, CSF1R, DAB1, DCC, DCTN1, DISC1, Dlc1, DLG4, DRGX, DST, EFNA5, EFNB2, ELMO1, ENG, EPB49, EPHB1, EPHB2, EPHB3, FAM101B, FAM107A, FGR, FLNB, FMR1, FXN, GAS7, GDPD5, GFAP, GJB1, HDA…	132
Cellular Function and Maintenance	organization	organization of cytoplasm	1.69E-05	AATK, ACACA, ANPEP, ARHGAP44, ARHGAP6, ARSB, ATXN1, BAIAP2, BCAR1, BCL11B, BCL2, BCR, BHLHA15, BMP2K, BRSK2 (includes EG:100334759), BSN, CACNA1H, CAPZB, CD44, CD82, CD9, CDC42BPB, CDH1, CDH13, CDK5RAP2, CHAT, CIT, CROCC, CSF1R, DAB1, DCC, DCTN1, DISC1, Dlc1, DLG4, DRGX, DST, EFNA5, EFNB2, ELMO1, ENG, EPB49, EPHB1, EPHB2, EPHB3, FAM101B, FAM107A, FGR, FLNB, FMR1, FXN, GAS7, GDPD5, GFAP, GJB1, HDA…	132
Developmental Disorder	gigantism	gigantism	1.88E-05	GPC3, GPC4, H19, KCNQ1, KCNQ1OT1, mir-675	6
Endocrine System Disorders	gigantism	gigantism	1.88E-05	GPC3, GPC4, H19, KCNQ1, KCNQ1OT1, mir-675	6
Reproductive System Disease	gigantism	gigantism	1.88E-05	GPC3, GPC4, H19, KCNQ1, KCNQ1OT1, mir-675	6
Cardiovascular System Development and Function	cardiogenesis	cardiogenesis	2.21E-05	ACVR2B, ADRA1A, ARID3B, BCAR1, BCOR, CASP8, CCND1, CCND3, CYP26A1, DAND5, Dlc1, ECE1, EGLN1, ENG, ERBB3, FGFR1 (includes EG:14182), GLI3, HAS2, HDAC5, HSPG2, IFT52, MAML3, MESP2, MNAT1, MYH10, MYH14, NCOR2, PARD3, PIP5K1C, PKD1, PROX1, PSEN2, PTCD2, PXN, RAMP2, S1PR2, SMAD3, SMAD7, SPEN, TAZ, TCF7L1, TEAD1, TGFB2, TGFBR2, TGFBR3, TMOD1, WNT11, XIRP1, ZFPM1	49
Organismal Development	cardiogenesis	cardiogenesis	2.21E-05	ACVR2B, ADRA1A, ARID3B, BCAR1, BCOR, CASP8, CCND1, CCND3, CYP26A1, DAND5, Dlc1, ECE1, EGLN1, ENG, ERBB3, FGFR1 (includes EG:14182), GLI3, HAS2, HDAC5, HSPG2, IFT52, MAML3, MESP2, MNAT1, MYH10, MYH14, NCOR2, PARD3, PIP5K1C, PKD1, PROX1, PSEN2, PTCD2, PXN, RAMP2, S1PR2, SMAD3, SMAD7, SPEN, TAZ, TCF7L1, TEAD1, TGFB2, TGFBR2, TGFBR3, TMOD1, WNT11, XIRP1, ZFPM1	49
Embryonic Development	cardiogenesis	cardiogenesis	2.21E-05	ACVR2B, ADRA1A, ARID3B, BCAR1, BCOR, CASP8, CCND1, CCND3, CYP26A1, DAND5, Dlc1, ECE1, EGLN1, ENG, ERBB3, FGFR1 (includes EG:14182), GLI3, HAS2, HDAC5, HSPG2, IFT52, MAML3, MESP2, MNAT1, MYH10, MYH14, NCOR2, PARD3, PIP5K1C, PKD1, PROX1, PSEN2, PTCD2, PXN, RAMP2, S1PR2, SMAD3, SMAD7, SPEN, TAZ, TCF7L1, TEAD1, TGFB2, TGFBR2, TGFBR3, TMOD1, WNT11, XIRP1, ZFPM1	49
Organ Development	cardiogenesis	cardiogenesis	2.21E-05	ACVR2B, ADRA1A, ARID3B, BCAR1, BCOR, CASP8, CCND1, CCND3, CYP26A1, DAND5, Dlc1, ECE1, EGLN1, ENG, ERBB3, FGFR1 (includes EG:14182), GLI3, HAS2, HDAC5, HSPG2, IFT52, MAML3, MESP2, MNAT1, MYH10, MYH14, NCOR2, PARD3, PIP5K1C, PKD1, PROX1, PSEN2, PTCD2, PXN, RAMP2, S1PR2, SMAD3, SMAD7, SPEN, TAZ, TCF7L1, TEAD1, TGFB2, TGFBR2, TGFBR3, TMOD1, WNT11, XIRP1, ZFPM1	49
Tissue Development	cardiogenesis	cardiogenesis	2.21E-05	ACVR2B, ADRA1A, ARID3B, BCAR1, BCOR, CASP8, CCND1, CCND3, CYP26A1, DAND5, Dlc1, ECE1, EGLN1, ENG, ERBB3, FGFR1 (includes EG:14182), GLI3, HAS2, HDAC5, HSPG2, IFT52, MAML3, MESP2, MNAT1, MYH10, MYH14, NCOR2, PARD3, PIP5K1C, PKD1, PROX1, PSEN2, PTCD2, PXN, RAMP2, S1PR2, SMAD3, SMAD7, SPEN, TAZ, TCF7L1, TEAD1, TGFB2, TGFBR2, TGFBR3, TMOD1, WNT11, XIRP1, ZFPM1	49
Nervous System Development and Function	outgrowth	outgrowth of neurites	2.28E-05	ALK (includes EG:11682), APBB2, ARX, BAIAP2, BCL2, BRSK2 (includes EG:100334759), CABLES1, DCC, DISC1, DNER, DOCK1, EFNB2, EPHB2, EPHB3, FAM107A, FGFR1 (includes EG:14182), GAS7, GFAP, GFRA1, KIF26A, KLF7, MAP3K5, MESP2, MNAT1, MYH10, MYH9 (includes EG:17886), NEFH, NELF, NFIA, NFIX, NTN1, PAK6, PALLD, PDGFRB, PNOC, RELN, SCARF1, SEMA5B, SLC25A5, TRPC5, WWOX	41
Cell Morphology	outgrowth	outgrowth of neurites	2.28E-05	ALK (includes EG:11682), APBB2, ARX, BAIAP2, BCL2, BRSK2 (includes EG:100334759), CABLES1, DCC, DISC1, DNER, DOCK1, EFNB2, EPHB2, EPHB3, FAM107A, FGFR1 (includes EG:14182), GAS7, GFAP, GFRA1, KIF26A, KLF7, MAP3K5, MESP2, MNAT1, MYH10, MYH9 (includes EG:17886), NEFH, NELF, NFIA, NFIX, NTN1, PAK6, PALLD, PDGFRB, PNOC, RELN, SCARF1, SEMA5B, SLC25A5, TRPC5, WWOX	41
Cellular Assembly and Organization	outgrowth	outgrowth of neurites	2.28E-05	ALK (includes EG:11682), APBB2, ARX, BAIAP2, BCL2, BRSK2 (includes EG:100334759), CABLES1, DCC, DISC1, DNER, DOCK1, EFNB2, EPHB2, EPHB3, FAM107A, FGFR1 (includes EG:14182), GAS7, GFAP, GFRA1, KIF26A, KLF7, MAP3K5, MESP2, MNAT1, MYH10, MYH9 (includes EG:17886), NEFH, NELF, NFIA, NFIX, NTN1, PAK6, PALLD, PDGFRB, PNOC, RELN, SCARF1, SEMA5B, SLC25A5, TRPC5, WWOX	41
Organismal Development	size	size of body	2.55E-05	Airn, ALPL, APBB2, ARSB, BCL2, CACNA1H, CACNA2D2, CACNG2, CACNG7, CCND1, CCND3, CD9, CDK6, COL5A3, CSF1R, CUX1, DOCK1, DRGX, DYRK1A, E2F2, EFNA5, ERBB3, ESX1, ETV5, FGFR3, FOXK1, FXN, FZD9, GABBR2, GJB1, Gnas (includes EG:100361691), GNB5 (includes EG:10681), GPC3, GRB10, GRID1, H19, HNF1A, HSPG2, ICMT, IGF2, IGF2R, IGFBP5, IRS4 (includes EG:16370), ITGA11, ITSN1, JPH3, KCNAB2, KCNMA1, KCNQ1OT1, …	107
Cell Morphology	formation	formation of plasma membrane projections	2.88E-05	BAIAP2, BCL11B, BCL2, BRSK2 (includes EG:100334759), BSN, CACNA1H, CHAT, CIT, DAB1, DCC, DLG4, DRGX, DST, EFNA5, EFNB2, EPHB1, EPHB2, EPHB3, FAM107A, FMR1, GAS7, GDPD5, ITPR1, KALRN, KIF5A, KLF7, LAMC1, MAGI2, MBP, MYH10, NEFH, NEFL, NFIA, NFIX, NTN1, PAK6, PARD3, PIP5K1C, PRKCA, PRKCE, PXN, RELN, RYK (includes EG:140585), SCARF1, SDK2, SEZ6, SIPA1L1, SLC11A2, SLIT3, SPTBN4, SULF1, SULF2, TULP1, …	54
Cellular Assembly and Organization	formation	formation of plasma membrane projections	2.88E-05	BAIAP2, BCL11B, BCL2, BRSK2 (includes EG:100334759), BSN, CACNA1H, CHAT, CIT, DAB1, DCC, DLG4, DRGX, DST, EFNA5, EFNB2, EPHB1, EPHB2, EPHB3, FAM107A, FMR1, GAS7, GDPD5, ITPR1, KALRN, KIF5A, KLF7, LAMC1, MAGI2, MBP, MYH10, NEFH, NEFL, NFIA, NFIX, NTN1, PAK6, PARD3, PIP5K1C, PRKCA, PRKCE, PXN, RELN, RYK (includes EG:140585), SCARF1, SDK2, SEZ6, SIPA1L1, SLC11A2, SLIT3, SPTBN4, SULF1, SULF2, TULP1, …	54
Cellular Function and Maintenance	formation	formation of plasma membrane projections	2.88E-05	BAIAP2, BCL11B, BCL2, BRSK2 (includes EG:100334759), BSN, CACNA1H, CHAT, CIT, DAB1, DCC, DLG4, DRGX, DST, EFNA5, EFNB2, EPHB1, EPHB2, EPHB3, FAM107A, FMR1, GAS7, GDPD5, ITPR1, KALRN, KIF5A, KLF7, LAMC1, MAGI2, MBP, MYH10, NEFH, NEFL, NFIA, NFIX, NTN1, PAK6, PARD3, PIP5K1C, PRKCA, PRKCE, PXN, RELN, RYK (includes EG:140585), SCARF1, SDK2, SEZ6, SIPA1L1, SLC11A2, SLIT3, SPTBN4, SULF1, SULF2, TULP1, …	54
Cellular Development	formation	formation of plasma membrane projections	2.88E-05	BAIAP2, BCL11B, BCL2, BRSK2 (includes EG:100334759), BSN, CACNA1H, CHAT, CIT, DAB1, DCC, DLG4, DRGX, DST, EFNA5, EFNB2, EPHB1, EPHB2, EPHB3, FAM107A, FMR1, GAS7, GDPD5, ITPR1, KALRN, KIF5A, KLF7, LAMC1, MAGI2, MBP, MYH10, NEFH, NEFL, NFIA, NFIX, NTN1, PAK6, PARD3, PIP5K1C, PRKCA, PRKCE, PXN, RELN, RYK (includes EG:140585), SCARF1, SDK2, SEZ6, SIPA1L1, SLC11A2, SLIT3, SPTBN4, SULF1, SULF2, TULP1, …	54
Organismal Development	development	kidney development	2.93E-05	ACVR2B, ARSB, BCL2, BDKRB2, CD44, CSF1R, CYP26A1, DCHS1, FGFR1 (includes EG:14182), GFRA1, GLI3, Gnas (includes EG:100361691), GPC3, GRIP1, H19, IGF2, IGFBP2, ITGA11, KCNQ1OT1, LAMC1, LZTS2, MMP14, MYO1E, NOTCH2, PAX5, PAX8 (includes EG:18510), PDGFRB, PKD1, PKHD1, PTCD2, RARA, SIK3, SMAD3, SULF1, SULF2, WNT11, WNT7B	37
Embryonic Development	development	kidney development	2.93E-05	ACVR2B, ARSB, BCL2, BDKRB2, CD44, CSF1R, CYP26A1, DCHS1, FGFR1 (includes EG:14182), GFRA1, GLI3, Gnas (includes EG:100361691), GPC3, GRIP1, H19, IGF2, IGFBP2, ITGA11, KCNQ1OT1, LAMC1, LZTS2, MMP14, MYO1E, NOTCH2, PAX5, PAX8 (includes EG:18510), PDGFRB, PKD1, PKHD1, PTCD2, RARA, SIK3, SMAD3, SULF1, SULF2, WNT11, WNT7B	37
Organ Development	development	kidney development	2.93E-05	ACVR2B, ARSB, BCL2, BDKRB2, CD44, CSF1R, CYP26A1, DCHS1, FGFR1 (includes EG:14182), GFRA1, GLI3, Gnas (includes EG:100361691), GPC3, GRIP1, H19, IGF2, IGFBP2, ITGA11, KCNQ1OT1, LAMC1, LZTS2, MMP14, MYO1E, NOTCH2, PAX5, PAX8 (includes EG:18510), PDGFRB, PKD1, PKHD1, PTCD2, RARA, SIK3, SMAD3, SULF1, SULF2, WNT11, WNT7B	37
Tissue Development	development	kidney development	2.93E-05	ACVR2B, ARSB, BCL2, BDKRB2, CD44, CSF1R, CYP26A1, DCHS1, FGFR1 (includes EG:14182), GFRA1, GLI3, Gnas (includes EG:100361691), GPC3, GRIP1, H19, IGF2, IGFBP2, ITGA11, KCNQ1OT1, LAMC1, LZTS2, MMP14, MYO1E, NOTCH2, PAX5, PAX8 (includes EG:18510), PDGFRB, PKD1, PKHD1, PTCD2, RARA, SIK3, SMAD3, SULF1, SULF2, WNT11, WNT7B	37
Renal and Urological System Development and Function	development	kidney development	2.93E-05	ACVR2B, ARSB, BCL2, BDKRB2, CD44, CSF1R, CYP26A1, DCHS1, FGFR1 (includes EG:14182), GFRA1, GLI3, Gnas (includes EG:100361691), GPC3, GRIP1, H19, IGF2, IGFBP2, ITGA11, KCNQ1OT1, LAMC1, LZTS2, MMP14, MYO1E, NOTCH2, PAX5, PAX8 (includes EG:18510), PDGFRB, PKD1, PKHD1, PTCD2, RARA, SIK3, SMAD3, SULF1, SULF2, WNT11, WNT7B	37
Lymphoid Tissue Structure and Development	size	size of spleen	3.02E-05	BCL2, CCND1, IGF2, IGFBP2, ITGA11, MNT, PRKCE, RARA, SATB1, ZBTB16	10
Organ Morphology	size	size of spleen	3.02E-05	BCL2, CCND1, IGF2, IGFBP2, ITGA11, MNT, PRKCE, RARA, SATB1, ZBTB16	10
Cellular Development	differentiation	arrest in differentiation of cancer cells	3.07E-05	CASP8, CD40, RARA, RUNX1, ZBTB16	5
Cancer	differentiation	arrest in differentiation of cancer cells	3.07E-05	CASP8, CD40, RARA, RUNX1, ZBTB16	5
Tumor Morphology	differentiation	arrest in differentiation of cancer cells	3.07E-05	CASP8, CD40, RARA, RUNX1, ZBTB16	5
Behavior	locomotion	locomotion	3.74E-05	ADCY5, ADORA2A, ALK (includes EG:11682), ATP1A2, ATXN1, CACNA1C, CAMK2A, CELSR1, CHAT, DAB1, DLG4, FASN, FMR1, FOXP2, FXN, GALP, GCH1, GFRA1, GNG7, HEXA, HOMER2, ITPR1, JPH3, KCNMA1, LGI4, NAV2, NEFL, NPAS3, PLOD1, PNOC, PRKCE, PSEN2, QRFP, RCAN1, Rcan2, SLC1A1, SOBP, SPTBN4, STAT5B	39
Digestive System Development and Function	morphology	morphology of digestive system	4.67E-05	ABCC4 (includes EG:10257), ACVR2B, ALPL, BCAR1, BCL11B, BCL2, BCR, BRD1, CCND1, COL1A1 (includes EG:1277), CREB3L2, CYB5R4, CYP26A1, DCHS1, ECE1, EPHB2, EPHB3, ERBB3, FGFR1 (includes EG:14182), FLI1, GFRA1, GIMAP1-GIMAP5, GJB1, GPC3, H19, HEXA, HNF1A, HSPG2, IGF2, IGF2BP1, IGF2R, IGFBP5, IL4R, IRF8, ITGA11, JAK3, KCNQ1, KIF26A, KLB, LTBP3, MAPK8IP1, MGMT, MMP14, MTF1 (includes EG:17764), MYH10, N…	72
Skeletal and Muscular System Development and Function	morphology	morphology of axial skeleton	4.70E-05	ACVR2B, ARSB, CYP26A1, DCHS1, FGFR1 (includes EG:14182), FGFR3, FMR1, FOSL2, GPC3, H19, HEXA, HSPG2, IGF2, LFNG, LTBP3, MESP2, MMP14, RARA, RIPPLY2, RPS6KA3, RYR1, SIK3, SIM2, SMAD3, SULF1, SULF2, TGFB2, TGFBR3, TRAF4, ZBTB16	30
Nervous System Development and Function	morphology	morphology of central nervous system	4.87E-05	APBB2, ASIC3, ATP1A2, B4GALT2, BAD, BCR, BRSK2 (includes EG:100334759), CACNA2D2, CCND1, CD247, CD80 (includes EG:12519), CUX2, CYP26A1, DAB1, DCC, DLGAP3, DNAI1, DNER, DYRK1A, EFNA5, ERBB3, FAIM2, FGFR1 (includes EG:14182), FLI1, FMR1, FOXP2, FZD9, GFAP, GLI3, Gnas (includes EG:100361691), GRID1, GRIN2B, HDC, HEXA, HSPG2, KALRN, KLF7, LAMC1, LGI1, LRP2, MAPK8IP1, MBP, MID1 (includes EG:100330952…	66
Nervous System Development and Function	morphology	morphology of brain	5.08E-05	APBB2, ASIC3, ATP1A2, B4GALT2, BAD, BCR, BRSK2 (includes EG:100334759), CACNA2D2, CCND1, CD247, CUX2, CYP26A1, DAB1, DCC, DLGAP3, DNAI1, DNER, DYRK1A, EFNA5, ERBB3, FAIM2, FGFR1 (includes EG:14182), FMR1, FOXP2, FZD9, GLI3, Gnas (includes EG:100361691), GRID1, GRIN2B, HDC, HEXA, HSPG2, KALRN, KLF7, LAMC1, LGI1, LRP2, MAPK8IP1, MID1 (includes EG:100330952), MYH10, NCOR2, NDST1, NFIA, NFIX, NPAS3, …	61
Organ Morphology	morphology	morphology of brain	5.08E-05	APBB2, ASIC3, ATP1A2, B4GALT2, BAD, BCR, BRSK2 (includes EG:100334759), CACNA2D2, CCND1, CD247, CUX2, CYP26A1, DAB1, DCC, DLGAP3, DNAI1, DNER, DYRK1A, EFNA5, ERBB3, FAIM2, FGFR1 (includes EG:14182), FMR1, FOXP2, FZD9, GLI3, Gnas (includes EG:100361691), GRID1, GRIN2B, HDC, HEXA, HSPG2, KALRN, KLF7, LAMC1, LGI1, LRP2, MAPK8IP1, MID1 (includes EG:100330952), MYH10, NCOR2, NDST1, NFIA, NFIX, NPAS3, …	61
Auditory Disease	hearing loss	hearing loss	5.70E-05	ABCB1, AQP4, CLDN14, COL1A1 (includes EG:1277), CSF1R, ESRRB, FGFR3, GRID1, HEXA, ILDR1, KCNE1, KCNMA1, KCNQ1, LRP2, MYH14, MYH9 (includes EG:17886), MYO3A, OTOS, PAX8 (includes EG:18510), PKD1, S1PR2, SLC1A3, TMPRSS3, USH2A	24
Neurological Disease	hearing loss	hearing loss	5.70E-05	ABCB1, AQP4, CLDN14, COL1A1 (includes EG:1277), CSF1R, ESRRB, FGFR3, GRID1, HEXA, ILDR1, KCNE1, KCNMA1, KCNQ1, LRP2, MYH14, MYH9 (includes EG:17886), MYO3A, OTOS, PAX8 (includes EG:18510), PKD1, S1PR2, SLC1A3, TMPRSS3, USH2A	24
Skeletal and Muscular System Development and Function	contraction	contraction of striated muscle	6.09E-05	ATP1A2, CAMK2D, CAV3, MAP2K6, MYL4, P2RX4 (includes EG:18438), PGAM2, PSEN2, RYR3, SMAD7, TAZ, TNNT3, Tpm1, TRIM63	14
Organ Morphology	contraction	contraction of striated muscle	6.09E-05	ATP1A2, CAMK2D, CAV3, MAP2K6, MYL4, P2RX4 (includes EG:18438), PGAM2, PSEN2, RYR3, SMAD7, TAZ, TNNT3, Tpm1, TRIM63	14
Cell Death and Survival	cell death	cell death	6.44E-05	AATF, AATK, ABCB1, ABCB8, ABCC4 (includes EG:10257), ACACA, ACSL5, ACVR2B, ADCY5, ADORA2A, ADRA1A, AIPL1, ALK (includes EG:11682), AMOTL1, ANPEP, APBB2, APOPT1, AQP3, ARID3B, ASIC3, ATP1A2, ATP2B1, ATRX, ATXN1, BAD, BCAR1, BCL11B, BCL2, BCR, BDKRB2, BIN1, BLCAP, BRD1, BRMS1, CABLES1, CACNA1C, CACNA2D2, CAMK2A, CAMK2D, CAMK2G, CASP8, CASZ1, CAV3, CCDC47, CCDC6, CCDC80, CCND1, CCND3, CD247, CD37, C…	305
Cell Signaling	transport	transport of Ca2+	7.18E-05	ATP2B1, BHLHA15, CACNA1C, CACNA1G, CAMK2A, Camk2b, CAMK2D, CAMK2G, GJB1, GRIN2B, ITPR1, P2RX4 (includes EG:18438), PKD1, PRKCB, PSEN2, RAMP2, RYR1, RYR3, TRPC5	19
Molecular Transport	transport	transport of Ca2+	7.18E-05	ATP2B1, BHLHA15, CACNA1C, CACNA1G, CAMK2A, Camk2b, CAMK2D, CAMK2G, GJB1, GRIN2B, ITPR1, P2RX4 (includes EG:18438), PKD1, PRKCB, PSEN2, RAMP2, RYR1, RYR3, TRPC5	19
Vitamin and Mineral Metabolism	transport	transport of Ca2+	7.18E-05	ATP2B1, BHLHA15, CACNA1C, CACNA1G, CAMK2A, Camk2b, CAMK2D, CAMK2G, GJB1, GRIN2B, ITPR1, P2RX4 (includes EG:18438), PKD1, PRKCB, PSEN2, RAMP2, RYR1, RYR3, TRPC5	19
Cardiovascular System Development and Function	contraction	contraction of cardiac muscle	7.37E-05	CAMK2D, CAV3, MAP2K6, MYL4, P2RX4 (includes EG:18438), PSEN2, SMAD7, TAZ, Tpm1, TRIM63	10
Skeletal and Muscular System Development and Function	contraction	contraction of cardiac muscle	7.37E-05	CAMK2D, CAV3, MAP2K6, MYL4, P2RX4 (includes EG:18438), PSEN2, SMAD7, TAZ, Tpm1, TRIM63	10
Tissue Morphology	contraction	contraction of cardiac muscle	7.37E-05	CAMK2D, CAV3, MAP2K6, MYL4, P2RX4 (includes EG:18438), PSEN2, SMAD7, TAZ, Tpm1, TRIM63	10
Organ Morphology	contraction	contraction of cardiac muscle	7.37E-05	CAMK2D, CAV3, MAP2K6, MYL4, P2RX4 (includes EG:18438), PSEN2, SMAD7, TAZ, Tpm1, TRIM63	10
Organismal Development	morphology	morphology of head	7.96E-05	ADORA2A, AIPL1, ALPL, ARID3B, ARSB, ASIC3, BCL11B, BRD1, CCND1, COL18A1, COL1A1 (includes EG:1277), COL8A1, CREB3L2, CSF1R, CYP26A1, ECE1, EGFLAM, EPHB1, EPHB2, EPHB3, FGFR1 (includes EG:14182), FGFR3, GPC3, HEXA, HSF4, HSPG2, IFT122, IGF2, ITGA11, LAMC1, LRIG1, LRP2, LTBP3, MMP14, MMP16, MNT, MYH10, NDST1, NFIC, NFIX, NOTCH2, PAX7, PDGFRB, PVRL1, RARA, RP1L1, RPS6KA3, SEMA4A, SEMA5B, SIK3, SLC1A…	60
Nervous System Development and Function	coordination	coordination	9.21E-05	ADCY5, ALPL, ATXN1, B4GALT2, BCR, CACNA1G, CACNA2D2, CACNG2, CACNG7, Camk2b, CCND1, CD44, CHAT, DLG4, DNASE1L1, DNER, FOXP2, HEXA, ITPR1, JPH3, KCNE1, KCNMA1, MID1 (includes EG:100330952), MYH10, NPAS3, PTPRG, RPS6KA3, SEZ6, SEZ6L, SHANK1, UBE4B	31
Nervous System Development and Function	growth	growth of neurites	1.08E-04	ALK (includes EG:11682), APBB2, ARX, BAIAP2, BCL2, BRSK2 (includes EG:100334759), CABLES1, DCC, DISC1, DNER, DOCK1, EFNB2, EPHB2, EPHB3, FAM107A, FGFR1 (includes EG:14182), GAS7, GFAP, GFRA1, KALRN, KIF26A, KLF7, MAOA, MAP3K5, MESP2, MNAT1, MYH10, MYH9 (includes EG:17886), NEFH, NELF, NFIA, NFIX, NTN1, PAK6, PALLD, PDGFRB, PNOC, RELN, SCARF1, SEMA5B, SLC25A5, TRPC5, WWOX	43
Cellular Assembly and Organization	growth	growth of neurites	1.08E-04	ALK (includes EG:11682), APBB2, ARX, BAIAP2, BCL2, BRSK2 (includes EG:100334759), CABLES1, DCC, DISC1, DNER, DOCK1, EFNB2, EPHB2, EPHB3, FAM107A, FGFR1 (includes EG:14182), GAS7, GFAP, GFRA1, KALRN, KIF26A, KLF7, MAOA, MAP3K5, MESP2, MNAT1, MYH10, MYH9 (includes EG:17886), NEFH, NELF, NFIA, NFIX, NTN1, PAK6, PALLD, PDGFRB, PNOC, RELN, SCARF1, SEMA5B, SLC25A5, TRPC5, WWOX	43
Nervous System Development and Function	neurotransmission	neurotransmission	1.09E-04	ADORA2A, ATP1A2, BSN, CACNA1C, CACNA1G, CAMK2A, CD247, CD44, CHAT, CHST10, DLG4, DLGAP3, EPHB2, GABBR2, GALR3, GPR139, GRIN2B, GRM4, HTR1D, ITPR1, JPH3, KALRN, KCNE1, KCNIP1, KCNMA1, KCNQ1, KIF5A, LGI1, LPAR3, MAOA, MAPK8IP1, MBP, NEFH, NRGN, NRXN1, NRXN2, PAX8 (includes EG:18510), PIP5K1C, RELN, SEZ6, SLC1A1, SLC1A3, SNAP25, STX1A, SV2C, UTS2	46
Cell-To-Cell Signaling and Interaction	neurotransmission	neurotransmission	1.09E-04	ADORA2A, ATP1A2, BSN, CACNA1C, CACNA1G, CAMK2A, CD247, CD44, CHAT, CHST10, DLG4, DLGAP3, EPHB2, GABBR2, GALR3, GPR139, GRIN2B, GRM4, HTR1D, ITPR1, JPH3, KALRN, KCNE1, KCNIP1, KCNMA1, KCNQ1, KIF5A, LGI1, LPAR3, MAOA, MAPK8IP1, MBP, NEFH, NRGN, NRXN1, NRXN2, PAX8 (includes EG:18510), PIP5K1C, RELN, SEZ6, SLC1A1, SLC1A3, SNAP25, STX1A, SV2C, UTS2	46
Cellular Development	differentiation	arrest in differentiation of leukemia cells	1.12E-04	CASP8, RARA, RUNX1, ZBTB16	4
Cancer	differentiation	arrest in differentiation of leukemia cells	1.12E-04	CASP8, RARA, RUNX1, ZBTB16	4
Tumor Morphology	differentiation	arrest in differentiation of leukemia cells	1.12E-04	CASP8, RARA, RUNX1, ZBTB16	4
Cell Morphology	morphology	morphology of cellular protrusions	1.16E-04	CIT, DCC, DISC1, DRGX, EPHB1, EPHB2, EPHB3, FMR1, FOXP2, GJB1, GRIN2B, IFT122, ITPR1, KALRN, KCNQ1, KLF7, LGI1, MYH10, NEFH, NEFL, NPAS3, ODZ3, PAK6, PKD1, S1PR2, SEMA5B, SEZ6, SPTBN4, ZNF423	29
Organismal Development	mineralization	mineralization of bone	1.28E-04	ACVR2B, ALPL, BCOR, BMP2K, CD276, CSF1R, FZD9, GCM2, GPC3, HSPG2, INPP4B, ITGA11, LTBP3, MMP14, NFIX, PKD1, Rcan2, RPS6KA3, SIK3, TXLNG, WNT10B, WNT11	22
Embryonic Development	mineralization	mineralization of bone	1.28E-04	ACVR2B, ALPL, BCOR, BMP2K, CD276, CSF1R, FZD9, GCM2, GPC3, HSPG2, INPP4B, ITGA11, LTBP3, MMP14, NFIX, PKD1, Rcan2, RPS6KA3, SIK3, TXLNG, WNT10B, WNT11	22
Organ Development	mineralization	mineralization of bone	1.28E-04	ACVR2B, ALPL, BCOR, BMP2K, CD276, CSF1R, FZD9, GCM2, GPC3, HSPG2, INPP4B, ITGA11, LTBP3, MMP14, NFIX, PKD1, Rcan2, RPS6KA3, SIK3, TXLNG, WNT10B, WNT11	22
Skeletal and Muscular System Development and Function	mineralization	mineralization of bone	1.28E-04	ACVR2B, ALPL, BCOR, BMP2K, CD276, CSF1R, FZD9, GCM2, GPC3, HSPG2, INPP4B, ITGA11, LTBP3, MMP14, NFIX, PKD1, Rcan2, RPS6KA3, SIK3, TXLNG, WNT10B, WNT11	22
Tissue Development	mineralization	mineralization of bone	1.28E-04	ACVR2B, ALPL, BCOR, BMP2K, CD276, CSF1R, FZD9, GCM2, GPC3, HSPG2, INPP4B, ITGA11, LTBP3, MMP14, NFIX, PKD1, Rcan2, RPS6KA3, SIK3, TXLNG, WNT10B, WNT11	22
Connective Tissue Development and Function	mineralization	mineralization of bone	1.28E-04	ACVR2B, ALPL, BCOR, BMP2K, CD276, CSF1R, FZD9, GCM2, GPC3, HSPG2, INPP4B, ITGA11, LTBP3, MMP14, NFIX, PKD1, Rcan2, RPS6KA3, SIK3, TXLNG, WNT10B, WNT11	22
Developmental Disorder	agenesis	agenesis of corpus callosum	1.63E-04	ARX, C1orf187, DCC, NFIX, RPS6KA3	5
Neurological Disease	agenesis	agenesis of corpus callosum	1.63E-04	ARX, C1orf187, DCC, NFIX, RPS6KA3	5
Cell-To-Cell Signaling and Interaction	synaptic depression	synaptic depression	1.64E-04	ADCY5, CAMK2A, Camk2b, CD247, DLG4, EPHB2, FMR1, GRIN2B, ITPR1, KCNMA1, NRGN, NRXN1, NRXN2, PIP5K1C, PPP1R14A, PRKCA, RYR3	17
Organismal Survival	organismal death	organismal death	1.74E-04	ABCC4 (includes EG:10257), ABCC9, ACACA, ACRBP, ACVR2B, ADORA2A, ADRA1A, APBB2, AQP4, ARX, ATP2B1, BAD, BCL2, BDKRB2, CACNA2D2, CAPZB, CASP8, CCND1, CCND3, CD4, CD40, CD44, CDH1, CDK6, CIT, CNTFR, COL1A1 (includes EG:1277), COL4A2, COMMD1, CPT1A, CREB3L2, CSF1R, CSRNP3, CUX1, CYP26A1, DAB1, DOCK1, DRGX, DST, DYRK1A, E2F2, EFNA5, EFNB2, EGLN1, EHMT2 (includes EG:10919), ENG, EPHB2, EPHB3, ERBB3, E…	167
Tissue Morphology	quantity	quantity of cells	1.77E-04	ABCB1, ADORA2A, AIPL1, ALK (includes EG:11682), ALPL, ANPEP, ARX, ATP11C, ATRX, B4GALT2, BAD, BCL11B, BCL2, BCR, BRD1, CACNA1G, CACNA2D2, CASP8, CBFA2T3, CCND1, CCND3, CD247, CD4, CD40, CD44, CD5, CD80 (includes EG:12519), CD83, CD9, CD97, CDK6, CHAT, CHST3, CNTFR, COL18A1, COL5A3, CREB3L2, CRY2, CSF1R, CUX1, CUX2, CYB5R4, DBC1, DCC, DTX1, DYRK1A, E2F2, EGLN1, ELMO1, ENG, EPB49, ERBB3, ESRRB, ETV…	176
Cellular Assembly and Organization	organization	organization of actin cytoskeleton	1.90E-04	BAIAP2, BCAR1, BCR, CD82, DCC, Dlc1, EFNA5, ELMO1, ENG, FAM101B, FGR, FLNB, KALRN, LPIN1, MAPK8IP1, MRAS, MYH10, MYH9 (includes EG:17886), NRAP, PDGFRB, PIP5K1C, PKHD1, SHROOM3, SLC3A2, TNFSF15, TWF2, WASF2	27
Cellular Function and Maintenance	organization	organization of actin cytoskeleton	1.90E-04	BAIAP2, BCAR1, BCR, CD82, DCC, Dlc1, EFNA5, ELMO1, ENG, FAM101B, FGR, FLNB, KALRN, LPIN1, MAPK8IP1, MRAS, MYH10, MYH9 (includes EG:17886), NRAP, PDGFRB, PIP5K1C, PKHD1, SHROOM3, SLC3A2, TNFSF15, TWF2, WASF2	27
Behavior	behavior	behavior	2.13E-04	ADCY5, ADORA2A, ADRBK2, AQP4, ASIC3, ATP1A2, ATXN1, B4GALT2, BCL11B, BCL2, BCR, BIN1, CACNA1C, CACNA1G, CACNA2D2, CACNG2, CAMK2A, CCND1, CCND3, CHAT, CHST10, CNTFR, CRY2, CUX1, CYB5R4, DCC, DDO, DLG4, DLGAP3, DRGX, DYRK1A, EFNA5, EFNB2, EPHB2, EPHB3, FMR1, FOXP2, FZD9, GABBR2, GALP, GALR3, GCH1, GFRA1, Gnas (includes EG:100361691), GNG7, GPRASP1, GRIN2B, GRM4, HDC, HEXA, HOMER2, IGF2R, IRS4 (incl…	99
Organismal Development	abnormal morphology	abnormal morphology of bone	2.43E-04	ACVR2B, ALPL, ARSB, CCND1, CSF1R, CYP26A1, DCHS1, ECE1, FGFR1 (includes EG:14182), FGFR3, FOSL2, FZD9, GPC3, H19, HEXA, HSPG2, IGF2, INPP4B, LFNG, LRP2, LTBP3, MESP2, MMP14, MMP16, MNT, MYH10, NDST1, NFIC, NFIX, PAX7, PAX8 (includes EG:18510), RARA, RGS10, RIPPLY2, RPS6KA3, SIK3, SIM2, SLC4A4, SMAD3, SMPD3, SOX6, SULF1, SULF2, TGFB2, TGFBR3, TRAF4, ZBTB16	47
Embryonic Development	abnormal morphology	abnormal morphology of bone	2.43E-04	ACVR2B, ALPL, ARSB, CCND1, CSF1R, CYP26A1, DCHS1, ECE1, FGFR1 (includes EG:14182), FGFR3, FOSL2, FZD9, GPC3, H19, HEXA, HSPG2, IGF2, INPP4B, LFNG, LRP2, LTBP3, MESP2, MMP14, MMP16, MNT, MYH10, NDST1, NFIC, NFIX, PAX7, PAX8 (includes EG:18510), RARA, RGS10, RIPPLY2, RPS6KA3, SIK3, SIM2, SLC4A4, SMAD3, SMPD3, SOX6, SULF1, SULF2, TGFB2, TGFBR3, TRAF4, ZBTB16	47
Organ Development	abnormal morphology	abnormal morphology of bone	2.43E-04	ACVR2B, ALPL, ARSB, CCND1, CSF1R, CYP26A1, DCHS1, ECE1, FGFR1 (includes EG:14182), FGFR3, FOSL2, FZD9, GPC3, H19, HEXA, HSPG2, IGF2, INPP4B, LFNG, LRP2, LTBP3, MESP2, MMP14, MMP16, MNT, MYH10, NDST1, NFIC, NFIX, PAX7, PAX8 (includes EG:18510), RARA, RGS10, RIPPLY2, RPS6KA3, SIK3, SIM2, SLC4A4, SMAD3, SMPD3, SOX6, SULF1, SULF2, TGFB2, TGFBR3, TRAF4, ZBTB16	47
Skeletal and Muscular System Development and Function	abnormal morphology	abnormal morphology of bone	2.43E-04	ACVR2B, ALPL, ARSB, CCND1, CSF1R, CYP26A1, DCHS1, ECE1, FGFR1 (includes EG:14182), FGFR3, FOSL2, FZD9, GPC3, H19, HEXA, HSPG2, IGF2, INPP4B, LFNG, LRP2, LTBP3, MESP2, MMP14, MMP16, MNT, MYH10, NDST1, NFIC, NFIX, PAX7, PAX8 (includes EG:18510), RARA, RGS10, RIPPLY2, RPS6KA3, SIK3, SIM2, SLC4A4, SMAD3, SMPD3, SOX6, SULF1, SULF2, TGFB2, TGFBR3, TRAF4, ZBTB16	47
Tissue Development	abnormal morphology	abnormal morphology of bone	2.43E-04	ACVR2B, ALPL, ARSB, CCND1, CSF1R, CYP26A1, DCHS1, ECE1, FGFR1 (includes EG:14182), FGFR3, FOSL2, FZD9, GPC3, H19, HEXA, HSPG2, IGF2, INPP4B, LFNG, LRP2, LTBP3, MESP2, MMP14, MMP16, MNT, MYH10, NDST1, NFIC, NFIX, PAX7, PAX8 (includes EG:18510), RARA, RGS10, RIPPLY2, RPS6KA3, SIK3, SIM2, SLC4A4, SMAD3, SMPD3, SOX6, SULF1, SULF2, TGFB2, TGFBR3, TRAF4, ZBTB16	47
Organ Morphology	abnormal morphology	abnormal morphology of bone	2.43E-04	ACVR2B, ALPL, ARSB, CCND1, CSF1R, CYP26A1, DCHS1, ECE1, FGFR1 (includes EG:14182), FGFR3, FOSL2, FZD9, GPC3, H19, HEXA, HSPG2, IGF2, INPP4B, LFNG, LRP2, LTBP3, MESP2, MMP14, MMP16, MNT, MYH10, NDST1, NFIC, NFIX, PAX7, PAX8 (includes EG:18510), RARA, RGS10, RIPPLY2, RPS6KA3, SIK3, SIM2, SLC4A4, SMAD3, SMPD3, SOX6, SULF1, SULF2, TGFB2, TGFBR3, TRAF4, ZBTB16	47
Connective Tissue Development and Function	abnormal morphology	abnormal morphology of bone	2.43E-04	ACVR2B, ALPL, ARSB, CCND1, CSF1R, CYP26A1, DCHS1, ECE1, FGFR1 (includes EG:14182), FGFR3, FOSL2, FZD9, GPC3, H19, HEXA, HSPG2, IGF2, INPP4B, LFNG, LRP2, LTBP3, MESP2, MMP14, MMP16, MNT, MYH10, NDST1, NFIC, NFIX, PAX7, PAX8 (includes EG:18510), RARA, RGS10, RIPPLY2, RPS6KA3, SIK3, SIM2, SLC4A4, SMAD3, SMPD3, SOX6, SULF1, SULF2, TGFB2, TGFBR3, TRAF4, ZBTB16	47
Cell Death and Survival	degeneration	degeneration of sensory neurons	2.52E-04	ASIC3, GRID1, KCNE1, KCNMA1, KCNQ1, PAX8 (includes EG:18510), PIK3C3, S1PR2, SLC1A1, SLC1A3, XIAP	11
Cellular Compromise	degeneration	degeneration of sensory neurons	2.52E-04	ASIC3, GRID1, KCNE1, KCNMA1, KCNQ1, PAX8 (includes EG:18510), PIK3C3, S1PR2, SLC1A1, SLC1A3, XIAP	11
Nervous System Development and Function	excitatory postsynaptic potential	excitatory postsynaptic potential	2.55E-04	ADORA2A, ATXN1, CAMK2A, CD247, CD44, CHST10, DLGAP3, FMR1, GRIN2B, JPH3, KALRN, LGI1, P2RX4 (includes EG:18438), PIP5K1C, RELN, SEZ6, SNAP25, STX1A	18
Developmental Disorder	dwarfism	dwarfism	2.55E-04	ADAMTSL2, CHST3, COL1A1 (includes EG:1277), COL9A2, COMP, CREB3L2, FGFR1 (includes EG:14182), FGFR3, FLNB, H19, HSPG2, ITGA11, MAP2K6, MMP14, PKD1, SMPD3, SPRED2, STAT5B	18
Cell-To-Cell Signaling and Interaction	excitatory postsynaptic potential	excitatory postsynaptic potential	2.55E-04	ADORA2A, ATXN1, CAMK2A, CD247, CD44, CHST10, DLGAP3, FMR1, GRIN2B, JPH3, KALRN, LGI1, P2RX4 (includes EG:18438), PIP5K1C, RELN, SEZ6, SNAP25, STX1A	18
Hereditary Disorder	dwarfism	dwarfism	2.55E-04	ADAMTSL2, CHST3, COL1A1 (includes EG:1277), COL9A2, COMP, CREB3L2, FGFR1 (includes EG:14182), FGFR3, FLNB, H19, HSPG2, ITGA11, MAP2K6, MMP14, PKD1, SMPD3, SPRED2, STAT5B	18
Cardiovascular System Development and Function	morphology	morphology of cardiovascular system	2.63E-04	ARID3B, ARSB, BCL2, BDKRB2, BIN1, CACNA1H, CASP8, CAV3, CCND1, CCND3, CD44, CDK6, COL18A1, COL8A1, COMMD1, CYP26A1, DCHS1, Dlc1, ECE1, EFNB2, EGLN1, ENG, ERBB3, ESX1, FGFR1 (includes EG:14182), FLI1, GFAP, GIMAP1-GIMAP5, Gulo, H19, HAS2, HSPG2, IFT122, IGF2, IGF2R, IGFBP7, LFNG, MEIS1, MESP2, MMP14, MYH10, NCOR2, NOL3, NOTCH2, NPAS3, P2RX4 (includes EG:18438), PARD3, PAX8 (includes EG:18510), PDG…	76
Nervous System Development and Function	axonogenesis	axonogenesis	3.03E-04	BAIAP2, BCL11B, BCL2, BRSK2 (includes EG:100334759), DCC, DRGX, DST, EFNA5, EPHB2, EPHB3, FMR1, KALRN, KLF7, LAMC1, MBP, MYH10, NEFH, NFIA, NTN1, PARD3, PIP5K1C, RYK (includes EG:140585), SIPA1L1, SPTBN4	24
Cell Morphology	axonogenesis	axonogenesis	3.03E-04	BAIAP2, BCL11B, BCL2, BRSK2 (includes EG:100334759), DCC, DRGX, DST, EFNA5, EPHB2, EPHB3, FMR1, KALRN, KLF7, LAMC1, MBP, MYH10, NEFH, NFIA, NTN1, PARD3, PIP5K1C, RYK (includes EG:140585), SIPA1L1, SPTBN4	24
Cellular Assembly and Organization	axonogenesis	axonogenesis	3.03E-04	BAIAP2, BCL11B, BCL2, BRSK2 (includes EG:100334759), DCC, DRGX, DST, EFNA5, EPHB2, EPHB3, FMR1, KALRN, KLF7, LAMC1, MBP, MYH10, NEFH, NFIA, NTN1, PARD3, PIP5K1C, RYK (includes EG:140585), SIPA1L1, SPTBN4	24
Cellular Function and Maintenance	axonogenesis	axonogenesis	3.03E-04	BAIAP2, BCL11B, BCL2, BRSK2 (includes EG:100334759), DCC, DRGX, DST, EFNA5, EPHB2, EPHB3, FMR1, KALRN, KLF7, LAMC1, MBP, MYH10, NEFH, NFIA, NTN1, PARD3, PIP5K1C, RYK (includes EG:140585), SIPA1L1, SPTBN4	24
Cellular Development	axonogenesis	axonogenesis	3.03E-04	BAIAP2, BCL11B, BCL2, BRSK2 (includes EG:100334759), DCC, DRGX, DST, EFNA5, EPHB2, EPHB3, FMR1, KALRN, KLF7, LAMC1, MBP, MYH10, NEFH, NFIA, NTN1, PARD3, PIP5K1C, RYK (includes EG:140585), SIPA1L1, SPTBN4	24
Tissue Development	axonogenesis	axonogenesis	3.03E-04	BAIAP2, BCL11B, BCL2, BRSK2 (includes EG:100334759), DCC, DRGX, DST, EFNA5, EPHB2, EPHB3, FMR1, KALRN, KLF7, LAMC1, MBP, MYH10, NEFH, NFIA, NTN1, PARD3, PIP5K1C, RYK (includes EG:140585), SIPA1L1, SPTBN4	24
Cellular Movement	migration	migration of cells	3.03E-04	ADORA2A, ALK (includes EG:11682), AMOTL1, ANPEP, APBB2, AQP4, ARX, ASAP2, BCAR1, BCL11B, BCL2, BCR, BRMS1, CASP8, CCND1, CD247, CD4, CD40, CD44, CD80 (includes EG:12519), CD82, CD9, CD93, CD97, CDH1, CDH13, COL18A1, COL1A1 (includes EG:1277), COL4A2, CSF1R, CUX1, CYP26A1, DAB1, DCC, DISC1, DOCK1, DRGX, EBF3, EDIL3, EFNA5, EFNB2, EGLN1, ELMO1, ENG, EPHB1, EPHB2, EPHB3, ERBB3, ETV5, ETV6, FBLIM1, F…	173
Developmental Disorder	Beckwith-Wiedemann syndrome	Beckwith-Wiedemann syndrome	3.16E-04	H19, KCNQ1, KCNQ1OT1, mir-675	4
Endocrine System Disorders	Beckwith-Wiedemann syndrome	Beckwith-Wiedemann syndrome	3.16E-04	H19, KCNQ1, KCNQ1OT1, mir-675	4
Reproductive System Disease	Beckwith-Wiedemann syndrome	Beckwith-Wiedemann syndrome	3.16E-04	H19, KCNQ1, KCNQ1OT1, mir-675	4
Hereditary Disorder	Beckwith-Wiedemann syndrome	Beckwith-Wiedemann syndrome	3.16E-04	H19, KCNQ1, KCNQ1OT1, mir-675	4
Gastrointestinal Disease	Beckwith-Wiedemann syndrome	Beckwith-Wiedemann syndrome	3.16E-04	H19, KCNQ1, KCNQ1OT1, mir-675	4
Nervous System Development and Function	NMDA-mediated synaptic current	NMDA-mediated synaptic current	3.31E-04	DLG4, DLGAP3, GRIN2B, MAPK8IP1, NRXN1, NRXN2	6
Cell-To-Cell Signaling and Interaction	NMDA-mediated synaptic current	NMDA-mediated synaptic current	3.31E-04	DLG4, DLGAP3, GRIN2B, MAPK8IP1, NRXN1, NRXN2	6
Cell Morphology	abnormal morphology	abnormal morphology of vestibular dark cells	3.40E-04	EPHB2, EPHB3, KCNE1	3
Cardiovascular System Development and Function	angiogenesis	angiogenesis	3.40E-04	ADORA2A, ANPEP, BCL2, BDKRB2, BRMS1, CASP8, CCND1, CD40, CD44, CD9, COL18A1, COL1A1 (includes EG:1277), COL4A2, COL8A1, ECE1, EDIL3, EFNB2, EGLN1, ENG, EPHB1, EPHB2, EPHB3, ETV6, FGFR1 (includes EG:14182), FGR, FLNB, GPC1, GPR56, GTF2I, Gulo, IGF2, IGF2R, IGFBP7, ITGA9, KCNMA1, KDM2B, LAMC1, MAML3, MEIS1, MMP14, MYH10, MYH9 (includes EG:17886), NDST1, NRG2, NTN1, PDE2A, PDGFRB, PRKCA, PRKCB, PROX…	72
Molecular Transport	internalization	internalization of hyaluronic acid	3.40E-04	CD44, LYVE1, STAB2	3
Carbohydrate Metabolism	internalization	internalization of hyaluronic acid	3.40E-04	CD44, LYVE1, STAB2	3
Drug Metabolism	internalization	internalization of hyaluronic acid	3.40E-04	CD44, LYVE1, STAB2	3
Small Molecule Biochemistry	internalization	internalization of hyaluronic acid	3.40E-04	CD44, LYVE1, STAB2	3
Developmental Disorder	congenital anomaly of skeletal bone	congenital anomaly of skeletal bone	4.38E-04	ADAMTSL2, ARX, CDK5RAP2, CELSR1, CHST3, COL1A1 (includes EG:1277), COL9A2, COMP, CREB3L2, CYP26A1, DYRK1A, FGFR1 (includes EG:14182), FGFR3, FLNB, GLI3, HDAC8, HSPG2, IFT122, LAMC1, LRP2, MAP3K4, MESP2, MMP14, MMP16, NDST1, NOTCH2, PALLD, PKD1, PLOD1, POLR1D, SIX3, SMAD3, SMURF1, SPHK1, TEAD1, TGFB2, TGFBR2, TRAF4	38
Connective Tissue Disorders	congenital anomaly of skeletal bone	congenital anomaly of skeletal bone	4.38E-04	ADAMTSL2, ARX, CDK5RAP2, CELSR1, CHST3, COL1A1 (includes EG:1277), COL9A2, COMP, CREB3L2, CYP26A1, DYRK1A, FGFR1 (includes EG:14182), FGFR3, FLNB, GLI3, HDAC8, HSPG2, IFT122, LAMC1, LRP2, MAP3K4, MESP2, MMP14, MMP16, NDST1, NOTCH2, PALLD, PKD1, PLOD1, POLR1D, SIX3, SMAD3, SMURF1, SPHK1, TEAD1, TGFB2, TGFBR2, TRAF4	38
Skeletal and Muscular Disorders	congenital anomaly of skeletal bone	congenital anomaly of skeletal bone	4.38E-04	ADAMTSL2, ARX, CDK5RAP2, CELSR1, CHST3, COL1A1 (includes EG:1277), COL9A2, COMP, CREB3L2, CYP26A1, DYRK1A, FGFR1 (includes EG:14182), FGFR3, FLNB, GLI3, HDAC8, HSPG2, IFT122, LAMC1, LRP2, MAP3K4, MESP2, MMP14, MMP16, NDST1, NOTCH2, PALLD, PKD1, PLOD1, POLR1D, SIX3, SMAD3, SMURF1, SPHK1, TEAD1, TGFB2, TGFBR2, TRAF4	38
Renal and Urological System Development and Function	abnormal morphology	abnormal morphology of renal cortex	4.54E-04	BCL2, BCR, BDKRB2, COL18A1, GPC3, LRP2, MYO1E, NOTCH2, PKD1, PKHD1, SCTR	11
Organ Morphology	abnormal morphology	abnormal morphology of renal cortex	4.54E-04	BCL2, BCR, BDKRB2, COL18A1, GPC3, LRP2, MYO1E, NOTCH2, PKD1, PKHD1, SCTR	11
Developmental Disorder	congenital anomaly of musculoskeletal system	congenital anomaly of musculoskeletal system	4.63E-04	ADAMTSL2, ADRA1A, ARX, BIN1, CDK5RAP2, CELSR1, CHRND, CHST3, COL1A1 (includes EG:1277), COL9A2, COMP, CREB3L2, CYP26A1, DYRK1A, ETV5, FGFR1 (includes EG:14182), FGFR3, FHL1 (includes EG:14199), FLNB, GLI3, GPC1, GPC3, GRIP1, H19, HDAC8, HEXA, HSPG2, IFT122, IGF2, IGF2R, LAMC1, LRP2, MAP3K4, MESP2, MMP14, MMP16, MYL4, NDST1, NOTCH2, PALLD, PKD1, PLOD1, POLR1D, RPS6KA3, RYR1, SGCG, SIX3, SMAD3, SMU…	58
Skeletal and Muscular Disorders	congenital anomaly of musculoskeletal system	congenital anomaly of musculoskeletal system	4.63E-04	ADAMTSL2, ADRA1A, ARX, BIN1, CDK5RAP2, CELSR1, CHRND, CHST3, COL1A1 (includes EG:1277), COL9A2, COMP, CREB3L2, CYP26A1, DYRK1A, ETV5, FGFR1 (includes EG:14182), FGFR3, FHL1 (includes EG:14199), FLNB, GLI3, GPC1, GPC3, GRIP1, H19, HDAC8, HEXA, HSPG2, IFT122, IGF2, IGF2R, LAMC1, LRP2, MAP3K4, MESP2, MMP14, MMP16, MYL4, NDST1, NOTCH2, PALLD, PKD1, PLOD1, POLR1D, RPS6KA3, RYR1, SGCG, SIX3, SMAD3, SMU…	58
Lymphoid Tissue Structure and Development	size	size of lymphoid organ	4.74E-04	BCL2, CCND1, IGF2, IGFBP2, ITGA11, JAK3, MAD1L1, MGMT, MNT, PRKCE, RARA, SATB1, ZBTB16	13
Organ Morphology	size	size of lymphoid organ	4.74E-04	BCL2, CCND1, IGF2, IGFBP2, ITGA11, JAK3, MAD1L1, MGMT, MNT, PRKCE, RARA, SATB1, ZBTB16	13
Developmental Disorder	omphalocele	omphalocele	4.85E-04	EPHB2, EPHB3, GPC3, H19, IGF2, KCNQ1, KCNQ1OT1, mir-675	8
Gastrointestinal Disease	omphalocele	omphalocele	4.85E-04	EPHB2, EPHB3, GPC3, H19, IGF2, KCNQ1, KCNQ1OT1, mir-675	8
Cell Signaling	MAPKKK cascade	MAPKKK cascade	4.96E-04	ADRA1A, BRAP, CAV3, DUSP3, DUSP4, FGFR1 (includes EG:14182), FGFR3, IGF2, KSR2, LEMD2, LPAR3, MAP2K6, MAP3K5, MAPK4, MAPKAPK2, NDST1, NPHS1, PRKCE, RYK (includes EG:140585), TAOK3	20
Molecular Transport	transport	transport of metal	4.99E-04	ABCB1, ABCB8, ABCC9, ATP2B1, BHLHA15, CACNA1C, CACNA1G, CAMK2A, Camk2b, CAMK2D, CAMK2G, COMMD1, GJB1, GRIN2B, ITPR1, KCND3, KCNG3, KCNK1, KCNK4, KCNMA1, KCNS1, NDRG2, P2RX4 (includes EG:18438), PKD1, PRKCB, PSEN2, PVRL1, RAMP2, RYR1, RYR3, SCN5A, SLC11A2, SLC4A4, TRPC5, YWHAB	35
Nervous System Development and Function	action potential	action potential of cells	5.21E-04	ADORA2A, ATP1A2, CACNA1G, CAMK2A, CD247, CHST10, DLGAP3, GABBR2, GRIN2B, JPH3, KALRN, KCNE1, KCNMA1, KCNQ1, NEFH, PAX8 (includes EG:18510), SEZ6, STX1A	18
Cell-To-Cell Signaling and Interaction	action potential	action potential of cells	5.21E-04	ADORA2A, ATP1A2, CACNA1G, CAMK2A, CD247, CHST10, DLGAP3, GABBR2, GRIN2B, JPH3, KALRN, KCNE1, KCNMA1, KCNQ1, NEFH, PAX8 (includes EG:18510), SEZ6, STX1A	18
Cellular Function and Maintenance	movement	movement of actin filaments	5.32E-04	MYH10, MYH14, MYH9 (includes EG:17886), MYO1E, WASF2	5
Nervous System Development and Function	morphology	morphology of neurites	5.76E-04	CIT, DISC1, DRGX, EPHB1, EPHB2, EPHB3, FMR1, FOXP2, GJB1, GRIN2B, ITPR1, KALRN, KLF7, LGI1, MYH10, NEFH, NEFL, NPAS3, ODZ3, PAK6, SEMA5B, SEZ6, SPTBN4, ZNF423	24
Cell Morphology	morphology	morphology of neurites	5.76E-04	CIT, DISC1, DRGX, EPHB1, EPHB2, EPHB3, FMR1, FOXP2, GJB1, GRIN2B, ITPR1, KALRN, KLF7, LGI1, MYH10, NEFH, NEFL, NPAS3, ODZ3, PAK6, SEMA5B, SEZ6, SPTBN4, ZNF423	24
Tissue Morphology	morphology	morphology of neurites	5.76E-04	CIT, DISC1, DRGX, EPHB1, EPHB2, EPHB3, FMR1, FOXP2, GJB1, GRIN2B, ITPR1, KALRN, KLF7, LGI1, MYH10, NEFH, NEFL, NPAS3, ODZ3, PAK6, SEMA5B, SEZ6, SPTBN4, ZNF423	24
Cell Death and Survival	apoptosis	apoptosis of hematopoietic cell lines	5.78E-04	ABCB1, BAD, BCL2, BCR, CASP8, CCND3, CD40, CD44, COL1A1 (includes EG:1277), ETV6, FGFR1 (includes EG:14182), HK1, IRF8, NME3, NRGN, PAX5, PDGFRB, PRKCZ, PXN, RUNX1, SMAD7, STAT5B, TGFB2, TNFSF15, TSC22D3, XIAP, ZMYM2	27
Cellular Assembly and Organization	formation	formation of plasma membrane	5.81E-04	BSN, CACNA2D2, CACNG2, CHAT, CSF1R, DCC, DISC1, DLG4, DLGAP3, EPHB1, EPHB3, FMR1, GJB1, KALRN, LAMC1, NRXN1, NRXN2, PARD3, PIP5K1C, PRKCZ, RAMP2, SHANK1, SMAD7, TJP2, TJP3, UTRN	26
Respiratory System Development and Function	abnormal morphology	abnormal morphology of respiratory system	6.59E-04	ACVR2B, ARSB, BCL2, FGFR3, HEXA, HSPG2, LAMC1, LRP2, LTBP3, MMP14, MMP16, NDST1, PAX7, RARA, TBX21, TRAF4	16
Cellular Development	differentiation	differentiation of blood cells	6.72E-04	ANKRD54, BAD, BAIAP2, BCL11B, BCL2, BCR, BRD1, CASP8, CBFA2T3, CD247, CD4, CD40, CD80 (includes EG:12519), CD83, CDK6, CSF1R, CUX1, DTX1, E2F2, ETV6, FANCC, FLI1, FZD7, FZD9, GADD45G, GIMAP1-GIMAP5, GLI3, GRAP2, HDAC5, HMGB3, HNF1A, IGF2, IGF2R, IL4R, IRF8, ITK, JAK3, KLF13, KLF3, LFNG, LMO1, MAD1L1, MBP, MEIS1, MLLT10, MYO1E, NFIA, NOTCH2, PALLD, PAX5, PECAM1, PIK3CD, PLCB1, PRDM16, PRKCA, RARA,…	85
Hematological System Development and Function	differentiation	differentiation of blood cells	6.72E-04	ANKRD54, BAD, BAIAP2, BCL11B, BCL2, BCR, BRD1, CASP8, CBFA2T3, CD247, CD4, CD40, CD80 (includes EG:12519), CD83, CDK6, CSF1R, CUX1, DTX1, E2F2, ETV6, FANCC, FLI1, FZD7, FZD9, GADD45G, GIMAP1-GIMAP5, GLI3, GRAP2, HDAC5, HMGB3, HNF1A, IGF2, IGF2R, IL4R, IRF8, ITK, JAK3, KLF13, KLF3, LFNG, LMO1, MAD1L1, MBP, MEIS1, MLLT10, MYO1E, NFIA, NOTCH2, PALLD, PAX5, PECAM1, PIK3CD, PLCB1, PRDM16, PRKCA, RARA,…	85
Nervous System Development and Function	development	development of dorsal spinal cord	6.97E-04	C1orf187, DRGX, PROX1, RFX4	4
Nervous System Development and Function	abnormal morphology	abnormal morphology of meninges	6.97E-04	APBB2, CD80 (includes EG:12519), FLI1, LAMC1	4
Cardiovascular System Development and Function	remodeling	remodeling of vascular tissue	6.97E-04	EFNB2, EPHB2, EPHB3, PDGFRB	4
Tissue Development	development	development of dorsal spinal cord	6.97E-04	C1orf187, DRGX, PROX1, RFX4	4
Tissue Morphology	remodeling	remodeling of vascular tissue	6.97E-04	EFNB2, EPHB2, EPHB3, PDGFRB	4
Neurological Disease	movement disorder	movement disorder	7.34E-04	ADCY5, ADORA2A, ADRA1A, AIG1, AQP4, ARX, ATCAY, ATP2B1, ATXN1, BAIAP2, BCL11B, BCL2, BCR, BRSK2 (includes EG:100334759), CACNA1G, CACNA2D2, CACNA2D3, CACNG2, CACNG7, CAMK2A, Camk2b, CAPZB, CASP8, CD44, CDS1, CHAT, CHRND, CIT, COL13A1, CORO2B, CPNE5, CTIF, CYTH1, DAB1, DCC, DST, EGLN1, ELMO1, EPHB2, ETV5, FAM107A, FGFR3, FMR1, FOXN3, FXN, GABRE, GCH1, GFAP, GJB1, Gnas (includes EG:100361691), GNB5…	116
Nervous System Development and Function	development	development of rhombencephalon	7.45E-04	BCL2, BCR, CCND1, CYP26A1, Dlc1, DNER, ERF, FAIM2, FGFR3, FOXP2, GLI3, GPR56, NDST1, NFIA, NPAS3, PSEN2, RELN, RFX4, RORA, ZNF423	20
Organismal Development	development	development of rhombencephalon	7.45E-04	BCL2, BCR, CCND1, CYP26A1, Dlc1, DNER, ERF, FAIM2, FGFR3, FOXP2, GLI3, GPR56, NDST1, NFIA, NPAS3, PSEN2, RELN, RFX4, RORA, ZNF423	20
Embryonic Development	development	development of rhombencephalon	7.45E-04	BCL2, BCR, CCND1, CYP26A1, Dlc1, DNER, ERF, FAIM2, FGFR3, FOXP2, GLI3, GPR56, NDST1, NFIA, NPAS3, PSEN2, RELN, RFX4, RORA, ZNF423	20
Organ Development	development	development of rhombencephalon	7.45E-04	BCL2, BCR, CCND1, CYP26A1, Dlc1, DNER, ERF, FAIM2, FGFR3, FOXP2, GLI3, GPR56, NDST1, NFIA, NPAS3, PSEN2, RELN, RFX4, RORA, ZNF423	20
Tissue Development	development	development of rhombencephalon	7.45E-04	BCL2, BCR, CCND1, CYP26A1, Dlc1, DNER, ERF, FAIM2, FGFR3, FOXP2, GLI3, GPR56, NDST1, NFIA, NPAS3, PSEN2, RELN, RFX4, RORA, ZNF423	20
Tissue Morphology	abnormal morphology	abnormal morphology of epithelial tissue	7.87E-04	AQP3, ARSB, CD40, COL13A1, COL18A1, COL8A1, ELMO1, ERBB3, FGFR1 (includes EG:14182), FGFR3, Gulo, H19, HSF4, HSPG2, IGF2, IL4R, KCNE1, KCNQ1, LAMC1, LZTS2, NDST1, PAX8 (includes EG:18510), PKD1, PSEN2, RARA, SMAD3, SPDEF, TBX21, TGFB2, TULP1, ZEB1, ZNF423	32
Cell Death and Survival	necrosis	necrosis	7.94E-04	AATF, AATK, ABCB1, ABCB8, ABCC4 (includes EG:10257), ACACA, ACVR2B, ADCY5, ADORA2A, ADRA1A, ALK (includes EG:11682), ANPEP, APOPT1, ATP1A2, ATP2B1, ATRX, ATXN1, BAD, BCAR1, BCL11B, BCL2, BCR, BRMS1, CABLES1, CACNA2D2, CAMK2D, CAMK2G, CASP8, CASZ1, CAV3, CCDC6, CCDC80, CCND1, CCND3, CD247, CD4, CD40, CD44, CD5, CD80 (includes EG:12519), CD9, CDC25C, CDH1, CDK6, CHAT, CIT, CNTFR, COL18A1, COL1A1 (i…	228
Nervous System Development and Function	action potential	action potential of neurons	8.38E-04	ADORA2A, ATP1A2, CACNA1G, CAMK2A, CD247, CHST10, DLGAP3, GABBR2, GRIN2B, JPH3, KALRN, KCNMA1, NEFH, PAX8 (includes EG:18510), SEZ6, STX1A	16
Developmental Disorder	congenital anomalies of kidney and urinary tract	congenital anomalies of kidney and urinary tract	8.38E-04	ACVR2B, BAD, BCL2, CCND1, CCND3, GFRA1, GRIP1, H19, IL4R, LAMC1, NOTCH2, NPHS1, PKD1, PKHD1, RARA, WNT11	16
Cell-To-Cell Signaling and Interaction	action potential	action potential of neurons	8.38E-04	ADORA2A, ATP1A2, CACNA1G, CAMK2A, CD247, CHST10, DLGAP3, GABBR2, GRIN2B, JPH3, KALRN, KCNMA1, NEFH, PAX8 (includes EG:18510), SEZ6, STX1A	16
Renal and Urological Disease	congenital anomalies of kidney and urinary tract	congenital anomalies of kidney and urinary tract	8.38E-04	ACVR2B, BAD, BCL2, CCND1, CCND3, GFRA1, GRIP1, H19, IL4R, LAMC1, NOTCH2, NPHS1, PKD1, PKHD1, RARA, WNT11	16
Nervous System Development and Function	morphology	morphology of dendritic spines	8.60E-04	EPHB1, EPHB2, EPHB3, FMR1, MAGI2	5
Cell Morphology	morphology	morphology of dendritic spines	8.60E-04	EPHB1, EPHB2, EPHB3, FMR1, MAGI2	5
Cellular Assembly and Organization	morphology	morphology of dendritic spines	8.60E-04	EPHB1, EPHB2, EPHB3, FMR1, MAGI2	5
Cellular Function and Maintenance	morphology	morphology of dendritic spines	8.60E-04	EPHB1, EPHB2, EPHB3, FMR1, MAGI2	5
Cellular Development	morphology	morphology of dendritic spines	8.60E-04	EPHB1, EPHB2, EPHB3, FMR1, MAGI2	5
Embryonic Development	morphology	morphology of dendritic spines	8.60E-04	EPHB1, EPHB2, EPHB3, FMR1, MAGI2	5
Tissue Development	morphology	morphology of dendritic spines	8.60E-04	EPHB1, EPHB2, EPHB3, FMR1, MAGI2	5
Tissue Morphology	morphology	morphology of dendritic spines	8.60E-04	EPHB1, EPHB2, EPHB3, FMR1, MAGI2	5
Small Molecule Biochemistry	metabolism	metabolism of glycosphingolipid	9.42E-04	ABCB1, BCL2, CASP8, CD40, CD82, CD9, CUX1, HEXA, LARGE, MAP7, PARD3, SLC35A2, SMPD3, SPHK1, ST6GALNAC3, ST8SIA5	16
Lipid Metabolism	metabolism	metabolism of glycosphingolipid	9.42E-04	ABCB1, BCL2, CASP8, CD40, CD82, CD9, CUX1, HEXA, LARGE, MAP7, PARD3, SLC35A2, SMPD3, SPHK1, ST6GALNAC3, ST8SIA5	16
Organismal Development	morphology	morphology of face	9.51E-04	ALPL, ARSB, BCL11B, CCND1, CYP26A1, FGFR1 (includes EG:14182), GPC3, HEXA, HSPG2, ITGA11, LRIG1, LRP2, LTBP3, MMP14, MMP16, MNT, NDST1, NFIC, PAX7, PVRL1, SOX3, TGFB2	22
Molecular Transport	transport	transport of divalent cations	9.95E-04	ATP2B1, BHLHA15, CACNA1C, CACNA1G, CAMK2A, Camk2b, CAMK2D, CAMK2G, GJB1, GRIN2B, ITPR1, P2RX4 (includes EG:18438), PKD1, PRKCB, PSEN2, RAMP2, RYR1, RYR3, SLC11A2, TRPC5	20
Developmental Disorder	autosomal recessive polycystic kidney disease	autosomal recessive polycystic kidney disease	1.02E-03	BAD, BCL2, CCND1, CCND3, PKD1, PKHD1	6
Cancer	autosomal recessive polycystic kidney disease	autosomal recessive polycystic kidney disease	1.02E-03	BAD, BCL2, CCND1, CCND3, PKD1, PKHD1	6
Hereditary Disorder	autosomal recessive polycystic kidney disease	autosomal recessive polycystic kidney disease	1.02E-03	BAD, BCL2, CCND1, CCND3, PKD1, PKHD1	6
Renal and Urological Disease	autosomal recessive polycystic kidney disease	autosomal recessive polycystic kidney disease	1.02E-03	BAD, BCL2, CCND1, CCND3, PKD1, PKHD1	6
Cellular Assembly and Organization	formation	formation of focal adhesions	1.03E-03	ACTN1, ARHGAP6, ARHGEF3, BCL2, CCND1, CDC42BPB, COL18A1, Dlc1, EFNA5, GNG7, MACF1, PRKCA, PRKCE, PXN, RHOC, SDC4, TRIM63	17
Cellular Function and Maintenance	formation	formation of focal adhesions	1.03E-03	ACTN1, ARHGAP6, ARHGEF3, BCL2, CCND1, CDC42BPB, COL18A1, Dlc1, EFNA5, GNG7, MACF1, PRKCA, PRKCE, PXN, RHOC, SDC4, TRIM63	17
Tissue Development	formation	formation of focal adhesions	1.03E-03	ACTN1, ARHGAP6, ARHGEF3, BCL2, CCND1, CDC42BPB, COL18A1, Dlc1, EFNA5, GNG7, MACF1, PRKCA, PRKCE, PXN, RHOC, SDC4, TRIM63	17
Cell-To-Cell Signaling and Interaction	formation	formation of focal adhesions	1.03E-03	ACTN1, ARHGAP6, ARHGEF3, BCL2, CCND1, CDC42BPB, COL18A1, Dlc1, EFNA5, GNG7, MACF1, PRKCA, PRKCE, PXN, RHOC, SDC4, TRIM63	17
Nervous System Development and Function	outgrowth	outgrowth of axons	1.04E-03	APBB2, BRSK2 (includes EG:100334759), DCC, EPHB2, EPHB3, GFAP, KIF26A, KLF7, MESP2, NEFH, NELF, NFIA, NFIX, NTN1	14
Cell Morphology	outgrowth	outgrowth of axons	1.04E-03	APBB2, BRSK2 (includes EG:100334759), DCC, EPHB2, EPHB3, GFAP, KIF26A, KLF7, MESP2, NEFH, NELF, NFIA, NFIX, NTN1	14
Cellular Assembly and Organization	outgrowth	outgrowth of axons	1.04E-03	APBB2, BRSK2 (includes EG:100334759), DCC, EPHB2, EPHB3, GFAP, KIF26A, KLF7, MESP2, NEFH, NELF, NFIA, NFIX, NTN1	14
Cell Death and Survival	cell death	cell death of hematopoietic cell lines	1.04E-03	ABCB1, BAD, BCL2, BCR, CASP8, CCND3, CD40, CD44, COL1A1 (includes EG:1277), ETV6, FGFR1 (includes EG:14182), HK1, IRF8, NME3, NRGN, PAX5, PDGFRB, PRKCZ, PSEN2, PXN, RUNX1, SMAD7, STAT5B, TGFB2, TNFSF15, TSC22D3, XIAP, ZMYM2	28
Cellular Movement	invasion	invasion of melanoma cell lines	1.07E-03	BCAR1, CDH1, CHST10, DNMBP, MMP14, MMP16, PXN, RHOC, SMAD7, WASF2	10
Cellular Movement	cell movement	cell movement of melanoma cell lines	1.08E-03	CDH1, COL18A1, ITPR1, LTBP2, MFI2, PRKCA, PTP4A3, RHOC, SPHK1, TGFB2, WASF2	11
Cell Death and Survival	cell death	cell death of lymphocytes	1.08E-03	ADORA2A, BAD, BCL11B, BCL2, CASP8, CD247, CD4, CD40, CD44, CD5, CD80 (includes EG:12519), CD9, COL1A1 (includes EG:1277), DTX1, DUSP4, E2F2, FGL2, Gnas (includes EG:100361691), GRAP2, ITK, ITPR1, JAK3, KLF13, LAG3, LGALS2, LRIG1, MAP2K6, MNT, PECAM1, PIK3C3, PIK3CD, PRKCB, RCAN1, Rcan2, RUNX1, S1PR2, SATB1, SMAD3, SMAD7, SPHK1, STAT5B, TBX21, TGFB2, TGFBR2, XIAP	45
DNA Replication, Recombination, and Repair	methylation	methylation of DNA	1.08E-03	ATRX, EHMT2 (includes EG:10919), GATAD2A, GCM2, H19, IGF2, IGF2R, MBD1, MGMT, SNRPN, Zrsr1	11
Gene Expression	methylation	methylation of DNA	1.08E-03	ATRX, EHMT2 (includes EG:10919), GATAD2A, GCM2, H19, IGF2, IGF2R, MBD1, MGMT, SNRPN, Zrsr1	11
Cancer	adenocarcinoma	adenocarcinoma	1.10E-03	ABCB1, ADCY5, ALDOC, ARHGAP36, BAD, BCL2, BCR, C7orf63, CABLES1, CACNA1C, CCDC6, CCND1, CCND3, CD80 (includes EG:12519), CDH1, CDH13, CIT, CSF1R, CSMD1, CUL4B, CXXC5, DACT3, DCC, DCHS1, DENND2A, DNAI1, DST, EFNB2, EHMT2 (includes EG:10919), ENG, EPHB2, ERBB3, FBXO21, FGFR1 (includes EG:14182), FGL2, FHL1 (includes EG:14199), FLNB, GABBR2, GJB1, GLI3, GPRASP1, GRB7, GRIN2B, H19, H2AFY, HLCS, HNF1A…	99
Organismal Development	morphology	morphology of skull	1.11E-03	ARSB, CCND1, CREB3L2, CSF1R, ECE1, FGFR1 (includes EG:14182), FGFR3, GPC3, HEXA, HSPG2, LTBP3, MMP14, MMP16, MNT, MYH10, NDST1, NFIC, NFIX, PAX7, RARA, RPS6KA3, SIK3, SLC4A4, TGFB2, TGFBR2	25
Embryonic Development	morphology	morphology of skull	1.11E-03	ARSB, CCND1, CREB3L2, CSF1R, ECE1, FGFR1 (includes EG:14182), FGFR3, GPC3, HEXA, HSPG2, LTBP3, MMP14, MMP16, MNT, MYH10, NDST1, NFIC, NFIX, PAX7, RARA, RPS6KA3, SIK3, SLC4A4, TGFB2, TGFBR2	25
Organ Development	morphology	morphology of skull	1.11E-03	ARSB, CCND1, CREB3L2, CSF1R, ECE1, FGFR1 (includes EG:14182), FGFR3, GPC3, HEXA, HSPG2, LTBP3, MMP14, MMP16, MNT, MYH10, NDST1, NFIC, NFIX, PAX7, RARA, RPS6KA3, SIK3, SLC4A4, TGFB2, TGFBR2	25
Skeletal and Muscular System Development and Function	morphology	morphology of skull	1.11E-03	ARSB, CCND1, CREB3L2, CSF1R, ECE1, FGFR1 (includes EG:14182), FGFR3, GPC3, HEXA, HSPG2, LTBP3, MMP14, MMP16, MNT, MYH10, NDST1, NFIC, NFIX, PAX7, RARA, RPS6KA3, SIK3, SLC4A4, TGFB2, TGFBR2	25
Skeletal and Muscular System Development and Function	size	size of bone	1.11E-03	ARSB, CREB3L2, CRY2, CSF1R, FZD9, GCM2, Gnas (includes EG:100361691), HEXA, HSPG2, IGF2, IGFBP5, ITGA11, LTBP3, MMP14, NCOA2, PAX5, PKD1, RPS6KA3, SIK3, SIM2, SMAD3, SMURF1, SPRED2, STAT5B, TXLNG	25
Tissue Development	morphology	morphology of skull	1.11E-03	ARSB, CCND1, CREB3L2, CSF1R, ECE1, FGFR1 (includes EG:14182), FGFR3, GPC3, HEXA, HSPG2, LTBP3, MMP14, MMP16, MNT, MYH10, NDST1, NFIC, NFIX, PAX7, RARA, RPS6KA3, SIK3, SLC4A4, TGFB2, TGFBR2	25
Organ Morphology	size	size of bone	1.11E-03	ARSB, CREB3L2, CRY2, CSF1R, FZD9, GCM2, Gnas (includes EG:100361691), HEXA, HSPG2, IGF2, IGFBP5, ITGA11, LTBP3, MMP14, NCOA2, PAX5, PKD1, RPS6KA3, SIK3, SIM2, SMAD3, SMURF1, SPRED2, STAT5B, TXLNG	25
Organ Morphology	morphology	morphology of skull	1.11E-03	ARSB, CCND1, CREB3L2, CSF1R, ECE1, FGFR1 (includes EG:14182), FGFR3, GPC3, HEXA, HSPG2, LTBP3, MMP14, MMP16, MNT, MYH10, NDST1, NFIC, NFIX, PAX7, RARA, RPS6KA3, SIK3, SLC4A4, TGFB2, TGFBR2	25
Connective Tissue Development and Function	morphology	morphology of skull	1.11E-03	ARSB, CCND1, CREB3L2, CSF1R, ECE1, FGFR1 (includes EG:14182), FGFR3, GPC3, HEXA, HSPG2, LTBP3, MMP14, MMP16, MNT, MYH10, NDST1, NFIC, NFIX, PAX7, RARA, RPS6KA3, SIK3, SLC4A4, TGFB2, TGFBR2	25
Developmental Disorder	congenital anomaly of brain	congenital anomaly of brain	1.15E-03	ARX, C1orf187, COL18A1, CYP26A1, DCC, EFNA5, ERBB3, FGFR3, GPR56, HDAC8, HSPG2, IFT122, LAMC1, LARGE, LRP2, MAP3K4, NDST1, NFIX, PALLD, RELN, RFX4, RPS6KA3, SIX3, SMAD3, SMURF1, SPHK1, TEAD1	27
Cellular Development	differentiation	differentiation of hematopoietic cells	1.15E-03	BAIAP2, BCL2, BCR, BRD1, CASP8, CD40, CSF1R, DTX1, ETV6, FLI1, IRF8, JAK3, LFNG, MAD1L1, MEIS1, MLLT10, PALLD, PAX5, PECAM1, PIK3CD, PRKCA, RARA, RPS6KA1, RUNX1, SPRED2, STAT5B, TNFSF12, WASF2, ZBTB16, ZFPM1, ZMYM2	31
Neurological Disease	congenital anomaly of brain	congenital anomaly of brain	1.15E-03	ARX, C1orf187, COL18A1, CYP26A1, DCC, EFNA5, ERBB3, FGFR3, GPR56, HDAC8, HSPG2, IFT122, LAMC1, LARGE, LRP2, MAP3K4, NDST1, NFIX, PALLD, RELN, RFX4, RPS6KA3, SIX3, SMAD3, SMURF1, SPHK1, TEAD1	27
Hematological System Development and Function	differentiation	differentiation of hematopoietic cells	1.15E-03	BAIAP2, BCL2, BCR, BRD1, CASP8, CD40, CSF1R, DTX1, ETV6, FLI1, IRF8, JAK3, LFNG, MAD1L1, MEIS1, MLLT10, PALLD, PAX5, PECAM1, PIK3CD, PRKCA, RARA, RPS6KA1, RUNX1, SPRED2, STAT5B, TNFSF12, WASF2, ZBTB16, ZFPM1, ZMYM2	31
Hematopoiesis	differentiation	differentiation of hematopoietic cells	1.15E-03	BAIAP2, BCL2, BCR, BRD1, CASP8, CD40, CSF1R, DTX1, ETV6, FLI1, IRF8, JAK3, LFNG, MAD1L1, MEIS1, MLLT10, PALLD, PAX5, PECAM1, PIK3CD, PRKCA, RARA, RPS6KA1, RUNX1, SPRED2, STAT5B, TNFSF12, WASF2, ZBTB16, ZFPM1, ZMYM2	31
Cellular Movement	cell movement	cell movement of tumor cell lines	1.17E-03	AJAP1, ANPEP, BCAR1, BCR, CASP8, CD40, CD44, CD82, CD9, CD97, CDH1, COL18A1, COL1A1 (includes EG:1277), CSF1R, DOCK1, EFNA5, ELMO1, EPHB1, EPHB2, ERBB3, ETV5, FBLIM1, FGFR1 (includes EG:14182), FHOD1, FLNB, GALNT2, GNB2, GRB7, HAS2, HIC1, IGF2, IGF2BP1, IGFBP2, ITPR1, LPAR3, LRIG1, LTBP2, LYVE1, MAPKAPK2, MFI2, MMP14, MUC4, MYH10, MYH9 (includes EG:17886), MYO10, NEDD9, PALLD, PARD3, PDLIM2, PECA…	73
Cell Morphology	sprouting	sprouting	1.22E-03	BCL2, BDKRB2, BSN, CDH1, COL18A1, DLG4, EFNA5, EPHB1, EPHB2, EPHB3, ETV6, FAM107A, FMR1, IGF2, ITPR1, KALRN, KLF7, MAGI2, NDST1, NEFH, NEFL, NTN1, PKD1, PROX1, RELN, RYK (includes EG:140585), SDK2, SULF1, SULF2, TGFBR2, UNC5B	31
Skeletal and Muscular System Development and Function	development	cartilage development	1.23E-03	ARSB, CHST13, CHST3, CHST7, CREB3L2, FGFR3, Gnas (includes EG:100361691), HSPG2, MMP14, PAX7, RARA, SMAD3, SOX6, TGFB2, TGFBR2, TNFSF12, TRAF4, ZEB1	18
Tissue Development	development	cartilage development	1.23E-03	ARSB, CHST13, CHST3, CHST7, CREB3L2, FGFR3, Gnas (includes EG:100361691), HSPG2, MMP14, PAX7, RARA, SMAD3, SOX6, TGFB2, TGFBR2, TNFSF12, TRAF4, ZEB1	18
Nervous System Development and Function	orientation	orientation of axons	1.29E-03	NFIA, NTN1, PRKCZ	3
Cell Morphology	orientation	orientation of axons	1.29E-03	NFIA, NTN1, PRKCZ	3
Cellular Assembly and Organization	orientation	orientation of axons	1.29E-03	NFIA, NTN1, PRKCZ	3
Cellular Development	differentiation	arrest in differentiation of acute leukemia cells	1.29E-03	RARA, RUNX1, ZBTB16	3
Cellular Development	differentiation	arrest in differentiation of myeloid cells	1.29E-03	CASP8, CBFA2T3, RUNX1	3
Organismal Development	formation	formation of placenta	1.29E-03	ENG, ESRRB, MYH10	3
Embryonic Development	formation	formation of placenta	1.29E-03	ENG, ESRRB, MYH10	3
Organ Development	formation	formation of placenta	1.29E-03	ENG, ESRRB, MYH10	3
Skeletal and Muscular System Development and Function	morphology	morphology of skeleton	1.29E-03	ACVR2B, ARSB, CSF1R, CYP26A1, DCHS1, ECE1, FGFR1 (includes EG:14182), FGFR3, FMR1, FOSL2, GPC3, H19, HEXA, HSPG2, IGF2, INPP4B, LFNG, LTBP3, MESP2, MMP14, MMP16, RARA, RIPPLY2, RPS6KA3, RYR1, SIK3, SIM2, SMAD3, SMPD3, SULF1, SULF2, TGFB2, TGFBR3, TRAF4, ZBTB16	35
Tissue Development	formation	formation of placenta	1.29E-03	ENG, ESRRB, MYH10	3
Cancer	differentiation	arrest in differentiation of acute leukemia cells	1.29E-03	RARA, RUNX1, ZBTB16	3
Cancer	malignancy	malignancy of acute leukemia cells	1.29E-03	RARA, RUNX1, ZBTB16	3
Tumor Morphology	differentiation	arrest in differentiation of acute leukemia cells	1.29E-03	RARA, RUNX1, ZBTB16	3
Hematological System Development and Function	differentiation	arrest in differentiation of myeloid cells	1.29E-03	CASP8, CBFA2T3, RUNX1	3
Hematopoiesis	differentiation	arrest in differentiation of myeloid cells	1.29E-03	CASP8, CBFA2T3, RUNX1	3
Reproductive System Development and Function	formation	formation of placenta	1.29E-03	ENG, ESRRB, MYH10	3
Nervous System Development and Function	long term depression	long term depression	1.30E-03	ADCY5, CAMK2A, Camk2b, CD247, DLG4, EPHB2, FMR1, GRIN2B, ITPR1, NRGN, PPP1R14A, PRKCA, RYR3	13
Cell-To-Cell Signaling and Interaction	long term depression	long term depression	1.30E-03	ADCY5, CAMK2A, Camk2b, CD247, DLG4, EPHB2, FMR1, GRIN2B, ITPR1, NRGN, PPP1R14A, PRKCA, RYR3	13
Nervous System Development and Function	function	function of vestibular system	1.32E-03	EPHB2, EPHB3, KCNE1, S1PR2	4
Cell Death and Survival	degeneration	degeneration of retinal ganglion cells	1.32E-03	ASIC3, SLC1A1, SLC1A3, XIAP	4
Molecular Transport	secretion	secretion of glycosaminoglycan	1.32E-03	ARSB, PRKCE, SMPD3, TRPM3	4
Cellular Compromise	degeneration	degeneration of retinal ganglion cells	1.32E-03	ASIC3, SLC1A1, SLC1A3, XIAP	4
Carbohydrate Metabolism	secretion	secretion of glycosaminoglycan	1.32E-03	ARSB, PRKCE, SMPD3, TRPM3	4
Small Molecule Biochemistry	secretion	secretion of glycosaminoglycan	1.32E-03	ARSB, PRKCE, SMPD3, TRPM3	4
Organismal Injury and Abnormalities	fibrosis	fibrosis of secretory structure	1.32E-03	CCND1, CD4, MMP14, PKD1, TGFBR2	5
Cellular Compromise	degeneration	degeneration of cells	1.33E-03	AIPL1, ASIC3, ATXN1, BCL2, CACNA2D2, CAV3, CD9, CROCC, ERBB3, ESRRB, GRID1, GRIN2B, KCNE1, KCNMA1, KCNQ1, NEFH, OTOS, PAX8 (includes EG:18510), PIK3C3, PLOD1, RP1L1, S1PR2, SEMA4A, SLC1A1, SLC1A3, SMAD3, TGFB2, TGFBR2, TULP1, UBE4B, USH2A, XIAP	32
Organismal Development	ossification	ossification of bone	1.34E-03	CRY2, CSF1R, DCHS1, FGFR3, FNDC3B, FOSL2, FZD9, GCM2, GPC3, H19, HDAC5, HSPG2, IGF2, LTBP3, MMP14, MMP16, NDST1, NFIX, PKD1, RPS6KA3, SMPD3	21
Embryonic Development	ossification	ossification of bone	1.34E-03	CRY2, CSF1R, DCHS1, FGFR3, FNDC3B, FOSL2, FZD9, GCM2, GPC3, H19, HDAC5, HSPG2, IGF2, LTBP3, MMP14, MMP16, NDST1, NFIX, PKD1, RPS6KA3, SMPD3	21
Organ Development	ossification	ossification of bone	1.34E-03	CRY2, CSF1R, DCHS1, FGFR3, FNDC3B, FOSL2, FZD9, GCM2, GPC3, H19, HDAC5, HSPG2, IGF2, LTBP3, MMP14, MMP16, NDST1, NFIX, PKD1, RPS6KA3, SMPD3	21
Skeletal and Muscular System Development and Function	ossification	ossification of bone	1.34E-03	CRY2, CSF1R, DCHS1, FGFR3, FNDC3B, FOSL2, FZD9, GCM2, GPC3, H19, HDAC5, HSPG2, IGF2, LTBP3, MMP14, MMP16, NDST1, NFIX, PKD1, RPS6KA3, SMPD3	21
Tissue Development	ossification	ossification of bone	1.34E-03	CRY2, CSF1R, DCHS1, FGFR3, FNDC3B, FOSL2, FZD9, GCM2, GPC3, H19, HDAC5, HSPG2, IGF2, LTBP3, MMP14, MMP16, NDST1, NFIX, PKD1, RPS6KA3, SMPD3	21
Connective Tissue Development and Function	ossification	ossification of bone	1.34E-03	CRY2, CSF1R, DCHS1, FGFR3, FNDC3B, FOSL2, FZD9, GCM2, GPC3, H19, HDAC5, HSPG2, IGF2, LTBP3, MMP14, MMP16, NDST1, NFIX, PKD1, RPS6KA3, SMPD3	21
Skeletal and Muscular System Development and Function	contraction	muscle contraction	1.37E-03	ADRA1A, ATP1A2, CACNA1C, CACNA1H, CAMK2D, CAV3, CHRND, KCNE1, KCNMA1, KCNQ1, MAP2K6, MYL4, P2RX4 (includes EG:18438), PGAM2, PRKCA, PSEN2, RYR1, RYR3, SMAD7, SPHK1, TAZ, TNNT3, Tpm1, TRIM63, UTRN, UTS2	26
Organ Morphology	contraction	muscle contraction	1.37E-03	ADRA1A, ATP1A2, CACNA1C, CACNA1H, CAMK2D, CAV3, CHRND, KCNE1, KCNMA1, KCNQ1, MAP2K6, MYL4, P2RX4 (includes EG:18438), PGAM2, PRKCA, PSEN2, RYR1, RYR3, SMAD7, SPHK1, TAZ, TNNT3, Tpm1, TRIM63, UTRN, UTS2	26
Tissue Morphology	quantity	quantity of chondrocytes	1.41E-03	CREB3L2, FGFR3, FOSL2, HSPG2, SIK3, SMAD3	6
Connective Tissue Development and Function	quantity	quantity of chondrocytes	1.41E-03	CREB3L2, FGFR3, FOSL2, HSPG2, SIK3, SMAD3	6
Auditory Disease	deafness	deafness	1.42E-03	AQP4, CLDN14, CSF1R, ESRRB, FGFR3, HEXA, ILDR1, KCNE1, KCNQ1, MYH14, MYH9 (includes EG:17886), MYO3A, OTOS, PAX8 (includes EG:18510), S1PR2, TMPRSS3, USH2A	17
Neurological Disease	deafness	deafness	1.42E-03	AQP4, CLDN14, CSF1R, ESRRB, FGFR3, HEXA, ILDR1, KCNE1, KCNQ1, MYH14, MYH9 (includes EG:17886), MYO3A, OTOS, PAX8 (includes EG:18510), S1PR2, TMPRSS3, USH2A	17
Molecular Transport	transport	transport of metal ion	1.42E-03	ABCC9, ATP2B1, BHLHA15, CACNA1C, CACNA1G, CAMK2A, Camk2b, CAMK2D, CAMK2G, GJB1, GRIN2B, ITPR1, KCND3, KCNG3, KCNK1, KCNK4, KCNMA1, KCNS1, NDRG2, P2RX4 (includes EG:18438), PKD1, PRKCB, PSEN2, PVRL1, RAMP2, RYR1, RYR3, SCN5A, SLC11A2, SLC4A4, TRPC5, YWHAB	32
Cellular Movement	migration	migration of melanoma cell lines	1.45E-03	CDH1, COL18A1, ITPR1, LTBP2, MFI2, PRKCA, PTP4A3, RHOC, SPHK1	9
Organismal Development	morphology	morphology of rib	1.48E-03	ACVR2B, ARSB, FGFR3, GPC3, HEXA, HSPG2, LFNG, RIPPLY2, SIK3, SIM2, SMAD3, TGFB2, TRAF4	13
Embryonic Development	morphology	morphology of rib	1.48E-03	ACVR2B, ARSB, FGFR3, GPC3, HEXA, HSPG2, LFNG, RIPPLY2, SIK3, SIM2, SMAD3, TGFB2, TRAF4	13
Organ Development	morphology	morphology of rib	1.48E-03	ACVR2B, ARSB, FGFR3, GPC3, HEXA, HSPG2, LFNG, RIPPLY2, SIK3, SIM2, SMAD3, TGFB2, TRAF4	13
Skeletal and Muscular System Development and Function	morphology	morphology of rib	1.48E-03	ACVR2B, ARSB, FGFR3, GPC3, HEXA, HSPG2, LFNG, RIPPLY2, SIK3, SIM2, SMAD3, TGFB2, TRAF4	13
Tissue Development	morphology	morphology of rib	1.48E-03	ACVR2B, ARSB, FGFR3, GPC3, HEXA, HSPG2, LFNG, RIPPLY2, SIK3, SIM2, SMAD3, TGFB2, TRAF4	13
Organ Morphology	morphology	morphology of rib	1.48E-03	ACVR2B, ARSB, FGFR3, GPC3, HEXA, HSPG2, LFNG, RIPPLY2, SIK3, SIM2, SMAD3, TGFB2, TRAF4	13
Connective Tissue Development and Function	morphology	morphology of rib	1.48E-03	ACVR2B, ARSB, FGFR3, GPC3, HEXA, HSPG2, LFNG, RIPPLY2, SIK3, SIM2, SMAD3, TGFB2, TRAF4	13
Organismal Development	abnormal morphology	abnormal morphology of tooth	1.51E-03	ALPL, BCL11B, CCND1, FGFR1 (includes EG:14182), ITGA11, LTBP3, MMP14, NFIC, PVRL1, SOX3	10
Digestive System Development and Function	abnormal morphology	abnormal morphology of tooth	1.51E-03	ALPL, BCL11B, CCND1, FGFR1 (includes EG:14182), ITGA11, LTBP3, MMP14, NFIC, PVRL1, SOX3	10
Cell Death and Survival	cell death	cell death of hematopoietic progenitor cells	1.53E-03	ABCC4 (includes EG:10257), ADORA2A, BAD, BCL11B, BCL2, CASP8, CD44, COL1A1 (includes EG:1277), DTX1, DUSP4, FLI1, Gnas (includes EG:100361691), JAK3, KLF13, MAD1L1, MAP2K6, MEIS1, PALLD, PIK3CD, RARA, RUNX1, SATB1, SMAD3, SMAD7, SPHK1, STAT5B, XIAP	27
Post-Translational Modification	phosphorylation	phosphorylation of L-amino acid	1.57E-03	BCL2, CD4, CD44, CD80 (includes EG:12519), CLK3, CSF1R, DYRK1A, EFNA5, EPHB2, FGFR1 (includes EG:14182), FGFR3, FGR, JAK3, LMTK2, MAPKAPK2, PDGFRB, PRKCA, PRKCB, PRKCE, PXN, RELN, TGFBR2, TTK	23
Small Molecule Biochemistry	phosphorylation	phosphorylation of L-amino acid	1.57E-03	BCL2, CD4, CD44, CD80 (includes EG:12519), CLK3, CSF1R, DYRK1A, EFNA5, EPHB2, FGFR1 (includes EG:14182), FGFR3, FGR, JAK3, LMTK2, MAPKAPK2, PDGFRB, PRKCA, PRKCB, PRKCE, PXN, RELN, TGFBR2, TTK	23
Amino Acid Metabolism	phosphorylation	phosphorylation of L-amino acid	1.57E-03	BCL2, CD4, CD44, CD80 (includes EG:12519), CLK3, CSF1R, DYRK1A, EFNA5, EPHB2, FGFR1 (includes EG:14182), FGFR3, FGR, JAK3, LMTK2, MAPKAPK2, PDGFRB, PRKCA, PRKCB, PRKCE, PXN, RELN, TGFBR2, TTK	23
Cell Death and Survival	apoptosis	apoptosis of lymphocytes	1.58E-03	ADORA2A, BCL11B, BCL2, CASP8, CD247, CD4, CD40, CD44, CD5, CD80 (includes EG:12519), CD9, COL1A1 (includes EG:1277), DTX1, DUSP4, E2F2, FGL2, Gnas (includes EG:100361691), GRAP2, ITK, ITPR1, JAK3, KLF13, LGALS2, LRIG1, MAP2K6, MNT, PECAM1, PIK3CD, PRKCB, RCAN1, Rcan2, RUNX1, S1PR2, SATB1, SMAD3, SMAD7, SPHK1, STAT5B, TGFB2, XIAP	40
Cellular Assembly and Organization	organization	organization of plasma membrane	1.61E-03	CAPZB, CAV3, CD44, FBLIM1, LIMA1, LPIN1, LRRC16A, MBP, MYH9 (includes EG:17886), RHOC, SPTB, WNT7B	12
Carbohydrate Metabolism	metabolism	metabolism of polysaccharide	1.63E-03	ALG1, CD40, CD44, CHST13, CHST3, CHST7, CPS1, CSF1R, GRB10, HAS2, HEXA, HS3ST3B1, IGF2, LYVE1, NDST1, NNAT, PCDH12, PDGFRB, PHKA1, PPP1CB, PRKAA2, SMAD3, SULF1, SULF2, TGFB2	25
Cellular Development	differentiation	differentiation of chondrocytes	1.69E-03	CREB3L2, FGFR1 (includes EG:14182), FGFR3, FOSL2, GAS7, GLI3, HSPG2, LTBP3, PRKCA, RARA, SF3B4, SMAD3, SMAD7	13
Connective Tissue Development and Function	differentiation	differentiation of chondrocytes	1.69E-03	CREB3L2, FGFR1 (includes EG:14182), FGFR3, FOSL2, GAS7, GLI3, HSPG2, LTBP3, PRKCA, RARA, SF3B4, SMAD3, SMAD7	13
Small Molecule Biochemistry	synthesis	synthesis of glycosphingolipid	1.69E-03	ABCB1, BCL2, CASP8, CD40, CD82, CD9, CUX1, LARGE, PARD3, SLC35A2, SMPD3, SPHK1, ST8SIA5	13
Lipid Metabolism	synthesis	synthesis of glycosphingolipid	1.69E-03	ABCB1, BCL2, CASP8, CD40, CD82, CD9, CUX1, LARGE, PARD3, SLC35A2, SMPD3, SPHK1, ST8SIA5	13
Nervous System Development and Function	migration	migration of neurons	1.70E-03	APBB2, ARX, DAB1, DCC, DISC1, DRGX, EBF3, EFNA5, EFNB2, EPHB2, ERBB3, FGFR1 (includes EG:14182), GFRA1, GLI3, GPR56, KIAA0319, LAMC1, MDGA1, MYH10, MYH9 (includes EG:17886), NAV1, NFIA, NFIX, NTN1, PIP5K1C, RELN, RGS3, SLC1A3	28
Cellular Movement	migration	migration of neurons	1.70E-03	APBB2, ARX, DAB1, DCC, DISC1, DRGX, EBF3, EFNA5, EFNB2, EPHB2, ERBB3, FGFR1 (includes EG:14182), GFRA1, GLI3, GPR56, KIAA0319, LAMC1, MDGA1, MYH10, MYH9 (includes EG:17886), NAV1, NFIA, NFIX, NTN1, PIP5K1C, RELN, RGS3, SLC1A3	28
Cell Death and Survival	cell death	cell death of hematopoietic cells	1.70E-03	ABCC4 (includes EG:10257), ADORA2A, BAD, BCL11B, BCL2, CASP8, CD44, COL1A1 (includes EG:1277), DTX1, DUSP4, FANCC, FLI1, Gnas (includes EG:100361691), JAK3, KLF13, MAD1L1, MAP2K6, MEIS1, PALLD, PIK3CD, RARA, RUNX1, SATB1, SMAD3, SMAD7, SPHK1, STAT5B, XIAP	28
Nervous System Development and Function	morphology	morphology of neurons	1.72E-03	AIPL1, ARX, ASIC3, BRSK2 (includes EG:100334759), CNTFR, DNER, DRGX, DYRK1A, ECE1, FGFR3, FMR1, FOXP2, GFRA1, HEXA, IFT122, KALRN, KCNQ1, KIF26A, KIF5A, KLF7, LAMC1, LGI1, MAGI2, MID1 (includes EG:100330952), MYH10, NEFH, NFIA, OPN4, PAK6, PAX8 (includes EG:18510), SEMA5B, SHANK1, SULF1, SULF2	34
Cell Morphology	morphology	morphology of neurons	1.72E-03	AIPL1, ARX, ASIC3, BRSK2 (includes EG:100334759), CNTFR, DNER, DRGX, DYRK1A, ECE1, FGFR3, FMR1, FOXP2, GFRA1, HEXA, IFT122, KALRN, KCNQ1, KIF26A, KIF5A, KLF7, LAMC1, LGI1, MAGI2, MID1 (includes EG:100330952), MYH10, NEFH, NFIA, OPN4, PAK6, PAX8 (includes EG:18510), SEMA5B, SHANK1, SULF1, SULF2	34
Skeletal and Muscular System Development and Function	morphology	morphology of skeletal system	1.72E-03	ACVR2B, ALPL, ARSB, CCND1, CREB3L2, CSF1R, CYP26A1, DCHS1, ECE1, FGFR1 (includes EG:14182), FGFR3, FMR1, FOSL2, FZD9, GCM2, GPC3, H19, HEXA, HSPG2, IGF2, INPP4B, LFNG, LRP2, LTBP3, MESP2, MMP14, MMP16, MNT, MYH10, NDST1, NFIC, NFIX, PAX7, PAX8 (includes EG:18510), PKD1, PXN, RARA, RGS10, RIPPLY2, RPS6KA3, RYR1, SIK3, SIM2, SLC4A4, SMAD3, SMPD3, SMURF1, SOX6, SULF1, SULF2, TCF7L1, TEAD1, TGFB2, TG…	57
Tissue Morphology	morphology	morphology of neurons	1.72E-03	AIPL1, ARX, ASIC3, BRSK2 (includes EG:100334759), CNTFR, DNER, DRGX, DYRK1A, ECE1, FGFR3, FMR1, FOXP2, GFRA1, HEXA, IFT122, KALRN, KCNQ1, KIF26A, KIF5A, KLF7, LAMC1, LGI1, MAGI2, MID1 (includes EG:100330952), MYH10, NEFH, NFIA, OPN4, PAK6, PAX8 (includes EG:18510), SEMA5B, SHANK1, SULF1, SULF2	34
Cellular Function and Maintenance	movement	movement of organelle	1.75E-03	MYH10, MYH14, MYH9 (includes EG:17886), MYO1E, NEFL, NTN1, PIK3C3, SYNE2, WASF2	9
Developmental Disorder	multiple congenital anomalies	multiple congenital anomalies	1.75E-03	ARHGAP31, CHRND, CHST3, COL1A1 (includes EG:1277), COL9A2, COMP, CREB3L2, EFNA5, EPHB2, EPHB3, FGFR1 (includes EG:14182), FGFR3, FLNB, FMR1, GLI3, GPC3, H19, HSPG2, IFT122, IGF2, KCNQ1, KCNQ1OT1, LFNG, MESP2, MID1 (includes EG:100330952), mir-675, MNT, NOTCH2, PKD1, POLR1D, RPS6KA3, RYK (includes EG:140585), SCN5A, SLC1A1, SLC1A3, SNRPN, SOX10, TGFBR2, TNNT3, TWIST2	40
Organismal Development	development	development of body axis	1.76E-03	ACVR2B, ADORA2A, AIPL1, ARSB, ASIC3, BCL11B, BCL2, BCOR, BRD1, CCND1, CD247, CELSR1, COL18A1, COL1A1 (includes EG:1277), COL8A1, CYP26A1, DAND5, EBF3, EGFLAM, EPHB1, EPHB2, EPHB3, FGFR1 (includes EG:14182), FOSL2, FOXP2, FZD7, GLI3, GPC3, H19, HEXA, HS6ST2, HSF4, HSPG2, IFT122, IFT52, IGF2, LAMC1, MEIS1, MEIS2, MMP14, MYH10, NDST1, NFIC, NOTCH2, NRXN1, PAX5, PDGFRB, PVRL1, RARA, RIPPLY2, RP1L1, S…	70
Embryonic Development	development	development of body axis	1.76E-03	ACVR2B, ADORA2A, AIPL1, ARSB, ASIC3, BCL11B, BCL2, BCOR, BRD1, CCND1, CD247, CELSR1, COL18A1, COL1A1 (includes EG:1277), COL8A1, CYP26A1, DAND5, EBF3, EGFLAM, EPHB1, EPHB2, EPHB3, FGFR1 (includes EG:14182), FOSL2, FOXP2, FZD7, GLI3, GPC3, H19, HEXA, HS6ST2, HSF4, HSPG2, IFT122, IFT52, IGF2, LAMC1, MEIS1, MEIS2, MMP14, MYH10, NDST1, NFIC, NOTCH2, NRXN1, PAX5, PDGFRB, PVRL1, RARA, RIPPLY2, RP1L1, S…	70
Skeletal and Muscular System Development and Function	length	length of long bones	1.78E-03	ARSB, CREB3L2, CSF1R, HEXA, HSPG2, LTBP3, MMP14, PKD1, RPS6KA3, SIK3	10
Organ Morphology	length	length of long bones	1.78E-03	ARSB, CREB3L2, CSF1R, HEXA, HSPG2, LTBP3, MMP14, PKD1, RPS6KA3, SIK3	10
Nervous System Development and Function	startle response	startle response	1.85E-03	ADORA2A, DYRK1A, FMR1, FOXP2, GNG7, GRIN2B, KCNE1, MID1 (includes EG:100330952), NPAS3, PLCB1, PTPRG, STX1A	12
Behavior	startle response	startle response	1.85E-03	ADORA2A, DYRK1A, FMR1, FOXP2, GNG7, GRIN2B, KCNE1, MID1 (includes EG:100330952), NPAS3, PLCB1, PTPRG, STX1A	12
Nervous System Development and Function	guidance	guidance of axons	1.88E-03	APBB2, ARX, C1orf187, DCC, DRGX, EFNA5, EPHB1, EPHB2, EPHB3, GLI3, KLF7, LMTK2, MYH10, NRXN1, NTN1, RELN, RYK (includes EG:140585), SEMA4F, SLIT3, TGFB2, USP33	21
Organismal Development	development	development of head	1.88E-03	ACVR2B, ADORA2A, AIPL1, ARSB, ASIC3, BCL11B, BCL2, BCOR, BRD1, CCND1, CD247, COL18A1, COL1A1 (includes EG:1277), COL8A1, EBF3, EGFLAM, EPHB1, EPHB2, EPHB3, FOSL2, FOXP2, GLI3, GPC3, H19, HEXA, HS6ST2, HSF4, HSPG2, IFT122, IGF2, LAMC1, MEIS1, MEIS2, MMP14, MYH10, NDST1, NFIC, NOTCH2, NRXN1, PAX5, PDGFRB, PVRL1, RP1L1, S1PR2, SEMA4A, SEMA5B, SHROOM2, SIM2, SIX3, SLC1A3, SMAD7, SOX3, TGFB2, TGFBR2, …	58
Embryonic Development	development	development of head	1.88E-03	ACVR2B, ADORA2A, AIPL1, ARSB, ASIC3, BCL11B, BCL2, BCOR, BRD1, CCND1, CD247, COL18A1, COL1A1 (includes EG:1277), COL8A1, EBF3, EGFLAM, EPHB1, EPHB2, EPHB3, FOSL2, FOXP2, GLI3, GPC3, H19, HEXA, HS6ST2, HSF4, HSPG2, IFT122, IGF2, LAMC1, MEIS1, MEIS2, MMP14, MYH10, NDST1, NFIC, NOTCH2, NRXN1, PAX5, PDGFRB, PVRL1, RP1L1, S1PR2, SEMA4A, SEMA5B, SHROOM2, SIM2, SIX3, SLC1A3, SMAD7, SOX3, TGFB2, TGFBR2, …	58
Cellular Movement	guidance	guidance of axons	1.88E-03	APBB2, ARX, C1orf187, DCC, DRGX, EFNA5, EPHB1, EPHB2, EPHB3, GLI3, KLF7, LMTK2, MYH10, NRXN1, NTN1, RELN, RYK (includes EG:140585), SEMA4F, SLIT3, TGFB2, USP33	21
Cell Death and Survival	cell death	cell death of tumor cell lines	1.91E-03	AATK, ABCB1, ABCC4 (includes EG:10257), ACACA, ACVR2B, ALK (includes EG:11682), APOPT1, ATP2B1, ATXN1, BAD, BCAR1, BCL2, BCR, CABLES1, CACNA2D2, CAMK2G, CASP8, CCDC6, CCDC80, CCND1, CCND3, CD4, CD40, CD44, CDC25C, CDH1, CDK6, COL18A1, COL1A1 (includes EG:1277), COL4A2, CREB3L2, CSF1R, DBC1, DCC, DUSP4, EGLN1, EHMT2 (includes EG:10919), EPHB2, ERBB3, FAIM2, FAM176C, FANCC, FASN, FGFR1 (includes EG…	130
Nervous System Development and Function	abnormal morphology	abnormal morphology of brain	1.92E-03	CD247, DCC, ERBB3, FGFR1 (includes EG:14182), HDC, HEXA, HSPG2, KLF7, MID1 (includes EG:100330952), NDST1, NFIX, PPARD, SNAP25, SULF2	14
Nervous System Development and Function	abnormal morphology	abnormal morphology of neuroglia	1.92E-03	AIPL1, BCR, CHAT, DNER, ERBB3, FOXP2, GFAP, GJB1, HEXA, HSPG2, LAMC1, MBP, NDST1, NFIA	14
Cell Morphology	abnormal morphology	abnormal morphology of neuroglia	1.92E-03	AIPL1, BCR, CHAT, DNER, ERBB3, FOXP2, GFAP, GJB1, HEXA, HSPG2, LAMC1, MBP, NDST1, NFIA	14
Organ Morphology	abnormal morphology	abnormal morphology of brain	1.92E-03	CD247, DCC, ERBB3, FGFR1 (includes EG:14182), HDC, HEXA, HSPG2, KLF7, MID1 (includes EG:100330952), NDST1, NFIX, PPARD, SNAP25, SULF2	14
Nervous System Development and Function	development	development of synapse	1.93E-03	BSN, CHAT, DLG4, DLGAP3, FMR1	5
Cellular Assembly and Organization	development	development of synapse	1.93E-03	BSN, CHAT, DLG4, DLGAP3, FMR1	5
Cellular Function and Maintenance	development	development of synapse	1.93E-03	BSN, CHAT, DLG4, DLGAP3, FMR1	5
Tissue Development	development	development of synapse	1.93E-03	BSN, CHAT, DLG4, DLGAP3, FMR1	5
Tissue Morphology	abnormal morphology	abnormal morphology of basement membrane	1.93E-03	COL13A1, COL18A1, COL8A1, HSPG2, LAMC1	5
Cell-To-Cell Signaling and Interaction	development	development of synapse	1.93E-03	BSN, CHAT, DLG4, DLGAP3, FMR1	5
Developmental Disorder	growth failure	growth failure	1.96E-03	ACACA, AQP4, ARID3B, BCAR1, BCL2, BRD1, CACNA2D2, CCND1, COL13A1, COMMD1, CSF1R, CUX1, DCHS1, DYRK1A, EFNB2, ESRRB, ESX1, ETV6, FGFR1 (includes EG:14182), FGFR3, FOSL2, FOXP2, FZD9, GGT5, Gnas (includes EG:100361691), GPC3, GRB10, Gulo, HAS2, HEXA, IGF2, IRS4 (includes EG:16370), ITGA9, ITSN1, KIF26A, LGI1, LTBP3, MAPK8IP1, MMP14, MMP16, NOTCH2, PARD3, PAX7, PAX8 (includes EG:18510), PIK3C3, POLB…	70
Post-Translational Modification	phosphorylation	phosphorylation of L-tyrosine	1.99E-03	CD4, CD44, CD80 (includes EG:12519), CLK3, CSF1R, DYRK1A, EFNA5, EPHB2, FGFR1 (includes EG:14182), FGFR3, FGR, JAK3, PDGFRB, PRKCA, PRKCE, PXN, RELN, TTK	18
Small Molecule Biochemistry	phosphorylation	phosphorylation of L-tyrosine	1.99E-03	CD4, CD44, CD80 (includes EG:12519), CLK3, CSF1R, DYRK1A, EFNA5, EPHB2, FGFR1 (includes EG:14182), FGFR3, FGR, JAK3, PDGFRB, PRKCA, PRKCE, PXN, RELN, TTK	18
Amino Acid Metabolism	phosphorylation	phosphorylation of L-tyrosine	1.99E-03	CD4, CD44, CD80 (includes EG:12519), CLK3, CSF1R, DYRK1A, EFNA5, EPHB2, FGFR1 (includes EG:14182), FGFR3, FGR, JAK3, PDGFRB, PRKCA, PRKCE, PXN, RELN, TTK	18
Cellular Movement	invasion	invasion of cells	2.07E-03	AJAP1, ALK (includes EG:11682), ANPEP, BCAR1, BCL2, BCR, CCND1, CD44, CD82, CD9, CD97, CDH1, CHST10, COL18A1, DNMBP, DOCK1, ELMO1, ENG, EPHB2, ERBB3, ETV6, FGFR1 (includes EG:14182), FHOD1, GALNT2, GFRA1, GJB1, GPC1, HAS2, HIC1, IGF2, IGF2BP1, IGFBP2, KCNMA1, LAMC1, LGI1, LRIG1, MAPKAPK2, MLLT10, MMP14, MMP16, MYH10, NEDD9, NTN1, NUAK1, PALLD, PARVB, PDLIM2, PLEKHG6, PRKCA, PRKCE, PTP4A3, PXN, RA…	73
Cellular Development	hematopoiesis	hematopoiesis of blood cells	2.12E-03	BCL2, BRD1, CDK6, CSF1R, JAK3, LFNG, MEIS1, MYO1E, NOTCH2, PECAM1, RUNX1, SOX6, SPTB, TAZ, TGFB2, ZBTB16, ZFPM1	17
Hematological System Development and Function	hematopoiesis	hematopoiesis of blood cells	2.12E-03	BCL2, BRD1, CDK6, CSF1R, JAK3, LFNG, MEIS1, MYO1E, NOTCH2, PECAM1, RUNX1, SOX6, SPTB, TAZ, TGFB2, ZBTB16, ZFPM1	17
Hematopoiesis	hematopoiesis	hematopoiesis of blood cells	2.12E-03	BCL2, BRD1, CDK6, CSF1R, JAK3, LFNG, MEIS1, MYO1E, NOTCH2, PECAM1, RUNX1, SOX6, SPTB, TAZ, TGFB2, ZBTB16, ZFPM1	17
Cellular Assembly and Organization	organization	organization of cellular membrane	2.15E-03	CAPZB, CAV3, CD44, FBLIM1, LIMA1, LPIN1, LRRC16A, MBP, MYH9 (includes EG:17886), RHOC, SGCG, SGCZ, SPTB, WNT7B	14
Cancer	transformation	cell transformation	2.15E-03	ALK (includes EG:11682), ARHGEF3, BCAR1, BCL2, BCR, BIN1, CCDC6, CCND1, CCND3, CDH1, CDK6, COL1A1 (includes EG:1277), CSF1R, CYTH1, ERBB3, ETV6, FGFR1 (includes EG:14182), FGFR3, FLI1, FXN, FZD9, GRB10, HAS2, ICMT, IGFBP2, LRIG1, MAP2K6, MAPK8IP1, MEIS1, MLLT10, MNT, MRAS, MYCL1, NOL3, PDGFRB, PECAM1, PIK3CD, PIK3R5, PRKCE, PRKCZ, RASGRF2, RIN1, RUNX1, SLC3A2, SMAD7, TFEB, TGFB2, TSC22D3, VTCN1, …	50
Nervous System Development and Function	synaptic transmission	synaptic transmission	2.16E-03	ADORA2A, BSN, CACNA1C, CACNA1G, CAMK2A, CD44, CHAT, DLG4, DLGAP3, EPHB2, GABBR2, GALR3, GPR139, GRIN2B, GRM4, HTR1D, ITPR1, KCNIP1, KCNMA1, KIF5A, LGI1, LPAR3, MAPK8IP1, MBP, NRGN, NRXN1, NRXN2, PIP5K1C, RELN, SLC1A1, SLC1A3, SNAP25, STX1A, SV2C, UTS2	35
Cell-To-Cell Signaling and Interaction	synaptic transmission	synaptic transmission	2.16E-03	ADORA2A, BSN, CACNA1C, CACNA1G, CAMK2A, CD44, CHAT, DLG4, DLGAP3, EPHB2, GABBR2, GALR3, GPR139, GRIN2B, GRM4, HTR1D, ITPR1, KCNIP1, KCNMA1, KIF5A, LGI1, LPAR3, MAPK8IP1, MBP, NRGN, NRXN1, NRXN2, PIP5K1C, RELN, SLC1A1, SLC1A3, SNAP25, STX1A, SV2C, UTS2	35
Tissue Morphology	morphology	morphology of embryonic tissue	2.22E-03	ACVR2B, APBB2, ARID3B, BRD1, BRSK2 (includes EG:100334759), CACNA1C, CASP8, COMMD1, CYP26A1, DAB1, Dlc1, DRGX, ECE1, EFNB2, ENG, ERBB3, ERF, ESRRB, ESX1, ETV6, FGFR1 (includes EG:14182), GATAD2A, GCM2, GFRA1, GLI3, GPC3, HAS2, IFT122, LAMC1, LFNG, LRP2, LZTS2, MACF1, MAML3, MESP2, MID1 (includes EG:100330952), MMP14, MMP16, MNAT1, MNT, MYH10, NDST1, NFIA, NOTCH2, PAX7, PAX8 (includes EG:18510), P…	66
Cellular Assembly and Organization	stabilization	stabilization of plasma membrane	2.24E-03	NOL3, PRKCZ, TJP2, TJP3	4
Developmental Disorder	hyperammonemia	hyperammonemia	2.24E-03	CPS1, OTC, SLC25A13, SLC25A15	4
Hereditary Disorder	hyperammonemia	hyperammonemia	2.24E-03	CPS1, OTC, SLC25A13, SLC25A15	4
Metabolic Disease	hyperammonemia	hyperammonemia	2.24E-03	CPS1, OTC, SLC25A13, SLC25A15	4
Cardiovascular System Development and Function	abnormal morphology	abnormal morphology of heart septum	2.30E-03	BIN1, CAV3, CCND1, CCND3, DCHS1, EGLN1, H19, IGF2, IGF2R, SGCG, TGFB2	11
Organ Morphology	abnormal morphology	abnormal morphology of heart septum	2.30E-03	BIN1, CAV3, CCND1, CCND3, DCHS1, EGLN1, H19, IGF2, IGF2R, SGCG, TGFB2	11
Nervous System Development and Function	growth	growth of axons	2.33E-03	APBB2, BCL2, BRSK2 (includes EG:100334759), DCC, EPHB2, EPHB3, GFAP, GFRA1, KIF26A, KLF7, MAOA, MESP2, NEFH, NELF, NFIA, NFIX, NTN1	17
Cellular Assembly and Organization	growth	growth of axons	2.33E-03	APBB2, BCL2, BRSK2 (includes EG:100334759), DCC, EPHB2, EPHB3, GFAP, GFRA1, KIF26A, KLF7, MAOA, MESP2, NEFH, NELF, NFIA, NFIX, NTN1	17
Organismal Development	abnormal morphology	abnormal morphology of skull	2.38E-03	CSF1R, FGFR3, HSPG2, LTBP3, MMP14, MMP16, MYH10, NFIX	8
Embryonic Development	abnormal morphology	abnormal morphology of skull	2.38E-03	CSF1R, FGFR3, HSPG2, LTBP3, MMP14, MMP16, MYH10, NFIX	8
Organ Development	abnormal morphology	abnormal morphology of skull	2.38E-03	CSF1R, FGFR3, HSPG2, LTBP3, MMP14, MMP16, MYH10, NFIX	8
Skeletal and Muscular System Development and Function	abnormal morphology	abnormal morphology of skull	2.38E-03	CSF1R, FGFR3, HSPG2, LTBP3, MMP14, MMP16, MYH10, NFIX	8
Tissue Development	abnormal morphology	abnormal morphology of skull	2.38E-03	CSF1R, FGFR3, HSPG2, LTBP3, MMP14, MMP16, MYH10, NFIX	8
Organ Morphology	abnormal morphology	abnormal morphology of skull	2.38E-03	CSF1R, FGFR3, HSPG2, LTBP3, MMP14, MMP16, MYH10, NFIX	8
Connective Tissue Development and Function	abnormal morphology	abnormal morphology of skull	2.38E-03	CSF1R, FGFR3, HSPG2, LTBP3, MMP14, MMP16, MYH10, NFIX	8
Cellular Development	differentiation	differentiation of hematopoietic progenitor cells	2.40E-03	BAIAP2, BCL2, BCR, BRD1, CASP8, CD40, CSF1R, DTX1, ETV6, FLI1, IRF8, LFNG, MAD1L1, MEIS1, MLLT10, PALLD, PAX5, PECAM1, PIK3CD, PRKCA, RARA, RPS6KA1, RUNX1, STAT5B, TNFSF12, WASF2, ZBTB16, ZFPM1, ZMYM2	29
Hematological System Development and Function	differentiation	differentiation of hematopoietic progenitor cells	2.40E-03	BAIAP2, BCL2, BCR, BRD1, CASP8, CD40, CSF1R, DTX1, ETV6, FLI1, IRF8, LFNG, MAD1L1, MEIS1, MLLT10, PALLD, PAX5, PECAM1, PIK3CD, PRKCA, RARA, RPS6KA1, RUNX1, STAT5B, TNFSF12, WASF2, ZBTB16, ZFPM1, ZMYM2	29
Hematopoiesis	differentiation	differentiation of hematopoietic progenitor cells	2.40E-03	BAIAP2, BCL2, BCR, BRD1, CASP8, CD40, CSF1R, DTX1, ETV6, FLI1, IRF8, LFNG, MAD1L1, MEIS1, MLLT10, PALLD, PAX5, PECAM1, PIK3CD, PRKCA, RARA, RPS6KA1, RUNX1, STAT5B, TNFSF12, WASF2, ZBTB16, ZFPM1, ZMYM2	29
Nervous System Development and Function	morphology	morphology of dendrites	2.41E-03	CIT, DISC1, FMR1, FOXP2, GRIN2B, ITPR1, KALRN, MYH10, NPAS3, SEMA5B, SEZ6, ZNF423	12
Cell Morphology	morphology	morphology of dendrites	2.41E-03	CIT, DISC1, FMR1, FOXP2, GRIN2B, ITPR1, KALRN, MYH10, NPAS3, SEMA5B, SEZ6, ZNF423	12
Skeletal and Muscular System Development and Function	fusion	fusion of bone	2.41E-03	ACVR2B, CYP26A1, FGFR1 (includes EG:14182), GPC3, H19, LFNG, MESP2, RARA, SULF1, SULF2, TGFB2, TGFBR3, TRAF4, ZBTB16	14
Tissue Morphology	morphology	morphology of dendrites	2.41E-03	CIT, DISC1, FMR1, FOXP2, GRIN2B, ITPR1, KALRN, MYH10, NPAS3, SEMA5B, SEZ6, ZNF423	12
Organ Morphology	morphology	morphology of inner ear	2.41E-03	BCR, DCHS1, EFNB2, EPHB2, EPHB3, FGFR3, HSPG2, KCNE1, KCNQ1, NFIX, OTOS, PAX8 (includes EG:18510), S1PR2, TGFB2	14
Auditory and Vestibular System Development and Function	morphology	morphology of inner ear	2.41E-03	BCR, DCHS1, EFNB2, EPHB2, EPHB3, FGFR3, HSPG2, KCNE1, KCNQ1, NFIX, OTOS, PAX8 (includes EG:18510), S1PR2, TGFB2	14
Nervous System Development and Function	morphology	morphology of neuroglia	2.47E-03	AIPL1, BCR, CHAT, DNER, ERBB3, FOXP2, GFAP, GJB1, HEXA, HSPG2, IL4R, LAMC1, MBP, NDST1, NFIA, PALLD	16
Cell Morphology	morphology	morphology of neuroglia	2.47E-03	AIPL1, BCR, CHAT, DNER, ERBB3, FOXP2, GFAP, GJB1, HEXA, HSPG2, IL4R, LAMC1, MBP, NDST1, NFIA, PALLD	16
Organismal Development	abnormal morphology	abnormal morphology of tail	2.47E-03	CELSR1, CSF1R, CYP26A1, DCHS1, DST, FGFR1 (includes EG:14182), FGFR3, IGF2R, LFNG, LRIG1, MESP2, PARD3, RIPPLY2, SMURF1, TRAF4, ZBTB16	16
Nervous System Development and Function	proliferation	proliferation of neural precursor cells	2.48E-03	ARX, CUX2, DYRK1A, FMR1, GDPD5, GLI3, KIF26A, NCOR2, NPAS3	9
Carbohydrate Metabolism	internalization	internalization of carbohydrate	2.48E-03	ASPSCR1, CD44, GPC3, GRB10, HNF1A, LYVE1, PRKCA, SLC35A2, STAB2	9
Cellular Growth and Proliferation	proliferation	proliferation of neural precursor cells	2.48E-03	ARX, CUX2, DYRK1A, FMR1, GDPD5, GLI3, KIF26A, NCOR2, NPAS3	9
Organismal Development	abnormal morphology	abnormal morphology of parietal bone	2.49E-03	ALPL, MMP14, MMP16, RPS6KA3, SIK3, TGFB2	6
Embryonic Development	abnormal morphology	abnormal morphology of parietal bone	2.49E-03	ALPL, MMP14, MMP16, RPS6KA3, SIK3, TGFB2	6
Organ Development	abnormal morphology	abnormal morphology of parietal bone	2.49E-03	ALPL, MMP14, MMP16, RPS6KA3, SIK3, TGFB2	6
Skeletal and Muscular System Development and Function	abnormal morphology	abnormal morphology of parietal bone	2.49E-03	ALPL, MMP14, MMP16, RPS6KA3, SIK3, TGFB2	6
Tissue Development	abnormal morphology	abnormal morphology of parietal bone	2.49E-03	ALPL, MMP14, MMP16, RPS6KA3, SIK3, TGFB2	6
Organ Morphology	abnormal morphology	abnormal morphology of parietal bone	2.49E-03	ALPL, MMP14, MMP16, RPS6KA3, SIK3, TGFB2	6
Organ Morphology	mass	mass of placenta	2.49E-03	GPC3, GRB10, H19, IGF2, IGF2R, NRK	6
Connective Tissue Development and Function	abnormal morphology	abnormal morphology of parietal bone	2.49E-03	ALPL, MMP14, MMP16, RPS6KA3, SIK3, TGFB2	6
Reproductive System Development and Function	mass	mass of placenta	2.49E-03	GPC3, GRB10, H19, IGF2, IGF2R, NRK	6
Nervous System Development and Function	long term depression	long term depression of cells	2.56E-03	ADCY5, DLG4, FMR1, ITPR1, PPP1R14A, PRKCA, RYR3	7
Cell-To-Cell Signaling and Interaction	long term depression	long term depression of cells	2.56E-03	ADCY5, DLG4, FMR1, ITPR1, PPP1R14A, PRKCA, RYR3	7
Nervous System Development and Function	development	development of cerebellum	2.60E-03	BCL2, BCR, CCND1, DNER, FAIM2, FGFR3, FOXP2, GLI3, GPR56, NFIA, NPAS3, RELN, RFX4, RORA, ZNF423	15
Developmental Disorder	skeletal dysplasia	skeletal dysplasia	2.60E-03	ADAMTSL2, CHST3, COL1A1 (includes EG:1277), COL9A2, COMP, CREB3L2, FGFR1 (includes EG:14182), FGFR3, FLNB, GLI3, HSPG2, IFT122, NOTCH2, PKD1, PLOD1	15
Organismal Development	development	development of cerebellum	2.60E-03	BCL2, BCR, CCND1, DNER, FAIM2, FGFR3, FOXP2, GLI3, GPR56, NFIA, NPAS3, RELN, RFX4, RORA, ZNF423	15
Embryonic Development	development	development of cerebellum	2.60E-03	BCL2, BCR, CCND1, DNER, FAIM2, FGFR3, FOXP2, GLI3, GPR56, NFIA, NPAS3, RELN, RFX4, RORA, ZNF423	15
Organ Development	development	development of cerebellum	2.60E-03	BCL2, BCR, CCND1, DNER, FAIM2, FGFR3, FOXP2, GLI3, GPR56, NFIA, NPAS3, RELN, RFX4, RORA, ZNF423	15
Tissue Development	development	development of cerebellum	2.60E-03	BCL2, BCR, CCND1, DNER, FAIM2, FGFR3, FOXP2, GLI3, GPR56, NFIA, NPAS3, RELN, RFX4, RORA, ZNF423	15
Connective Tissue Disorders	skeletal dysplasia	skeletal dysplasia	2.60E-03	ADAMTSL2, CHST3, COL1A1 (includes EG:1277), COL9A2, COMP, CREB3L2, FGFR1 (includes EG:14182), FGFR3, FLNB, GLI3, HSPG2, IFT122, NOTCH2, PKD1, PLOD1	15
Skeletal and Muscular Disorders	skeletal dysplasia	skeletal dysplasia	2.60E-03	ADAMTSL2, CHST3, COL1A1 (includes EG:1277), COL9A2, COMP, CREB3L2, FGFR1 (includes EG:14182), FGFR3, FLNB, GLI3, HSPG2, IFT122, NOTCH2, PKD1, PLOD1	15
Cancer	development	development of skin tumor	2.73E-03	CCND3, CD80 (includes EG:12519), CDK6, COL18A1, PSEN2	5
Hematological System Development and Function	formation	formation of blood platelets	2.73E-03	CASP8, MFAP2, MYH9 (includes EG:17886), PECAM1, ZFPM1	5
Cellular Growth and Proliferation	formation	formation of blood platelets	2.73E-03	CASP8, MFAP2, MYH9 (includes EG:17886), PECAM1, ZFPM1	5
Dermatological Diseases and Conditions	development	development of skin tumor	2.73E-03	CCND3, CD80 (includes EG:12519), CDK6, COL18A1, PSEN2	5
Inflammatory Response	formation	formation of blood platelets	2.73E-03	CASP8, MFAP2, MYH9 (includes EG:17886), PECAM1, ZFPM1	5
Developmental Disorder	dysplasia	dysplasia	2.81E-03	ADAMTSL2, CCND1, CHST3, COL1A1 (includes EG:1277), COL9A2, COMP, CREB3L2, E2F2, FGFR1 (includes EG:14182), FGFR3, FLNB, GLI3, H19, HSPG2, IFT122, LAMC1, NOTCH2, PKD1, PLOD1, RARA, TSC22D3	21
Nervous System Development and Function	foliation	foliation of cerebellum	2.87E-03	BCR, CCND1, DNER, GLI3, NFIA, NPAS3, RELN, ZNF423	8
Organismal Development	foliation	foliation of cerebellum	2.87E-03	BCR, CCND1, DNER, GLI3, NFIA, NPAS3, RELN, ZNF423	8
Embryonic Development	foliation	foliation of cerebellum	2.87E-03	BCR, CCND1, DNER, GLI3, NFIA, NPAS3, RELN, ZNF423	8
Organ Development	foliation	foliation of cerebellum	2.87E-03	BCR, CCND1, DNER, GLI3, NFIA, NPAS3, RELN, ZNF423	8
Tissue Development	foliation	foliation of cerebellum	2.87E-03	BCR, CCND1, DNER, GLI3, NFIA, NPAS3, RELN, ZNF423	8
Renal and Urological System Development and Function	abnormal morphology	abnormal morphology of proximal convoluted tubule	2.87E-03	BCL2, BCR, BDKRB2, COL18A1, LRP2, MYO1E, PKD1, PKHD1	8
Organ Morphology	abnormal morphology	abnormal morphology of proximal convoluted tubule	2.87E-03	BCL2, BCR, BDKRB2, COL18A1, LRP2, MYO1E, PKD1, PKHD1	8
Cancer	colorectal adenocarcinoma	colorectal adenocarcinoma	2.87E-03	ABCB1, ADCY5, ARHGAP36, C7orf63, CSMD1, CUL4B, FBXO21, FLNB, HLCS, LAG3, LRP2, MACROD2, MAP3K4, NEDD9, PROX1, SDK1, SRGAP1, TRPC5, ZHX2	19
Gastrointestinal Disease	colorectal adenocarcinoma	colorectal adenocarcinoma	2.87E-03	ABCB1, ADCY5, ARHGAP36, C7orf63, CSMD1, CUL4B, FBXO21, FLNB, HLCS, LAG3, LRP2, MACROD2, MAP3K4, NEDD9, PROX1, SDK1, SRGAP1, TRPC5, ZHX2	19
Cellular Assembly and Organization	assembly	assembly of intercellular junctions	2.88E-03	BSN, CACNA2D2, CACNG2, CHAT, DCC, DISC1, DLG4, DLGAP3, EPHB1, EPHB3, FMR1, GJA4, GJB1, KALRN, LAMC1, NRXN1, NRXN2, PARD3, PRKCZ, SHANK1, TJP2, TJP3, UTRN	23
Cellular Function and Maintenance	assembly	assembly of intercellular junctions	2.88E-03	BSN, CACNA2D2, CACNG2, CHAT, DCC, DISC1, DLG4, DLGAP3, EPHB1, EPHB3, FMR1, GJA4, GJB1, KALRN, LAMC1, NRXN1, NRXN2, PARD3, PRKCZ, SHANK1, TJP2, TJP3, UTRN	23
Organismal Development	size	size of animal	2.88E-03	BCL2, CCND1, CHAT, DYRK1A, GRB10, HSPG2, IGF2, IGF2BP1, ITGA11, ITPR1, LAMC1, MEIS1, MNT, PPARD, RARA, RPS6KA1, SATB1, STAT5B, STX1A, WWOX, ZBTB16, ZFX, ZNF423	23
Tissue Development	assembly	assembly of intercellular junctions	2.88E-03	BSN, CACNA2D2, CACNG2, CHAT, DCC, DISC1, DLG4, DLGAP3, EPHB1, EPHB3, FMR1, GJA4, GJB1, KALRN, LAMC1, NRXN1, NRXN2, PARD3, PRKCZ, SHANK1, TJP2, TJP3, UTRN	23
Cell-To-Cell Signaling and Interaction	assembly	assembly of intercellular junctions	2.88E-03	BSN, CACNA2D2, CACNG2, CHAT, DCC, DISC1, DLG4, DLGAP3, EPHB1, EPHB3, FMR1, GJA4, GJB1, KALRN, LAMC1, NRXN1, NRXN2, PARD3, PRKCZ, SHANK1, TJP2, TJP3, UTRN	23
Cardiovascular System Development and Function	morphology	morphology of heart	2.98E-03	ARID3B, ARSB, BIN1, CASP8, CAV3, CCND1, CCND3, CDK6, CYP26A1, DCHS1, ECE1, EFNB2, EGLN1, ERBB3, FGFR1 (includes EG:14182), H19, HAS2, HSPG2, IFT122, IGF2, IGF2R, MYH10, NCOR2, NOL3, NOTCH2, PARD3, PRKCA, PSEN2, RAMP2, RARA, SGCG, SMAD7, TCF7L1, TEAD1, TGFB2, TGFBR3, TMOD1, TRIM63, UBE4B, WASF2, XIAP	41
Organ Morphology	morphology	morphology of heart	2.98E-03	ARID3B, ARSB, BIN1, CASP8, CAV3, CCND1, CCND3, CDK6, CYP26A1, DCHS1, ECE1, EFNB2, EGLN1, ERBB3, FGFR1 (includes EG:14182), H19, HAS2, HSPG2, IFT122, IGF2, IGF2R, MYH10, NCOR2, NOL3, NOTCH2, PARD3, PRKCA, PSEN2, RAMP2, RARA, SGCG, SMAD7, TCF7L1, TEAD1, TGFB2, TGFBR3, TMOD1, TRIM63, UBE4B, WASF2, XIAP	41
Cellular Function and Maintenance	homeostasis	cellular homeostasis	3.04E-03	AATF, AMOTL1, AQP3, AQP4, ASIC3, ASPSCR1, ATG2B, ATP6V1B1, BAD, BAIAP2, BCL11B, BCL2, BCR, BHLHA15, CACNA1C, CACNG2, CASP8, CAV3, CCND1, CD247, CD4, CD40, CD5, CD80 (includes EG:12519), CD83, CHRND, CHST3, CLMP, COL4A2, COL5A3, COMMD1, CRTC3, CUX1, CYB5R4, DISC1, DTX1, E2F2, EFHD2, EPHB2, ERN2, FANCC, FGR, FMR1, FXN, FZD7, GABBR2, GADD45G, GCM2, GIMAP1-GIMAP5, GJA4, GLI3, Gnas (includes EG:100361…	129
Nervous System Development and Function	morphogenesis	morphogenesis of optic nerve	3.05E-03	EPHB1, EPHB2, GLI3	3
Cell Morphology	morphogenesis	morphogenesis of breast cell lines	3.05E-03	CCND1, PALLD, RORA	3
Cellular Assembly and Organization	aggregation	aggregation of intermediate filaments	3.05E-03	NEFH, NEFL, OSBP2	3
Cellular Function and Maintenance	generation	generation of thymocytes	3.05E-03	CD5, ITK, LFNG	3
Developmental Disorder	spina bifida occulta	spina bifida occulta	3.05E-03	PKD1, TGFB2, TRAF4	3
Cardiovascular System Development and Function	formation	formation of aorta	3.05E-03	NTN1, PDE2A, TGFB2	3
Cellular Development	generation	generation of thymocytes	3.05E-03	CD5, ITK, LFNG	3
Cellular Development	morphogenesis	morphogenesis of breast cell lines	3.05E-03	CCND1, PALLD, RORA	3
Organismal Development	formation	formation of aorta	3.05E-03	NTN1, PDE2A, TGFB2	3
Skeletal and Muscular System Development and Function	fusion	fusion of lumbar vertebra	3.05E-03	MESP2, SULF1, SULF2	3
Tissue Development	generation	generation of thymocytes	3.05E-03	CD5, ITK, LFNG	3
Tissue Development	morphogenesis	morphogenesis of optic nerve	3.05E-03	EPHB1, EPHB2, GLI3	3
Lymphoid Tissue Structure and Development	generation	generation of thymocytes	3.05E-03	CD5, ITK, LFNG	3
Neurological Disease	spina bifida occulta	spina bifida occulta	3.05E-03	PKD1, TGFB2, TRAF4	3
Molecular Transport	transport	transport of L-lysine	3.05E-03	SLC25A15, SLC7A1, SLC7A3	3
Molecular Transport	transport	transport of L-ornithine	3.05E-03	SLC25A15, SLC7A1, SLC7A3	3
Molecular Transport	transport	transport of urea	3.05E-03	AQP3, SLC14A1, SLC14A2	3
Molecular Transport	quantity	quantity of hyaluronic acid	3.05E-03	CD44, HAS2, STAB2	3
Carbohydrate Metabolism	quantity	quantity of hyaluronic acid	3.05E-03	CD44, HAS2, STAB2	3
Carbohydrate Metabolism	sulfation	sulfation of glycosaminoglycan	3.05E-03	CHST7, NDST1, PRKCE	3
Drug Metabolism	quantity	quantity of hyaluronic acid	3.05E-03	CD44, HAS2, STAB2	3
Small Molecule Biochemistry	quantity	quantity of hyaluronic acid	3.05E-03	CD44, HAS2, STAB2	3
Small Molecule Biochemistry	sulfation	sulfation of glycosaminoglycan	3.05E-03	CHST7, NDST1, PRKCE	3
Small Molecule Biochemistry	transport	transport of L-lysine	3.05E-03	SLC25A15, SLC7A1, SLC7A3	3
Small Molecule Biochemistry	transport	transport of L-ornithine	3.05E-03	SLC25A15, SLC7A1, SLC7A3	3
Connective Tissue Disorders	spina bifida occulta	spina bifida occulta	3.05E-03	PKD1, TGFB2, TRAF4	3
Skeletal and Muscular Disorders	spina bifida occulta	spina bifida occulta	3.05E-03	PKD1, TGFB2, TRAF4	3
Hematological System Development and Function	generation	generation of thymocytes	3.05E-03	CD5, ITK, LFNG	3
Hematopoiesis	generation	generation of thymocytes	3.05E-03	CD5, ITK, LFNG	3
Amino Acid Metabolism	transport	transport of L-lysine	3.05E-03	SLC25A15, SLC7A1, SLC7A3	3
Amino Acid Metabolism	transport	transport of L-ornithine	3.05E-03	SLC25A15, SLC7A1, SLC7A3	3
Cellular Growth and Proliferation	generation	generation of thymocytes	3.05E-03	CD5, ITK, LFNG	3
Cell-mediated Immune Response	generation	generation of thymocytes	3.05E-03	CD5, ITK, LFNG	3
Nervous System Development and Function	formation	formation of dendrites	3.08E-03	BAIAP2, CHAT, CIT, DAB1, KALRN, KLF7, NFIA, NFIX, RELN, SCARF1, SEZ6, SLC11A2, TULP1	13
Cell Morphology	formation	formation of dendrites	3.08E-03	BAIAP2, CHAT, CIT, DAB1, KALRN, KLF7, NFIA, NFIX, RELN, SCARF1, SEZ6, SLC11A2, TULP1	13
Cellular Assembly and Organization	formation	formation of dendrites	3.08E-03	BAIAP2, CHAT, CIT, DAB1, KALRN, KLF7, NFIA, NFIX, RELN, SCARF1, SEZ6, SLC11A2, TULP1	13
Cellular Function and Maintenance	formation	formation of dendrites	3.08E-03	BAIAP2, CHAT, CIT, DAB1, KALRN, KLF7, NFIA, NFIX, RELN, SCARF1, SEZ6, SLC11A2, TULP1	13
Developmental Disorder	congenital urogenital anomaly	congenital urogenital anomaly	3.08E-03	ACVR2B, BAD, BCL2, CCND1, CCND3, GFRA1, GRIP1, H19, IL4R, LAMC1, LRP2, NOTCH2, NPHS1, PKD1, PKHD1, RARA, WNT11	17
Cardiovascular System Development and Function	morphology	morphology of heart ventricle	3.08E-03	ARSB, BIN1, CASP8, CAV3, CCND1, CCND3, ECE1, EGLN1, ERBB3, H19, HAS2, HSPG2, IGF2, IGF2R, MYH10, NOL3, NOTCH2, PRKCA, RAMP2, RARA, SGCG, SMAD7, TEAD1, TGFB2, UBE4B	25
Cellular Development	formation	formation of dendrites	3.08E-03	BAIAP2, CHAT, CIT, DAB1, KALRN, KLF7, NFIA, NFIX, RELN, SCARF1, SEZ6, SLC11A2, TULP1	13
Tissue Development	formation	formation of dendrites	3.08E-03	BAIAP2, CHAT, CIT, DAB1, KALRN, KLF7, NFIA, NFIX, RELN, SCARF1, SEZ6, SLC11A2, TULP1	13
Organ Morphology	morphology	morphology of heart ventricle	3.08E-03	ARSB, BIN1, CASP8, CAV3, CCND1, CCND3, ECE1, EGLN1, ERBB3, H19, HAS2, HSPG2, IGF2, IGF2R, MYH10, NOL3, NOTCH2, PRKCA, RAMP2, RARA, SGCG, SMAD7, TEAD1, TGFB2, UBE4B	25
Tissue Morphology	abnormal morphology	abnormal morphology of embryonic tissue	3.12E-03	ACVR2B, APBB2, ARID3B, BRD1, BRSK2 (includes EG:100334759), CACNA1C, CASP8, COMMD1, CYP26A1, DAB1, Dlc1, DRGX, EFNB2, ENG, ERBB3, ERF, ESRRB, ESX1, FGFR1 (includes EG:14182), GATAD2A, GCM2, GFRA1, GLI3, GPC3, HAS2, IFT122, LAMC1, LFNG, LRP2, LZTS2, MAML3, MESP2, MID1 (includes EG:100330952), MMP14, MMP16, MNAT1, MNT, NDST1, NFIA, NOTCH2, PAX7, PAX8 (includes EG:18510), PDGFRB, PIK3C3, PSEN2, PXN,…	61
Skeletal and Muscular System Development and Function	fusion	fusion of rib	3.27E-03	ACVR2B, CYP26A1, FGFR1 (includes EG:14182), GPC3, H19, LFNG, MESP2, TGFB2, TGFBR3, TRAF4	10
Cell Morphology	shape change	shape change of neurites	3.28E-03	BSN, DCC, DLG4, EFNA5, EPHB1, EPHB2, EPHB3, FAM107A, FMR1, ITPR1, KALRN, KLF7, MAGI2, NEFH, NEFL, NTN1, RELN, RYK (includes EG:140585), SDK2, SULF1, SULF2	21
Behavior	learning	learning	3.33E-03	ADCY5, ADORA2A, ATP1A2, ATXN1, B4GALT2, BCL2, CACNA1C, CACNA1G, CAMK2A, CHST10, DDO, DLG4, EPHB2, FMR1, FZD9, GABBR2, GALR3, GRIN2B, GRM4, HDC, JPH3, KALRN, KCNAB2, MAOA, MID1 (includes EG:100330952), NPAS3, NRXN1, PAK6, PLCB1, PSEN2, PTPRN2, RCAN1, Rcan2, RYR3, SEZ6, SHANK1, SLC11A2, SOD3	38
Neurological Disease	amyotrophic lateral sclerosis	amyotrophic lateral sclerosis	3.34E-03	ADRA1A, BAD, BCL2, CASP8, CPT1A, DAB1, DCTN1, FASN, GABRE, GFAP, NEFH, NEFL, NRXN1, PDE4B, RBFOX1, SCN5A, SHROOM3, SLC1A1, SLC1A3, XIAP	20
Developmental Disorder	craniofacial abnormality	craniofacial abnormality	3.36E-03	ARX, CDK5RAP2, CELSR1, CYP26A1, DYRK1A, FGFR1 (includes EG:14182), FGFR3, GLI3, HDAC8, HSPG2, IFT122, LAMC1, LRP2, MAP3K4, MMP14, MMP16, NDST1, PALLD, POLR1D, SIX3, SMAD3, SMURF1, SPHK1, TEAD1, TGFB2, TGFBR2	26
Connective Tissue Disorders	craniofacial abnormality	craniofacial abnormality	3.36E-03	ARX, CDK5RAP2, CELSR1, CYP26A1, DYRK1A, FGFR1 (includes EG:14182), FGFR3, GLI3, HDAC8, HSPG2, IFT122, LAMC1, LRP2, MAP3K4, MMP14, MMP16, NDST1, PALLD, POLR1D, SIX3, SMAD3, SMURF1, SPHK1, TEAD1, TGFB2, TGFBR2	26
Skeletal and Muscular Disorders	craniofacial abnormality	craniofacial abnormality	3.36E-03	ARX, CDK5RAP2, CELSR1, CYP26A1, DYRK1A, FGFR1 (includes EG:14182), FGFR3, GLI3, HDAC8, HSPG2, IFT122, LAMC1, LRP2, MAP3K4, MMP14, MMP16, NDST1, PALLD, POLR1D, SIX3, SMAD3, SMURF1, SPHK1, TEAD1, TGFB2, TGFBR2	26
Behavior	emotional behavior	emotional behavior	3.41E-03	ADORA2A, ADRBK2, BCL2, CAMK2A, DDO, DLG4, DLGAP3, DRGX, DYRK1A, FMR1, GABBR2, GALP, GNG7, GRIN2B, IGF2R, IRS4 (includes EG:16370), MAOA, NPAS3, PAK6, PTPRN2, QRFP, RIN1, S1PR2, SGCG, SHANK1, TPST1, TRPC5	27
Cardiovascular System Development and Function	development	development of cardiac muscle	3.44E-03	EGLN1, HSPG2, PIP5K1C, PROX1, TAZ, TGFBR3, TMOD1, ZFPM1	8
Organismal Development	development	development of cardiac muscle	3.44E-03	EGLN1, HSPG2, PIP5K1C, PROX1, TAZ, TGFBR3, TMOD1, ZFPM1	8
Embryonic Development	development	development of cardiac muscle	3.44E-03	EGLN1, HSPG2, PIP5K1C, PROX1, TAZ, TGFBR3, TMOD1, ZFPM1	8
Organ Development	development	development of cardiac muscle	3.44E-03	EGLN1, HSPG2, PIP5K1C, PROX1, TAZ, TGFBR3, TMOD1, ZFPM1	8
Skeletal and Muscular System Development and Function	development	development of cardiac muscle	3.44E-03	EGLN1, HSPG2, PIP5K1C, PROX1, TAZ, TGFBR3, TMOD1, ZFPM1	8
Tissue Development	development	development of cardiac muscle	3.44E-03	EGLN1, HSPG2, PIP5K1C, PROX1, TAZ, TGFBR3, TMOD1, ZFPM1	8
Cell Signaling	signaling	signaling of Ca2+	3.44E-03	CD4, CDH13, GABBR2, INPP5A, ITPR1, P2RX4 (includes EG:18438), PRKCA, PSEN2, SPHK1	9
Vitamin and Mineral Metabolism	signaling	signaling of Ca2+	3.44E-03	CD4, CDH13, GABBR2, INPP5A, ITPR1, P2RX4 (includes EG:18438), PRKCA, PSEN2, SPHK1	9
Cardiovascular System Development and Function	development	development of artery	3.45E-03	ACVR2B, COL18A1, EFNB2, ENG, GLI3, Gulo, NTN1, PDE2A, SMAD7, TGFB2, WNT11	11
Organismal Development	development	development of artery	3.45E-03	ACVR2B, COL18A1, EFNB2, ENG, GLI3, Gulo, NTN1, PDE2A, SMAD7, TGFB2, WNT11	11
Neurological Disease	mood disorder	mood disorder	3.47E-03	ABCB1, ADORA2A, ADRA1A, ADRBK2, ANKRD6, AQP4, BRD1, CACNA1C, CAMK2A, CHRND, CIT, CUX2, DGKH, DISC1, DLG4, FGFR1 (includes EG:14182), FNDC3B, FNTB, GABBR2, GABRE, GCH1, GFAP, GLDC, GPR50, GRID1, GRIN2B, GRM4, HTR1D, IGFBP2, KIF13A, MAOA, MYH9 (includes EG:17886), NEFL, NEK11, NELF, NOS1AP, NPAS3, NRGN, OBFC1, PDE2A, PIK3C3, PRKCA, PRKCB, RCAN1, RELN, RFX4, RYK (includes EG:140585), SLC1A1, SMURF1,…	52
Psychological Disorders	mood disorder	mood disorder	3.47E-03	ABCB1, ADORA2A, ADRA1A, ADRBK2, ANKRD6, AQP4, BRD1, CACNA1C, CAMK2A, CHRND, CIT, CUX2, DGKH, DISC1, DLG4, FGFR1 (includes EG:14182), FNDC3B, FNTB, GABBR2, GABRE, GCH1, GFAP, GLDC, GPR50, GRID1, GRIN2B, GRM4, HTR1D, IGFBP2, KIF13A, MAOA, MYH9 (includes EG:17886), NEFL, NEK11, NELF, NOS1AP, NPAS3, NRGN, OBFC1, PDE2A, PIK3C3, PRKCA, PRKCB, RCAN1, RELN, RFX4, RYK (includes EG:140585), SLC1A1, SMURF1,…	52
Connective Tissue Disorders	Dupuytren contracture	Dupuytren contracture	3.49E-03	ADAMTS6, COL13A1, COL18A1, COL1A1 (includes EG:1277), COL23A1, COL4A2, COL5A3, COL8A1, COL9A2, MMP14, MMP16, MMP17	12
Cell Morphology	cell rounding	cell rounding of kidney cell lines	3.53E-03	ARHGAP31, EFNA5, EPHB3, S1PR2	4
Cell Death and Survival	cell death	cell death of spiny neurons	3.53E-03	ADORA2A, DLG4, GRIN2B, ITPR1	4
Renal and Urological System Development and Function	cell rounding	cell rounding of kidney cell lines	3.53E-03	ARHGAP31, EFNA5, EPHB3, S1PR2	4
Organ Morphology	morphology	morphology of liver	3.67E-03	ACVR2B, BCAR1, BCR, BRD1, CCND1, COL1A1 (includes EG:1277), FLI1, GIMAP1-GIMAP5, GJB1, HEXA, HNF1A, HSPG2, IGF2R, IRF8, MTF1 (includes EG:17764), MYH10, NOTCH2, PKD1, PKHD1, PREX1, RAMP2, SIK3, SMAD3, SPEN, STAT5B, TMPRSS6, TRIM63, UACA, ZFPM1	29
Digestive System Development and Function	morphology	morphology of liver	3.67E-03	ACVR2B, BCAR1, BCR, BRD1, CCND1, COL1A1 (includes EG:1277), FLI1, GIMAP1-GIMAP5, GJB1, HEXA, HNF1A, HSPG2, IGF2R, IRF8, MTF1 (includes EG:17764), MYH10, NOTCH2, PKD1, PKHD1, PREX1, RAMP2, SIK3, SMAD3, SPEN, STAT5B, TMPRSS6, TRIM63, UACA, ZFPM1	29
Hepatic System Development and Function	morphology	morphology of liver	3.67E-03	ACVR2B, BCAR1, BCR, BRD1, CCND1, COL1A1 (includes EG:1277), FLI1, GIMAP1-GIMAP5, GJB1, HEXA, HNF1A, HSPG2, IGF2R, IRF8, MTF1 (includes EG:17764), MYH10, NOTCH2, PKD1, PKHD1, PREX1, RAMP2, SIK3, SMAD3, SPEN, STAT5B, TMPRSS6, TRIM63, UACA, ZFPM1	29
Cell Morphology	formation	formation of lamellipodia	3.68E-03	BAIAP2, CAPZB, CD44, CD82, CDH1, CDH13, KALRN, LRRC16A, NPHS1, PARD3, PARVB, PVRL1, PXN, SDC4, SPHK1, TWF2, WASF2	17
Cellular Assembly and Organization	formation	formation of lamellipodia	3.68E-03	BAIAP2, CAPZB, CD44, CD82, CDH1, CDH13, KALRN, LRRC16A, NPHS1, PARD3, PARVB, PVRL1, PXN, SDC4, SPHK1, TWF2, WASF2	17
Cellular Function and Maintenance	formation	formation of lamellipodia	3.68E-03	BAIAP2, CAPZB, CD44, CD82, CDH1, CDH13, KALRN, LRRC16A, NPHS1, PARD3, PARVB, PVRL1, PXN, SDC4, SPHK1, TWF2, WASF2	17
Organismal Development	myogenesis	myogenesis	3.70E-03	CACNA1H, CAV3, DOCK1, FGFR1 (includes EG:14182), FOSL2, FOXK1, LEMD2, MAP2K6, MMP14, MYH10, MYH9 (includes EG:17886), NPHS1, PAX7, PDGFRB, PROX1, TMOD1, USP19, XIRP1	18
Embryonic Development	myogenesis	myogenesis	3.70E-03	CACNA1H, CAV3, DOCK1, FGFR1 (includes EG:14182), FOSL2, FOXK1, LEMD2, MAP2K6, MMP14, MYH10, MYH9 (includes EG:17886), NPHS1, PAX7, PDGFRB, PROX1, TMOD1, USP19, XIRP1	18
Organ Development	myogenesis	myogenesis	3.70E-03	CACNA1H, CAV3, DOCK1, FGFR1 (includes EG:14182), FOSL2, FOXK1, LEMD2, MAP2K6, MMP14, MYH10, MYH9 (includes EG:17886), NPHS1, PAX7, PDGFRB, PROX1, TMOD1, USP19, XIRP1	18
Skeletal and Muscular System Development and Function	myogenesis	myogenesis	3.70E-03	CACNA1H, CAV3, DOCK1, FGFR1 (includes EG:14182), FOSL2, FOXK1, LEMD2, MAP2K6, MMP14, MYH10, MYH9 (includes EG:17886), NPHS1, PAX7, PDGFRB, PROX1, TMOD1, USP19, XIRP1	18
Tissue Development	myogenesis	myogenesis	3.70E-03	CACNA1H, CAV3, DOCK1, FGFR1 (includes EG:14182), FOSL2, FOXK1, LEMD2, MAP2K6, MMP14, MYH10, MYH9 (includes EG:17886), NPHS1, PAX7, PDGFRB, PROX1, TMOD1, USP19, XIRP1	18
Nervous System Development and Function	long term depression	long term depression of brain cells	3.75E-03	ADCY5, FMR1, ITPR1, PRKCA, RYR3	5
Cardiovascular System Development and Function	morphogenesis	morphogenesis of ventricular septum	3.75E-03	EGLN1, PROX1, SMAD7, WNT11, ZFPM1	5
Organismal Development	morphogenesis	morphogenesis of ventricular septum	3.75E-03	EGLN1, PROX1, SMAD7, WNT11, ZFPM1	5
Embryonic Development	morphogenesis	morphogenesis of ventricular septum	3.75E-03	EGLN1, PROX1, SMAD7, WNT11, ZFPM1	5
Organ Development	morphogenesis	morphogenesis of ventricular septum	3.75E-03	EGLN1, PROX1, SMAD7, WNT11, ZFPM1	5
Tissue Development	morphogenesis	morphogenesis of ventricular septum	3.75E-03	EGLN1, PROX1, SMAD7, WNT11, ZFPM1	5
Cell-To-Cell Signaling and Interaction	long term depression	long term depression of brain cells	3.75E-03	ADCY5, FMR1, ITPR1, PRKCA, RYR3	5
Drug Metabolism	activation	activation of cytarabine	3.75E-03	CDC42BPG, CDK15, HK1, NEK11, RYK (includes EG:140585)	5
Small Molecule Biochemistry	activation	activation of cytarabine	3.75E-03	CDC42BPG, CDK15, HK1, NEK11, RYK (includes EG:140585)	5
Nucleic Acid Metabolism	activation	activation of cytarabine	3.75E-03	CDC42BPG, CDK15, HK1, NEK11, RYK (includes EG:140585)	5
Nervous System Development and Function	abnormal morphology	abnormal morphology of neurons	3.86E-03	AIPL1, ASIC3, BRSK2 (includes EG:100334759), CNTFR, DNER, DRGX, DYRK1A, FGFR3, FMR1, FOXP2, GFRA1, HEXA, IFT122, KALRN, KIF26A, KIF5A, KLF7, LAMC1, LGI1, MAGI2, MID1 (includes EG:100330952), MYH10, NEFH, NFIA, OPN4, PAK6, PAX8 (includes EG:18510), SEMA5B, SHANK1, SULF1, SULF2	31
Cell Morphology	abnormal morphology	abnormal morphology of neurons	3.86E-03	AIPL1, ASIC3, BRSK2 (includes EG:100334759), CNTFR, DNER, DRGX, DYRK1A, FGFR3, FMR1, FOXP2, GFRA1, HEXA, IFT122, KALRN, KIF26A, KIF5A, KLF7, LAMC1, LGI1, MAGI2, MID1 (includes EG:100330952), MYH10, NEFH, NFIA, OPN4, PAK6, PAX8 (includes EG:18510), SEMA5B, SHANK1, SULF1, SULF2	31
Tissue Morphology	abnormal morphology	abnormal morphology of neurons	3.86E-03	AIPL1, ASIC3, BRSK2 (includes EG:100334759), CNTFR, DNER, DRGX, DYRK1A, FGFR3, FMR1, FOXP2, GFRA1, HEXA, IFT122, KALRN, KIF26A, KIF5A, KLF7, LAMC1, LGI1, MAGI2, MID1 (includes EG:100330952), MYH10, NEFH, NFIA, OPN4, PAK6, PAX8 (includes EG:18510), SEMA5B, SHANK1, SULF1, SULF2	31
Nervous System Development and Function	development	development of forebrain	3.88E-03	APBB2, ARX, ATRX, C1orf187, CYP26A1, Dlc1, EBF3, EFNA5, EPHB2, EPHB3, FGFR3, FOXP2, FZD9, GLI3, ICMT, LRP2, MYH10, NCOR2, NDST1, NTN1, PARD3, PSEN2, RELN, RFX4, RYK (includes EG:140585), SIM2, SIX3, SOX3	28
Organismal Development	development	development of forebrain	3.88E-03	APBB2, ARX, ATRX, C1orf187, CYP26A1, Dlc1, EBF3, EFNA5, EPHB2, EPHB3, FGFR3, FOXP2, FZD9, GLI3, ICMT, LRP2, MYH10, NCOR2, NDST1, NTN1, PARD3, PSEN2, RELN, RFX4, RYK (includes EG:140585), SIM2, SIX3, SOX3	28
Embryonic Development	development	development of forebrain	3.88E-03	APBB2, ARX, ATRX, C1orf187, CYP26A1, Dlc1, EBF3, EFNA5, EPHB2, EPHB3, FGFR3, FOXP2, FZD9, GLI3, ICMT, LRP2, MYH10, NCOR2, NDST1, NTN1, PARD3, PSEN2, RELN, RFX4, RYK (includes EG:140585), SIM2, SIX3, SOX3	28
Organ Development	development	development of forebrain	3.88E-03	APBB2, ARX, ATRX, C1orf187, CYP26A1, Dlc1, EBF3, EFNA5, EPHB2, EPHB3, FGFR3, FOXP2, FZD9, GLI3, ICMT, LRP2, MYH10, NCOR2, NDST1, NTN1, PARD3, PSEN2, RELN, RFX4, RYK (includes EG:140585), SIM2, SIX3, SOX3	28
Tissue Development	development	development of forebrain	3.88E-03	APBB2, ARX, ATRX, C1orf187, CYP26A1, Dlc1, EBF3, EFNA5, EPHB2, EPHB3, FGFR3, FOXP2, FZD9, GLI3, ICMT, LRP2, MYH10, NCOR2, NDST1, NTN1, PARD3, PSEN2, RELN, RFX4, RYK (includes EG:140585), SIM2, SIX3, SOX3	28
Nervous System Development and Function	branching	branching of neurites	3.90E-03	BSN, DLG4, EFNA5, EPHB1, EPHB2, EPHB3, FAM107A, FMR1, ITPR1, KALRN, KLF7, MAGI2, NEFH, NEFL, NTN1, RELN, RYK (includes EG:140585), SDK2, SULF1, SULF2	20
Cell Morphology	branching	branching of neurites	3.90E-03	BSN, DLG4, EFNA5, EPHB1, EPHB2, EPHB3, FAM107A, FMR1, ITPR1, KALRN, KLF7, MAGI2, NEFH, NEFL, NTN1, RELN, RYK (includes EG:140585), SDK2, SULF1, SULF2	20
Cellular Assembly and Organization	branching	branching of neurites	3.90E-03	BSN, DLG4, EFNA5, EPHB1, EPHB2, EPHB3, FAM107A, FMR1, ITPR1, KALRN, KLF7, MAGI2, NEFH, NEFL, NTN1, RELN, RYK (includes EG:140585), SDK2, SULF1, SULF2	20
Cellular Function and Maintenance	branching	branching of neurites	3.90E-03	BSN, DLG4, EFNA5, EPHB1, EPHB2, EPHB3, FAM107A, FMR1, ITPR1, KALRN, KLF7, MAGI2, NEFH, NEFL, NTN1, RELN, RYK (includes EG:140585), SDK2, SULF1, SULF2	20
Cardiovascular System Development and Function	abnormal morphology	abnormal morphology of trabeculae carne	3.90E-03	CASP8, EGLN1, ERBB3, NOTCH2, SMAD7, TEAD1, UBE4B	7
Cellular Development	branching	branching of neurites	3.90E-03	BSN, DLG4, EFNA5, EPHB1, EPHB2, EPHB3, FAM107A, FMR1, ITPR1, KALRN, KLF7, MAGI2, NEFH, NEFL, NTN1, RELN, RYK (includes EG:140585), SDK2, SULF1, SULF2	20
Embryonic Development	branching	branching of neurites	3.90E-03	BSN, DLG4, EFNA5, EPHB1, EPHB2, EPHB3, FAM107A, FMR1, ITPR1, KALRN, KLF7, MAGI2, NEFH, NEFL, NTN1, RELN, RYK (includes EG:140585), SDK2, SULF1, SULF2	20
Tissue Development	branching	branching of neurites	3.90E-03	BSN, DLG4, EFNA5, EPHB1, EPHB2, EPHB3, FAM107A, FMR1, ITPR1, KALRN, KLF7, MAGI2, NEFH, NEFL, NTN1, RELN, RYK (includes EG:140585), SDK2, SULF1, SULF2	20
Organ Morphology	abnormal morphology	abnormal morphology of trabeculae carne	3.90E-03	CASP8, EGLN1, ERBB3, NOTCH2, SMAD7, TEAD1, UBE4B	7
Neurological Disease	seizure disorder	seizure disorder	3.96E-03	ABCB1, ADRA1A, ALPL, ARX, ATP1A2, BSN, CACNA1C, CACNA1G, CACNA1H, CACNA2D2, CACNA2D3, CACNG4, CIT, FMR1, FZD9, GABBR2, GABRE, GFRA1, GJB1, GNG7, GPR162, GRIN2B, HEXA, ITPR1, KCNAB2, KCNMA1, KIF5A, LGI1, MICALL1, PCDH19, PLCB1, PNOC, PSEN2, PTPRN2, RBFOX1, S1PR2, SEZ6, SLC1A3, TEAD3	39
Cellular Growth and Proliferation	proliferation	proliferation of cells	3.96E-03	AATF, ABCB1, ABCC9, ACACA, ACRBP, ACSL5, ACSL6, ACTN1, ADORA2A, ADRA1A, ALK (includes EG:11682), ANKRD6, ANPEP, APBB2, AQP4, ARX, ASH2L, B4GALT2, BAD, BCAR1, BCL11B, BCL2, BCR, BDKRB2, BIN1, BRAP, CABLES1, CACNA1G, CACNA2D2, CAMK2A, CASP8, CBFA2T3, CCDC6, CCND1, CCND3, CD247, CD276, CD37, CD4, CD40, CD44, CD80 (includes EG:12519), CD82, CD83, CD9, CDC25C, CDC42BPB, CDH1, CDH13, CDK6, CFDP1, CLSPN…	315
Nervous System Development and Function	morphology	morphology of vertebral column	3.97E-03	CYP26A1, DCHS1, FGFR1 (includes EG:14182), FGFR3, FMR1, FOSL2, H19, HEXA, IGF2, LFNG, LTBP3, MESP2, RARA, RIPPLY2, RPS6KA3, SIK3, SULF1, SULF2, TRAF4	19
Organismal Development	morphology	morphology of vertebral column	3.97E-03	CYP26A1, DCHS1, FGFR1 (includes EG:14182), FGFR3, FMR1, FOSL2, H19, HEXA, IGF2, LFNG, LTBP3, MESP2, RARA, RIPPLY2, RPS6KA3, SIK3, SULF1, SULF2, TRAF4	19
Embryonic Development	morphology	morphology of vertebral column	3.97E-03	CYP26A1, DCHS1, FGFR1 (includes EG:14182), FGFR3, FMR1, FOSL2, H19, HEXA, IGF2, LFNG, LTBP3, MESP2, RARA, RIPPLY2, RPS6KA3, SIK3, SULF1, SULF2, TRAF4	19
Organ Development	morphology	morphology of vertebral column	3.97E-03	CYP26A1, DCHS1, FGFR1 (includes EG:14182), FGFR3, FMR1, FOSL2, H19, HEXA, IGF2, LFNG, LTBP3, MESP2, RARA, RIPPLY2, RPS6KA3, SIK3, SULF1, SULF2, TRAF4	19
Skeletal and Muscular System Development and Function	morphology	morphology of vertebral column	3.97E-03	CYP26A1, DCHS1, FGFR1 (includes EG:14182), FGFR3, FMR1, FOSL2, H19, HEXA, IGF2, LFNG, LTBP3, MESP2, RARA, RIPPLY2, RPS6KA3, SIK3, SULF1, SULF2, TRAF4	19
Tissue Development	morphology	morphology of vertebral column	3.97E-03	CYP26A1, DCHS1, FGFR1 (includes EG:14182), FGFR3, FMR1, FOSL2, H19, HEXA, IGF2, LFNG, LTBP3, MESP2, RARA, RIPPLY2, RPS6KA3, SIK3, SULF1, SULF2, TRAF4	19
Organ Morphology	morphology	morphology of vertebral column	3.97E-03	CYP26A1, DCHS1, FGFR1 (includes EG:14182), FGFR3, FMR1, FOSL2, H19, HEXA, IGF2, LFNG, LTBP3, MESP2, RARA, RIPPLY2, RPS6KA3, SIK3, SULF1, SULF2, TRAF4	19
Connective Tissue Development and Function	morphology	morphology of vertebral column	3.97E-03	CYP26A1, DCHS1, FGFR1 (includes EG:14182), FGFR3, FMR1, FOSL2, H19, HEXA, IGF2, LFNG, LTBP3, MESP2, RARA, RIPPLY2, RPS6KA3, SIK3, SULF1, SULF2, TRAF4	19
Organismal Development	development	development of vertebral column	4.01E-03	CYP26A1, DCHS1, FOSL2, LFNG, NFIX, RAMP2, SOX6, TGFB2, TRAF4	9
Embryonic Development	development	development of vertebral column	4.01E-03	CYP26A1, DCHS1, FOSL2, LFNG, NFIX, RAMP2, SOX6, TGFB2, TRAF4	9
Organ Development	development	development of vertebral column	4.01E-03	CYP26A1, DCHS1, FOSL2, LFNG, NFIX, RAMP2, SOX6, TGFB2, TRAF4	9
Skeletal and Muscular System Development and Function	development	development of vertebral column	4.01E-03	CYP26A1, DCHS1, FOSL2, LFNG, NFIX, RAMP2, SOX6, TGFB2, TRAF4	9
Tissue Development	development	development of vertebral column	4.01E-03	CYP26A1, DCHS1, FOSL2, LFNG, NFIX, RAMP2, SOX6, TGFB2, TRAF4	9
Connective Tissue Development and Function	development	development of vertebral column	4.01E-03	CYP26A1, DCHS1, FOSL2, LFNG, NFIX, RAMP2, SOX6, TGFB2, TRAF4	9
Cellular Development	formation	formation of myotube	4.10E-03	ERBB3, FGFR1 (includes EG:14182), IGF2, MAP3K5, NCOA2, PRKCZ, TNFSF12, ZFHX3	8
Organismal Development	formation	formation of myotube	4.10E-03	ERBB3, FGFR1 (includes EG:14182), IGF2, MAP3K5, NCOA2, PRKCZ, TNFSF12, ZFHX3	8
Embryonic Development	formation	formation of myotube	4.10E-03	ERBB3, FGFR1 (includes EG:14182), IGF2, MAP3K5, NCOA2, PRKCZ, TNFSF12, ZFHX3	8
Organ Development	formation	formation of myotube	4.10E-03	ERBB3, FGFR1 (includes EG:14182), IGF2, MAP3K5, NCOA2, PRKCZ, TNFSF12, ZFHX3	8
Skeletal and Muscular System Development and Function	formation	formation of myotube	4.10E-03	ERBB3, FGFR1 (includes EG:14182), IGF2, MAP3K5, NCOA2, PRKCZ, TNFSF12, ZFHX3	8
Tissue Development	formation	formation of myotube	4.10E-03	ERBB3, FGFR1 (includes EG:14182), IGF2, MAP3K5, NCOA2, PRKCZ, TNFSF12, ZFHX3	8
Cellular Growth and Proliferation	formation	formation of myotube	4.10E-03	ERBB3, FGFR1 (includes EG:14182), IGF2, MAP3K5, NCOA2, PRKCZ, TNFSF12, ZFHX3	8
Organ Morphology	abnormal morphology	abnormal morphology of vestibule	4.12E-03	BCR, EPHB2, EPHB3, KCNE1, KCNQ1, S1PR2	6
Auditory and Vestibular System Development and Function	abnormal morphology	abnormal morphology of vestibule	4.12E-03	BCR, EPHB2, EPHB3, KCNE1, KCNQ1, S1PR2	6
Cellular Development	proliferation	proliferation of myeloid cells	4.29E-03	BCR, CD40, CSF1R, CUX1, IRF8, JAK3, LAG3, MAD1L1, MEIS1, RARA, RUNX1, STAT5B, ZBTB16	13
Hematological System Development and Function	proliferation	proliferation of myeloid cells	4.29E-03	BCR, CD40, CSF1R, CUX1, IRF8, JAK3, LAG3, MAD1L1, MEIS1, RARA, RUNX1, STAT5B, ZBTB16	13
Cellular Growth and Proliferation	proliferation	proliferation of myeloid cells	4.29E-03	BCR, CD40, CSF1R, CUX1, IRF8, JAK3, LAG3, MAD1L1, MEIS1, RARA, RUNX1, STAT5B, ZBTB16	13
Nervous System Development and Function	formation	formation of neurites	4.30E-03	BAIAP2, CHAT, CIT, DAB1, EFNB2, ITPR1, KALRN, KLF7, NEFL, NFIA, NFIX, PAK6, PRKCE, PXN, RELN, SCARF1, SEZ6, SLC11A2, TULP1	19
Cell Morphology	formation	formation of neurites	4.30E-03	BAIAP2, CHAT, CIT, DAB1, EFNB2, ITPR1, KALRN, KLF7, NEFL, NFIA, NFIX, PAK6, PRKCE, PXN, RELN, SCARF1, SEZ6, SLC11A2, TULP1	19
Cellular Assembly and Organization	formation	formation of neurites	4.30E-03	BAIAP2, CHAT, CIT, DAB1, EFNB2, ITPR1, KALRN, KLF7, NEFL, NFIA, NFIX, PAK6, PRKCE, PXN, RELN, SCARF1, SEZ6, SLC11A2, TULP1	19
Cellular Function and Maintenance	formation	formation of neurites	4.30E-03	BAIAP2, CHAT, CIT, DAB1, EFNB2, ITPR1, KALRN, KLF7, NEFL, NFIA, NFIX, PAK6, PRKCE, PXN, RELN, SCARF1, SEZ6, SLC11A2, TULP1	19
Cellular Development	formation	formation of neurites	4.30E-03	BAIAP2, CHAT, CIT, DAB1, EFNB2, ITPR1, KALRN, KLF7, NEFL, NFIA, NFIX, PAK6, PRKCE, PXN, RELN, SCARF1, SEZ6, SLC11A2, TULP1	19
Cellular Movement	cell movement	cell movement of breast cell lines	4.33E-03	BCAR1, HIC1, MYH10, PALLD, PDLIM2, PRKCA, PXN, RELN, TGFBR3, TWIST2	10
Reproductive System Development and Function	cell movement	cell movement of breast cell lines	4.33E-03	BCAR1, HIC1, MYH10, PALLD, PDLIM2, PRKCA, PXN, RELN, TGFBR3, TWIST2	10
Skeletal and Muscular System Development and Function	morphology	morphology of cartilage tissue	4.41E-03	ARSB, FOSL2, HSPG2, MESP2, MMP14, MMP16, NFIX, PKD1, RARA, SIK3, SMAD3, TRAF4	12
Tissue Morphology	morphology	morphology of cartilage tissue	4.41E-03	ARSB, FOSL2, HSPG2, MESP2, MMP14, MMP16, NFIX, PKD1, RARA, SIK3, SMAD3, TRAF4	12
Connective Tissue Development and Function	morphology	morphology of cartilage tissue	4.41E-03	ARSB, FOSL2, HSPG2, MESP2, MMP14, MMP16, NFIX, PKD1, RARA, SIK3, SMAD3, TRAF4	12
Organismal Development	abnormal morphology	abnormal morphology of sternum	4.44E-03	DCHS1, H19, IGF2, RARA, SIK3, SMAD3, SOX6, SULF1, SULF2, TGFB2, TGFBR3	11
Embryonic Development	abnormal morphology	abnormal morphology of sternum	4.44E-03	DCHS1, H19, IGF2, RARA, SIK3, SMAD3, SOX6, SULF1, SULF2, TGFB2, TGFBR3	11
Organ Development	abnormal morphology	abnormal morphology of sternum	4.44E-03	DCHS1, H19, IGF2, RARA, SIK3, SMAD3, SOX6, SULF1, SULF2, TGFB2, TGFBR3	11
Skeletal and Muscular System Development and Function	abnormal morphology	abnormal morphology of sternum	4.44E-03	DCHS1, H19, IGF2, RARA, SIK3, SMAD3, SOX6, SULF1, SULF2, TGFB2, TGFBR3	11
Tissue Development	abnormal morphology	abnormal morphology of sternum	4.44E-03	DCHS1, H19, IGF2, RARA, SIK3, SMAD3, SOX6, SULF1, SULF2, TGFB2, TGFBR3	11
Organ Morphology	abnormal morphology	abnormal morphology of sternum	4.44E-03	DCHS1, H19, IGF2, RARA, SIK3, SMAD3, SOX6, SULF1, SULF2, TGFB2, TGFBR3	11
Connective Tissue Development and Function	abnormal morphology	abnormal morphology of sternum	4.44E-03	DCHS1, H19, IGF2, RARA, SIK3, SMAD3, SOX6, SULF1, SULF2, TGFB2, TGFBR3	11
Molecular Transport	transport	transport of cation	4.56E-03	ABCB1, ABCC9, ASIC3, ATP2B1, ATP6V1B1, BHLHA15, CACNA1C, CACNA1G, CAMK2A, Camk2b, CAMK2D, CAMK2G, CHRND, GJB1, GRIN2B, ITPR1, KCND3, KCNG3, KCNK1, KCNK4, KCNMA1, KCNS1, NDRG2, P2RX4 (includes EG:18438), PKD1, PRKCB, PSEN2, PVRL1, RAMP2, RYR1, RYR3, SCN5A, SLC11A2, SLC25A29, SLC4A4, SLC7A3, TRPC5, TRPM3, YWHAB	39
Tissue Morphology	morphology	morphology of connective tissue	4.57E-03	ALPL, ARSB, BCL11B, BCL2, CDK6, COL1A1 (includes EG:1277), CRTC3, CSF1R, EFNB2, ELMO1, ETV6, FGFR3, FLI1, FOSL2, GIMAP1-GIMAP5, Gnas (includes EG:100361691), Gulo, HSPG2, IGFBP5, INPP4B, ITGA11, KLF3, LTBP2, MAML3, MESP2, MMP14, MMP16, MRAS, NCOA2, NFIX, OTOS, PDGFRB, PKD1, PNRC2, PPARD, PRKCZ, PSEN2, PVRL1, RARA, RPS6KA3, SIK3, SLC11A2, SLC7A1, SMAD3, SOX3, STAT5B, TCF7L1, TGFB2, TGFBR2, TGFBR3,…	54
Nervous System Development and Function	morphogenesis	morphogenesis of neurites	4.63E-03	BSN, CIT, DLG4, EFNA5, EPHB1, EPHB2, EPHB3, FAM107A, FMR1, GAS7, GDPD5, ITPR1, KALRN, KLF7, LAMC1, MAGI2, MYH10, NEFH, NEFL, NTN1, RELN, RYK (includes EG:140585), SDK2, SLC11A2, SULF1, SULF2, UBE4B	27
Cell Morphology	morphogenesis	morphogenesis of neurites	4.63E-03	BSN, CIT, DLG4, EFNA5, EPHB1, EPHB2, EPHB3, FAM107A, FMR1, GAS7, GDPD5, ITPR1, KALRN, KLF7, LAMC1, MAGI2, MYH10, NEFH, NEFL, NTN1, RELN, RYK (includes EG:140585), SDK2, SLC11A2, SULF1, SULF2, UBE4B	27
Cellular Assembly and Organization	morphogenesis	morphogenesis of neurites	4.63E-03	BSN, CIT, DLG4, EFNA5, EPHB1, EPHB2, EPHB3, FAM107A, FMR1, GAS7, GDPD5, ITPR1, KALRN, KLF7, LAMC1, MAGI2, MYH10, NEFH, NEFL, NTN1, RELN, RYK (includes EG:140585), SDK2, SLC11A2, SULF1, SULF2, UBE4B	27
Cellular Function and Maintenance	morphogenesis	morphogenesis of neurites	4.63E-03	BSN, CIT, DLG4, EFNA5, EPHB1, EPHB2, EPHB3, FAM107A, FMR1, GAS7, GDPD5, ITPR1, KALRN, KLF7, LAMC1, MAGI2, MYH10, NEFH, NEFL, NTN1, RELN, RYK (includes EG:140585), SDK2, SLC11A2, SULF1, SULF2, UBE4B	27
Cellular Development	morphogenesis	morphogenesis of neurites	4.63E-03	BSN, CIT, DLG4, EFNA5, EPHB1, EPHB2, EPHB3, FAM107A, FMR1, GAS7, GDPD5, ITPR1, KALRN, KLF7, LAMC1, MAGI2, MYH10, NEFH, NEFL, NTN1, RELN, RYK (includes EG:140585), SDK2, SLC11A2, SULF1, SULF2, UBE4B	27
Tissue Development	morphogenesis	morphogenesis of neurites	4.63E-03	BSN, CIT, DLG4, EFNA5, EPHB1, EPHB2, EPHB3, FAM107A, FMR1, GAS7, GDPD5, ITPR1, KALRN, KLF7, LAMC1, MAGI2, MYH10, NEFH, NEFL, NTN1, RELN, RYK (includes EG:140585), SDK2, SLC11A2, SULF1, SULF2, UBE4B	27
Tissue Development	cell-cell contact	cell-cell contact	4.69E-03	ANXA9, BCL2, CD44, CD93, CDH1, FASN, FBLIM1, MYH9 (includes EG:17886), NTN1, PIP5K1C, PKD1, PVRL1, RASGRF2, STAB1, TAF4B	15
Cell Death and Survival	apoptosis	apoptosis of hematopoietic progenitor cells	4.69E-03	ADORA2A, BCL11B, BCL2, CASP8, CD44, COL1A1 (includes EG:1277), DTX1, DUSP4, FLI1, Gnas (includes EG:100361691), JAK3, KLF13, MAD1L1, MAP2K6, PALLD, PIK3CD, RARA, RUNX1, SATB1, SMAD3, SPHK1, STAT5B, XIAP	23
Cell-To-Cell Signaling and Interaction	cell-cell contact	cell-cell contact	4.69E-03	ANXA9, BCL2, CD44, CD93, CDH1, FASN, FBLIM1, MYH9 (includes EG:17886), NTN1, PIP5K1C, PKD1, PVRL1, RASGRF2, STAB1, TAF4B	15
Gene Expression	expression	expression of RNA	4.70E-03	AATF, ACVR2B, Airn, AKAP8L, APBB2, ASH2L, ATRX, ATXN1, BAD, BCL11B, BCL2, BCOR, BCR, BHLHA15, C14orf166, CAMK2D, CAMK2G, CASP8, CAV3, CBFA2T3, CCND1, CCND3, CD4, CD40, CD44, CD82, CD9, CDH1, CDK5RAP2, CHD2, CHRND, COL1A1 (includes EG:1277), COL4A2, CREB3L2, CRTC3, CRY2, CSRNP3, CTDSPL, CTIF, CUX1, CUX2, DAB2IP, DRGX, DTX1, DUSP4, DYRK1A, E2F2, EBF3, EHMT2 (includes EG:10919), ENG, EPHB1, ERF, ERN…	198
Organ Morphology	morphology	morphology of ear	4.73E-03	BCL2, BCR, DCHS1, ECE1, EFNB2, EPHB2, EPHB3, FGFR1 (includes EG:14182), FGFR3, Gnas (includes EG:100361691), HSPG2, KCNE1, KCNQ1, NFIX, OTOS, PAX8 (includes EG:18510), S1PR2, TGFB2	18
Neurological Disease	hyperactive behavior	hyperactive behavior	4.73E-03	BCR, CACNA1G, CAMK2A, EPHB2, FGFR1 (includes EG:14182), FMR1, GABBR2, Gnas (includes EG:100361691), KALRN, KCNE1, KCNQ1, MID1 (includes EG:100330952), NPAS3, PLCB1, RCAN1, Rcan2, RYR3, TGFBR2	18
Auditory and Vestibular System Development and Function	morphology	morphology of ear	4.73E-03	BCL2, BCR, DCHS1, ECE1, EFNB2, EPHB2, EPHB3, FGFR1 (includes EG:14182), FGFR3, Gnas (includes EG:100361691), HSPG2, KCNE1, KCNQ1, NFIX, OTOS, PAX8 (includes EG:18510), S1PR2, TGFB2	18
Psychological Disorders	hyperactive behavior	hyperactive behavior	4.73E-03	BCR, CACNA1G, CAMK2A, EPHB2, FGFR1 (includes EG:14182), FMR1, GABBR2, Gnas (includes EG:100361691), KALRN, KCNE1, KCNQ1, MID1 (includes EG:100330952), NPAS3, PLCB1, RCAN1, Rcan2, RYR3, TGFBR2	18
Organismal Development	morphology	morphology of bone	4.74E-03	ACVR2B, ALPL, ARSB, CCND1, CREB3L2, CSF1R, CYP26A1, DCHS1, ECE1, FGFR1 (includes EG:14182), FGFR3, FMR1, FOSL2, FZD9, GCM2, GPC3, H19, HEXA, HSPG2, IGF2, INPP4B, LFNG, LRP2, LTBP3, MESP2, MMP14, MMP16, MNT, MYH10, NDST1, NFIC, NFIX, PAX7, PAX8 (includes EG:18510), RARA, RGS10, RIPPLY2, RPS6KA3, SIK3, SIM2, SLC4A4, SMAD3, SMPD3, SOX6, SULF1, SULF2, TGFB2, TGFBR2, TGFBR3, TRAF4, ZBTB16	51
Organismal Development	development	development of lens	4.74E-03	COL18A1, H19, HSF4, HSPG2, IGF2, MEIS1, SIX3	7
Organismal Development	abnormal morphology	abnormal morphology of incisor	4.74E-03	BCL11B, CCND1, ITGA11, LTBP3, MMP14, NFIC, PVRL1	7
Organismal Development	ossification	ossification of endochondral bone	4.74E-03	CSF1R, DCHS1, FGFR3, GPC3, MMP14, NFIX, PKD1	7
Embryonic Development	development	development of lens	4.74E-03	COL18A1, H19, HSF4, HSPG2, IGF2, MEIS1, SIX3	7
Embryonic Development	morphology	morphology of bone	4.74E-03	ACVR2B, ALPL, ARSB, CCND1, CREB3L2, CSF1R, CYP26A1, DCHS1, ECE1, FGFR1 (includes EG:14182), FGFR3, FMR1, FOSL2, FZD9, GCM2, GPC3, H19, HEXA, HSPG2, IGF2, INPP4B, LFNG, LRP2, LTBP3, MESP2, MMP14, MMP16, MNT, MYH10, NDST1, NFIC, NFIX, PAX7, PAX8 (includes EG:18510), RARA, RGS10, RIPPLY2, RPS6KA3, SIK3, SIM2, SLC4A4, SMAD3, SMPD3, SOX6, SULF1, SULF2, TGFB2, TGFBR2, TGFBR3, TRAF4, ZBTB16	51
Embryonic Development	ossification	ossification of endochondral bone	4.74E-03	CSF1R, DCHS1, FGFR3, GPC3, MMP14, NFIX, PKD1	7
Organ Development	development	development of lens	4.74E-03	COL18A1, H19, HSF4, HSPG2, IGF2, MEIS1, SIX3	7
Organ Development	morphology	morphology of bone	4.74E-03	ACVR2B, ALPL, ARSB, CCND1, CREB3L2, CSF1R, CYP26A1, DCHS1, ECE1, FGFR1 (includes EG:14182), FGFR3, FMR1, FOSL2, FZD9, GCM2, GPC3, H19, HEXA, HSPG2, IGF2, INPP4B, LFNG, LRP2, LTBP3, MESP2, MMP14, MMP16, MNT, MYH10, NDST1, NFIC, NFIX, PAX7, PAX8 (includes EG:18510), RARA, RGS10, RIPPLY2, RPS6KA3, SIK3, SIM2, SLC4A4, SMAD3, SMPD3, SOX6, SULF1, SULF2, TGFB2, TGFBR2, TGFBR3, TRAF4, ZBTB16	51
Organ Development	ossification	ossification of endochondral bone	4.74E-03	CSF1R, DCHS1, FGFR3, GPC3, MMP14, NFIX, PKD1	7
Skeletal and Muscular System Development and Function	morphology	morphology of bone	4.74E-03	ACVR2B, ALPL, ARSB, CCND1, CREB3L2, CSF1R, CYP26A1, DCHS1, ECE1, FGFR1 (includes EG:14182), FGFR3, FMR1, FOSL2, FZD9, GCM2, GPC3, H19, HEXA, HSPG2, IGF2, INPP4B, LFNG, LRP2, LTBP3, MESP2, MMP14, MMP16, MNT, MYH10, NDST1, NFIC, NFIX, PAX7, PAX8 (includes EG:18510), RARA, RGS10, RIPPLY2, RPS6KA3, SIK3, SIM2, SLC4A4, SMAD3, SMPD3, SOX6, SULF1, SULF2, TGFB2, TGFBR2, TGFBR3, TRAF4, ZBTB16	51
Skeletal and Muscular System Development and Function	ossification	ossification of endochondral bone	4.74E-03	CSF1R, DCHS1, FGFR3, GPC3, MMP14, NFIX, PKD1	7
Tissue Development	development	development of lens	4.74E-03	COL18A1, H19, HSF4, HSPG2, IGF2, MEIS1, SIX3	7
Tissue Development	morphology	morphology of bone	4.74E-03	ACVR2B, ALPL, ARSB, CCND1, CREB3L2, CSF1R, CYP26A1, DCHS1, ECE1, FGFR1 (includes EG:14182), FGFR3, FMR1, FOSL2, FZD9, GCM2, GPC3, H19, HEXA, HSPG2, IGF2, INPP4B, LFNG, LRP2, LTBP3, MESP2, MMP14, MMP16, MNT, MYH10, NDST1, NFIC, NFIX, PAX7, PAX8 (includes EG:18510), RARA, RGS10, RIPPLY2, RPS6KA3, SIK3, SIM2, SLC4A4, SMAD3, SMPD3, SOX6, SULF1, SULF2, TGFB2, TGFBR2, TGFBR3, TRAF4, ZBTB16	51
Tissue Development	ossification	ossification of endochondral bone	4.74E-03	CSF1R, DCHS1, FGFR3, GPC3, MMP14, NFIX, PKD1	7
Organ Morphology	morphology	morphology of bone	4.74E-03	ACVR2B, ALPL, ARSB, CCND1, CREB3L2, CSF1R, CYP26A1, DCHS1, ECE1, FGFR1 (includes EG:14182), FGFR3, FMR1, FOSL2, FZD9, GCM2, GPC3, H19, HEXA, HSPG2, IGF2, INPP4B, LFNG, LRP2, LTBP3, MESP2, MMP14, MMP16, MNT, MYH10, NDST1, NFIC, NFIX, PAX7, PAX8 (includes EG:18510), RARA, RGS10, RIPPLY2, RPS6KA3, SIK3, SIM2, SLC4A4, SMAD3, SMPD3, SOX6, SULF1, SULF2, TGFB2, TGFBR2, TGFBR3, TRAF4, ZBTB16	51
Digestive System Development and Function	abnormal morphology	abnormal morphology of incisor	4.74E-03	BCL11B, CCND1, ITGA11, LTBP3, MMP14, NFIC, PVRL1	7
Connective Tissue Development and Function	morphology	morphology of bone	4.74E-03	ACVR2B, ALPL, ARSB, CCND1, CREB3L2, CSF1R, CYP26A1, DCHS1, ECE1, FGFR1 (includes EG:14182), FGFR3, FMR1, FOSL2, FZD9, GCM2, GPC3, H19, HEXA, HSPG2, IGF2, INPP4B, LFNG, LRP2, LTBP3, MESP2, MMP14, MMP16, MNT, MYH10, NDST1, NFIC, NFIX, PAX7, PAX8 (includes EG:18510), RARA, RGS10, RIPPLY2, RPS6KA3, SIK3, SIM2, SLC4A4, SMAD3, SMPD3, SOX6, SULF1, SULF2, TGFB2, TGFBR2, TGFBR3, TRAF4, ZBTB16	51
Connective Tissue Development and Function	ossification	ossification of endochondral bone	4.74E-03	CSF1R, DCHS1, FGFR3, GPC3, MMP14, NFIX, PKD1	7
Visual System Development and Function	development	development of lens	4.74E-03	COL18A1, H19, HSF4, HSPG2, IGF2, MEIS1, SIX3	7
Organismal Development	development	development of striated muscle	4.77E-03	EGLN1, FLNB, FOXP2, HSPG2, ICMT, IGFBP5, NPHS1, PAX7, PIP5K1C, PROX1, SLIT3, SMAD3, TAZ, TGFBR3, TMOD1, UTRN, ZFPM1	17
Embryonic Development	development	development of striated muscle	4.77E-03	EGLN1, FLNB, FOXP2, HSPG2, ICMT, IGFBP5, NPHS1, PAX7, PIP5K1C, PROX1, SLIT3, SMAD3, TAZ, TGFBR3, TMOD1, UTRN, ZFPM1	17
Organ Development	development	development of striated muscle	4.77E-03	EGLN1, FLNB, FOXP2, HSPG2, ICMT, IGFBP5, NPHS1, PAX7, PIP5K1C, PROX1, SLIT3, SMAD3, TAZ, TGFBR3, TMOD1, UTRN, ZFPM1	17
Skeletal and Muscular System Development and Function	development	development of striated muscle	4.77E-03	EGLN1, FLNB, FOXP2, HSPG2, ICMT, IGFBP5, NPHS1, PAX7, PIP5K1C, PROX1, SLIT3, SMAD3, TAZ, TGFBR3, TMOD1, UTRN, ZFPM1	17
Tissue Development	development	development of striated muscle	4.77E-03	EGLN1, FLNB, FOXP2, HSPG2, ICMT, IGFBP5, NPHS1, PAX7, PIP5K1C, PROX1, SLIT3, SMAD3, TAZ, TGFBR3, TMOD1, UTRN, ZFPM1	17
Organismal Development	development	eye development	4.81E-03	ADORA2A, AIPL1, ARSB, ASIC3, BRD1, CCND1, CD247, COL18A1, COL1A1 (includes EG:1277), COL8A1, EBF3, EGFLAM, EPHB1, EPHB2, EPHB3, FOSL2, FOXP2, GLI3, H19, HEXA, HS6ST2, HSF4, HSPG2, IFT122, IGF2, LAMC1, MEIS1, MEIS2, MYH10, NDST1, NOTCH2, PAX5, PDGFRB, PVRL1, RP1L1, S1PR2, SEMA4A, SEMA5B, SHROOM2, SIX3, SLC1A3, SMAD7, TGFB2, TULP1, USH2A, ZEB1	46
Embryonic Development	development	eye development	4.81E-03	ADORA2A, AIPL1, ARSB, ASIC3, BRD1, CCND1, CD247, COL18A1, COL1A1 (includes EG:1277), COL8A1, EBF3, EGFLAM, EPHB1, EPHB2, EPHB3, FOSL2, FOXP2, GLI3, H19, HEXA, HS6ST2, HSF4, HSPG2, IFT122, IGF2, LAMC1, MEIS1, MEIS2, MYH10, NDST1, NOTCH2, PAX5, PDGFRB, PVRL1, RP1L1, S1PR2, SEMA4A, SEMA5B, SHROOM2, SIX3, SLC1A3, SMAD7, TGFB2, TULP1, USH2A, ZEB1	46
Organ Development	development	eye development	4.81E-03	ADORA2A, AIPL1, ARSB, ASIC3, BRD1, CCND1, CD247, COL18A1, COL1A1 (includes EG:1277), COL8A1, EBF3, EGFLAM, EPHB1, EPHB2, EPHB3, FOSL2, FOXP2, GLI3, H19, HEXA, HS6ST2, HSF4, HSPG2, IFT122, IGF2, LAMC1, MEIS1, MEIS2, MYH10, NDST1, NOTCH2, PAX5, PDGFRB, PVRL1, RP1L1, S1PR2, SEMA4A, SEMA5B, SHROOM2, SIX3, SLC1A3, SMAD7, TGFB2, TULP1, USH2A, ZEB1	46
Tissue Development	development	eye development	4.81E-03	ADORA2A, AIPL1, ARSB, ASIC3, BRD1, CCND1, CD247, COL18A1, COL1A1 (includes EG:1277), COL8A1, EBF3, EGFLAM, EPHB1, EPHB2, EPHB3, FOSL2, FOXP2, GLI3, H19, HEXA, HS6ST2, HSF4, HSPG2, IFT122, IGF2, LAMC1, MEIS1, MEIS2, MYH10, NDST1, NOTCH2, PAX5, PDGFRB, PVRL1, RP1L1, S1PR2, SEMA4A, SEMA5B, SHROOM2, SIX3, SLC1A3, SMAD7, TGFB2, TULP1, USH2A, ZEB1	46
Visual System Development and Function	development	eye development	4.81E-03	ADORA2A, AIPL1, ARSB, ASIC3, BRD1, CCND1, CD247, COL18A1, COL1A1 (includes EG:1277), COL8A1, EBF3, EGFLAM, EPHB1, EPHB2, EPHB3, FOSL2, FOXP2, GLI3, H19, HEXA, HS6ST2, HSF4, HSPG2, IFT122, IGF2, LAMC1, MEIS1, MEIS2, MYH10, NDST1, NOTCH2, PAX5, PDGFRB, PVRL1, RP1L1, S1PR2, SEMA4A, SEMA5B, SHROOM2, SIX3, SLC1A3, SMAD7, TGFB2, TULP1, USH2A, ZEB1	46
Developmental Disorder	agenesis	agenesis	4.85E-03	ARX, C1orf187, DCC, GFRA1, GRIP1, LAMC1, NFIX, RPS6KA3	8
Nervous System Development and Function	branching	branching of axon branches	4.87E-03	EPHB2, EPHB3	2
Nervous System Development and Function	extension	extension of axon branches	4.87E-03	EPHB2, EPHB3	2
Nervous System Development and Function	extension	extension of parallel fiber	4.87E-03	NFIA, NFIX	2
Cell Morphology	branching	branching of axon branches	4.87E-03	EPHB2, EPHB3	2
Cell Morphology	enlargement	enlargement of adipocytes	4.87E-03	LPIN1, MEST	2
Cell Morphology	extension	extension of axon branches	4.87E-03	EPHB2, EPHB3	2
Cell Morphology	extension	extension of parallel fiber	4.87E-03	NFIA, NFIX	2
Cell Morphology	mutagenesis	mutagenesis of gonadal cell lines	4.87E-03	MGMT, POLB	2
Cell Morphology	ruffling	ruffling of melanoma cell lines	4.87E-03	DNMBP, WASF2	2
Cellular Assembly and Organization	development	development of leading processes	4.87E-03	DCC, NTN1	2
Cellular Assembly and Organization	extension	extension of axon branches	4.87E-03	EPHB2, EPHB3	2
Cellular Assembly and Organization	extension	extension of parallel fiber	4.87E-03	NFIA, NFIX	2
Cellular Assembly and Organization	rearrangement	rearrangement of actin bundles	4.87E-03	CD44, PALLD	2
Cellular Function and Maintenance	endocytosis	endocytosis of hyaluronic acid	4.87E-03	CD44, STAB2	2
Cellular Function and Maintenance	extension	extension of parallel fiber	4.87E-03	NFIA, NFIX	2
Developmental Disorder	Jervell and Lange-Nielsen syndrome	Jervell and Lange-Nielsen syndrome	4.87E-03	KCNE1, KCNQ1	2
Developmental Disorder	larsen syndrome	larsen syndrome	4.87E-03	CHST3, FLNB	2
Cellular Development	branching	branching of axon branches	4.87E-03	EPHB2, EPHB3	2
Cellular Development	proliferation	proliferation of cholangiocytes	4.87E-03	SCTR, TGFB2	2
Cellular Development	proliferation	proliferation of retinoblastoma cell lines	4.87E-03	CACNA1G, KIF13A	2
Organismal Development	development	development of cortical plate	4.87E-03	DAB1, RELN	2
Embryonic Development	development	development of cortical plate	4.87E-03	DAB1, RELN	2
Organ Development	function	function of vestibular organ	4.87E-03	EPHB2, EPHB3	2
Tissue Development	development	development of cortical plate	4.87E-03	DAB1, RELN	2
Tissue Development	development	development of leading processes	4.87E-03	DCC, NTN1	2
Tissue Development	cell-cell contact	cell-cell contact of prostate cancer cell lines	4.87E-03	CDH1, FASN	2
Post-Translational Modification	binding	binding of antibody	4.87E-03	CD4, MUC4	2
Tissue Morphology	quantity	quantity of promyelocytes	4.87E-03	RARA, ZBTB16	2
Tissue Morphology	remodeling	remodeling of endothelial tissue	4.87E-03	ENG, MAP3K5	2
Cell Death and Survival	anoikis	anoikis of stomach cancer cell lines	4.87E-03	CASP8, PRKCA	2
Reproductive System Disease	incidence	incidence of mammary tumor	4.87E-03	IGF2BP1, WWOX	2
Lymphoid Tissue Structure and Development	homeostasis	homeostasis of lymphatic fluid	4.87E-03	EPHB2, EPHB3	2
Lymphoid Tissue Structure and Development	quantity	quantity of promyelocytes	4.87E-03	RARA, ZBTB16	2
Cancer	androgen-dependent Shionogi carcinoma	androgen-dependent Shionogi carcinoma	4.87E-03	BCL2, IGFBP5	2
Cancer	growth	growth of androgen-dependent Shionogi carcinoma	4.87E-03	BCL2, IGFBP5	2
Cancer	incidence	incidence of mammary tumor	4.87E-03	IGF2BP1, WWOX	2
Auditory Disease	Jervell and Lange-Nielsen syndrome	Jervell and Lange-Nielsen syndrome	4.87E-03	KCNE1, KCNQ1	2
Neurological Disease	Jervell and Lange-Nielsen syndrome	Jervell and Lange-Nielsen syndrome	4.87E-03	KCNE1, KCNQ1	2
Molecular Transport	endocytosis	endocytosis of hyaluronic acid	4.87E-03	CD44, STAB2	2
Molecular Transport	shuttling	shuttling of fatty acid	4.87E-03	CPT1A, SLC25A13	2
Cell-To-Cell Signaling and Interaction	cell-cell contact	cell-cell contact of prostate cancer cell lines	4.87E-03	CDH1, FASN	2
Cell-To-Cell Signaling and Interaction	stimulation	stimulation of granulocyte progenitors	4.87E-03	IGF2, RARA	2
Cellular Compromise	mutagenesis	mutagenesis of gonadal cell lines	4.87E-03	MGMT, POLB	2
Hereditary Disorder	Fechtner syndrome	Fechtner syndrome	4.87E-03	MYH10, MYH9 (includes EG:17886)	2
Hereditary Disorder	Jervell and Lange-Nielsen syndrome	Jervell and Lange-Nielsen syndrome	4.87E-03	KCNE1, KCNQ1	2
Hereditary Disorder	epstein syndrome	epstein syndrome	4.87E-03	MYH10, MYH9 (includes EG:17886)	2
Hereditary Disorder	larsen syndrome	larsen syndrome	4.87E-03	CHST3, FLNB	2
Carbohydrate Metabolism	endocytosis	endocytosis of hyaluronic acid	4.87E-03	CD44, STAB2	2
Drug Metabolism	endocytosis	endocytosis of hyaluronic acid	4.87E-03	CD44, STAB2	2
Small Molecule Biochemistry	conversion	conversion of malonyl-coenzyme A	4.87E-03	ACACA, FASN	2
Small Molecule Biochemistry	endocytosis	endocytosis of hyaluronic acid	4.87E-03	CD44, STAB2	2
Small Molecule Biochemistry	shuttling	shuttling of fatty acid	4.87E-03	CPT1A, SLC25A13	2
Connective Tissue Disorders	larsen syndrome	larsen syndrome	4.87E-03	CHST3, FLNB	2
Skeletal and Muscular Disorders	larsen syndrome	larsen syndrome	4.87E-03	CHST3, FLNB	2
Hematological System Development and Function	quantity	quantity of promyelocytes	4.87E-03	RARA, ZBTB16	2
Hematological System Development and Function	stimulation	stimulation of granulocyte progenitors	4.87E-03	IGF2, RARA	2
Renal and Urological Disease	Fechtner syndrome	Fechtner syndrome	4.87E-03	MYH10, MYH9 (includes EG:17886)	2
Renal and Urological Disease	epstein syndrome	epstein syndrome	4.87E-03	MYH10, MYH9 (includes EG:17886)	2
Lipid Metabolism	conversion	conversion of malonyl-coenzyme A	4.87E-03	ACACA, FASN	2
Lipid Metabolism	shuttling	shuttling of fatty acid	4.87E-03	CPT1A, SLC25A13	2
DNA Replication, Recombination, and Repair	mutagenesis	mutagenesis of gonadal cell lines	4.87E-03	MGMT, POLB	2
Hematopoiesis	quantity	quantity of promyelocytes	4.87E-03	RARA, ZBTB16	2
Hematopoiesis	stimulation	stimulation of granulocyte progenitors	4.87E-03	IGF2, RARA	2
Reproductive System Development and Function	mutagenesis	mutagenesis of gonadal cell lines	4.87E-03	MGMT, POLB	2
Auditory and Vestibular System Development and Function	function	function of vestibular organ	4.87E-03	EPHB2, EPHB3	2
Cellular Growth and Proliferation	proliferation	proliferation of cholangiocytes	4.87E-03	SCTR, TGFB2	2
Cellular Growth and Proliferation	proliferation	proliferation of retinoblastoma cell lines	4.87E-03	CACNA1G, KIF13A	2
Cellular Growth and Proliferation	stimulation	stimulation of granulocyte progenitors	4.87E-03	IGF2, RARA	2
Inflammatory Response	Fechtner syndrome	Fechtner syndrome	4.87E-03	MYH10, MYH9 (includes EG:17886)	2
Inflammatory Response	epstein syndrome	epstein syndrome	4.87E-03	MYH10, MYH9 (includes EG:17886)	2
Nucleic Acid Metabolism	conversion	conversion of malonyl-coenzyme A	4.87E-03	ACACA, FASN	2
Cardiovascular Disease	Jervell and Lange-Nielsen syndrome	Jervell and Lange-Nielsen syndrome	4.87E-03	KCNE1, KCNQ1	2
Hematological Disease	Fechtner syndrome	Fechtner syndrome	4.87E-03	MYH10, MYH9 (includes EG:17886)	2
Hematological Disease	epstein syndrome	epstein syndrome	4.87E-03	MYH10, MYH9 (includes EG:17886)	2
Inflammatory Disease	Fechtner syndrome	Fechtner syndrome	4.87E-03	MYH10, MYH9 (includes EG:17886)	2
Inflammatory Disease	epstein syndrome	epstein syndrome	4.87E-03	MYH10, MYH9 (includes EG:17886)	2
Cell Death and Survival	cell death	cell death of T lymphocytes	5.00E-03	ADORA2A, BAD, BCL11B, BCL2, CASP8, CD247, CD4, CD40, CD44, CD9, DTX1, E2F2, Gnas (includes EG:100361691), GRAP2, ITK, JAK3, KLF13, LAG3, LGALS2, MAP2K6, MNT, PECAM1, PIK3C3, PIK3CD, RCAN1, Rcan2, RUNX1, SATB1, SMAD7, SPHK1, STAT5B, TBX21, TGFB2, TGFBR2, XIAP	35
Nervous System Development and Function	abnormal morphology	abnormal morphology of radial glial cells	5.01E-03	AIPL1, BCR, FOXP2, HSPG2, LAMC1	5
Cell Morphology	abnormal morphology	abnormal morphology of radial glial cells	5.01E-03	AIPL1, BCR, FOXP2, HSPG2, LAMC1	5
Cellular Development	development	development of muscle cells	5.01E-03	CACNA2D2, ERBB3, FGFR1 (includes EG:14182), FOSL2, IGF2, MAP3K5, NCOA2, PDGFRB, PRKCZ, PTCD2, SGCZ, TGFBR2, TNFSF12, ZFHX3	14
Organismal Development	development	development of muscle cells	5.01E-03	CACNA2D2, ERBB3, FGFR1 (includes EG:14182), FOSL2, IGF2, MAP3K5, NCOA2, PDGFRB, PRKCZ, PTCD2, SGCZ, TGFBR2, TNFSF12, ZFHX3	14
Embryonic Development	development	development of muscle cells	5.01E-03	CACNA2D2, ERBB3, FGFR1 (includes EG:14182), FOSL2, IGF2, MAP3K5, NCOA2, PDGFRB, PRKCZ, PTCD2, SGCZ, TGFBR2, TNFSF12, ZFHX3	14
Organ Development	development	development of muscle cells	5.01E-03	CACNA2D2, ERBB3, FGFR1 (includes EG:14182), FOSL2, IGF2, MAP3K5, NCOA2, PDGFRB, PRKCZ, PTCD2, SGCZ, TGFBR2, TNFSF12, ZFHX3	14
Skeletal and Muscular System Development and Function	development	development of muscle cells	5.01E-03	CACNA2D2, ERBB3, FGFR1 (includes EG:14182), FOSL2, IGF2, MAP3K5, NCOA2, PDGFRB, PRKCZ, PTCD2, SGCZ, TGFBR2, TNFSF12, ZFHX3	14
Tissue Development	development	development of muscle cells	5.01E-03	CACNA2D2, ERBB3, FGFR1 (includes EG:14182), FOSL2, IGF2, MAP3K5, NCOA2, PDGFRB, PRKCZ, PTCD2, SGCZ, TGFBR2, TNFSF12, ZFHX3	14
Nervous System Development and Function	abnormal morphology	abnormal morphology of neurites	5.02E-03	DRGX, EPHB1, EPHB2, EPHB3, FMR1, FOXP2, GJB1, KALRN, KLF7, LGI1, MYH10, NEFH, NEFL, ODZ3, PAK6, SEMA5B, SEZ6, SPTBN4, ZNF423	19
Cell Morphology	abnormal morphology	abnormal morphology of neurites	5.02E-03	DRGX, EPHB1, EPHB2, EPHB3, FMR1, FOXP2, GJB1, KALRN, KLF7, LGI1, MYH10, NEFH, NEFL, ODZ3, PAK6, SEMA5B, SEZ6, SPTBN4, ZNF423	19
Tissue Morphology	abnormal morphology	abnormal morphology of neurites	5.02E-03	DRGX, EPHB1, EPHB2, EPHB3, FMR1, FOXP2, GJB1, KALRN, KLF7, LGI1, MYH10, NEFH, NEFL, ODZ3, PAK6, SEMA5B, SEZ6, SPTBN4, ZNF423	19
Gene Expression	transcription	transcription of RNA	5.03E-03	AATF, ACVR2B, APBB2, ASH2L, ATRX, ATXN1, BAD, BCL11B, BCL2, BCOR, BCR, BHLHA15, C14orf166, CAMK2D, CASP8, CAV3, CBFA2T3, CCND1, CCND3, CD40, CD44, CD82, CD9, CDH1, CDK5RAP2, CHD2, CHRND, COL4A2, CREB3L2, CRTC3, CRY2, CSRNP3, CTDSPL, CUX1, CUX2, DAB2IP, DRGX, DTX1, DUSP4, DYRK1A, E2F2, EBF3, EHMT2 (includes EG:10919), ENG, EPHB1, ERF, ERN2, ESX1, ETV5, ETV6, EZH1, FGFR1 (includes EG:14182), FGFR3,…	179
Cell Death and Survival	apoptosis	apoptosis of hematopoietic cells	5.10E-03	ADORA2A, BCL11B, BCL2, CASP8, CD44, COL1A1 (includes EG:1277), DTX1, DUSP4, FANCC, FLI1, Gnas (includes EG:100361691), JAK3, KLF13, MAD1L1, MAP2K6, PALLD, PIK3CD, RARA, RUNX1, SATB1, SMAD3, SPHK1, STAT5B, XIAP	24
Cancer	colon adenocarcinoma	colon adenocarcinoma	5.19E-03	ADCY5, ARHGAP36, C7orf63, CSMD1, CUL4B, FBXO21, FLNB, HLCS, LRP2, MACROD2, MAP3K4, NEDD9, PROX1, SDK1, SRGAP1, TRPC5, ZHX2	17
Gastrointestinal Disease	colon adenocarcinoma	colon adenocarcinoma	5.19E-03	ADCY5, ARHGAP36, C7orf63, CSMD1, CUL4B, FBXO21, FLNB, HLCS, LRP2, MACROD2, MAP3K4, NEDD9, PROX1, SDK1, SRGAP1, TRPC5, ZHX2	17
Cardiovascular System Development and Function	formation	formation of artery	5.24E-03	EFNB2, NTN1, PDE2A, TGFB2	4
Organismal Development	formation	formation of artery	5.24E-03	EFNB2, NTN1, PDE2A, TGFB2	4
Cancer	transformation	transformation of bone marrow cells	5.24E-03	BCR, CCDC6, MEIS1, PDGFRB	4
Cancer	development	development of primary tumor	5.24E-03	BCR, CCND1, ETV6, LFNG	4
Cellular Movement	invasion	invasion of tumor cell lines	5.52E-03	AJAP1, BCAR1, BCL2, CD44, CD82, CD9, CD97, CDH1, CHST10, COL18A1, DNMBP, DOCK1, ELMO1, EPHB2, ERBB3, FGFR1 (includes EG:14182), FHOD1, GALNT2, GFRA1, GJB1, HAS2, HIC1, IGF2, IGFBP2, LRIG1, MAPKAPK2, MMP14, MMP16, NUAK1, PARVB, PDLIM2, PLEKHG6, PRKCA, PRKCE, PTP4A3, PXN, RAB11FIP1, RHOC, RORA, RPS6KA1, SCN5A, SCUBE3, SDC4, SMAD7, SPDEF, SPHK1, SULF1, TGFB2, UNC5B, WASF2, WWOX, XIAP, ZEB1	53
Organismal Survival	viability	viability	5.52E-03	CASP8, CYP26A1, DYRK1A, EBF3, ETV6, NEFH, NEFL, NFIC, RUNX1, STAT5B, TMOD1, ZFX	12
Cellular Growth and Proliferation	proliferation	proliferation of epithelial cells	5.57E-03	BAD, BCL11B, CCND1, CCND3, CD4, CD9, CDH1, CDH13, CDK6, COL8A1, DCC, FGFR1 (includes EG:14182), FGFR3, FOXP2, FZD7, GPC3, HSF4, HUNK, IGFBP7, LAMC1, LRIG1, MAPKAPK2, MMP14, NCOA2, PKD1, PKP3, PPARD, PRKCA, RARA, RASGRF2, RUNX1, SCTR, SMAD3, SMAD7, SPHK1, TGFB2, TGFBR3, TNFSF12, WNT10B, ZBTB16	40
Tissue Morphology	quantity	quantity of endocrine cells	5.63E-03	ARX, BAD, COL5A3, CYB5R4, DCC, E2F2, ERBB3, FXN, HNF1A, IGF2, NTN1, PAX8 (includes EG:18510), PCSK2, PKD1, SMPD3	15
Renal and Urological System Development and Function	abnormal morphology	abnormal morphology of renal tubule	5.63E-03	BCL2, BCR, BDKRB2, COL18A1, DCHS1, GPC3, LRP2, LZTS2, MYO1E, NFIA, PKD1, PKHD1, RARA, SCTR, TGFB2	15
Organ Morphology	abnormal morphology	abnormal morphology of renal tubule	5.63E-03	BCL2, BCR, BDKRB2, COL18A1, DCHS1, GPC3, LRP2, LZTS2, MYO1E, NFIA, PKD1, PKHD1, RARA, SCTR, TGFB2	15
Endocrine System Development and Function	quantity	quantity of endocrine cells	5.63E-03	ARX, BAD, COL5A3, CYB5R4, DCC, E2F2, ERBB3, FXN, HNF1A, IGF2, NTN1, PAX8 (includes EG:18510), PCSK2, PKD1, SMPD3	15
Cell Signaling	small GTPase mediated signal transduction	small GTPase mediated signal transduction	5.66E-03	ADRA1A, ARHGAP31, ARHGEF3, BAIAP2, BRAP, CDH13, DAB1, DOCK1, ELMO1, GRAP2, ICMT, ITSN1, MRAS, PDK1, PECAM1, RELN, RGL3, SRGAP1, TNK1, WASF2	20
Nervous System Development and Function	morphology	morphology of mesencephalon	5.70E-03	CD247, DYRK1A, ERBB3, FGFR1 (includes EG:14182), GLI3, MID1 (includes EG:100330952), NDST1, NPAS3	8
Cellular Movement	migration	migration of breast cell lines	5.70E-03	BCAR1, HIC1, MYH10, PALLD, PDLIM2, PXN, RELN, TWIST2	8
Organ Morphology	morphology	morphology of mesencephalon	5.70E-03	CD247, DYRK1A, ERBB3, FGFR1 (includes EG:14182), GLI3, MID1 (includes EG:100330952), NDST1, NPAS3	8
Reproductive System Development and Function	migration	migration of breast cell lines	5.70E-03	BCAR1, HIC1, MYH10, PALLD, PDLIM2, PXN, RELN, TWIST2	8
Cell Morphology	permeabilization	permeabilization of mitochondrial outer membrane	5.79E-03	BAD, BCL2, ITSN1	3
Developmental Disorder	congenital deafness	congenital deafness	5.79E-03	KCNE1, KCNQ1, TMPRSS3	3
Developmental Disorder	hypoplasia	hypoplasia of palatal shelf	5.79E-03	MMP14, MMP16, SIM2	3
Auditory Disease	congenital deafness	congenital deafness	5.79E-03	KCNE1, KCNQ1, TMPRSS3	3
Neurological Disease	congenital deafness	congenital deafness	5.79E-03	KCNE1, KCNQ1, TMPRSS3	3
Reproductive System Development and Function	meiosis	arrest in meiosis of oocytes	5.79E-03	Gnas (includes EG:100361691), RPS6KA1, RPS6KA3	3
Cellular Growth and Proliferation	proliferation	proliferation of duct cells	5.79E-03	SCTR, TGFB2, TNFSF12	3
Cell Cycle	interphase	arrest in interphase of endothelial cells	5.79E-03	CCND1, GPC1, NRG2	3
Cell Cycle	meiosis	arrest in meiosis of oocytes	5.79E-03	Gnas (includes EG:100361691), RPS6KA1, RPS6KA3	3
Behavior	cognition	cognition	5.99E-03	ADCY5, ADORA2A, ATP1A2, ATXN1, B4GALT2, BCL2, CACNA1C, CACNA1G, CAMK2A, CHST10, DDO, DLG4, EPHB2, FAM107A, FMR1, FZD9, GABBR2, GALR3, GRIN2B, GRM4, HDC, JPH3, KALRN, KCNAB2, MAOA, MID1 (includes EG:100330952), NPAS3, NRXN1, PAK6, PLCB1, PSEN2, PTPRN2, RCAN1, Rcan2, RYR3, SEZ6, SHANK1, SLC11A2, SOD3	39
Organismal Development	abnormal morphology	abnormal morphology of limb	6.16E-03	ARSB, CREB3L2, CSF1R, CYP26A1, FGFR1 (includes EG:14182), FGFR3, GPC3, HSPG2, MMP14, MMP16, RGS10, RYR1, SMAD3, TGFB2, ZBTB16	15
Skeletal and Muscular System Development and Function	abnormal morphology	abnormal morphology of limb	6.16E-03	ARSB, CREB3L2, CSF1R, CYP26A1, FGFR1 (includes EG:14182), FGFR3, GPC3, HSPG2, MMP14, MMP16, RGS10, RYR1, SMAD3, TGFB2, ZBTB16	15
Cellular Development	development	development of blood cells	6.25E-03	BAD, BCL11B, BCL2, BCR, BRD1, CASP8, CCND1, CCND3, CD247, CD4, CD5, CD80 (includes EG:12519), CD83, CD9, CDK6, CSF1R, CUX1, DTX1, E2F2, FANCC, FZD7, GADD45G, GIMAP1-GIMAP5, GLI3, GRAP2, HNF1A, IGF2, IGF2R, IL4R, IRF8, ITK, JAK3, KLF3, LFNG, LMO1, MAD1L1, MBP, MEIS1, MLLT10, MMP14, MNT, MYO1E, NOTCH2, PAX5, PECAM1, PIK3CD, PRKCZ, RARA, RASGRP4, RORA, RUNX1, SATB1, SEMA4A, SLC11A2, SLC3A2, SMAD3, S…	68
Hematological System Development and Function	development	development of blood cells	6.25E-03	BAD, BCL11B, BCL2, BCR, BRD1, CASP8, CCND1, CCND3, CD247, CD4, CD5, CD80 (includes EG:12519), CD83, CD9, CDK6, CSF1R, CUX1, DTX1, E2F2, FANCC, FZD7, GADD45G, GIMAP1-GIMAP5, GLI3, GRAP2, HNF1A, IGF2, IGF2R, IL4R, IRF8, ITK, JAK3, KLF3, LFNG, LMO1, MAD1L1, MBP, MEIS1, MLLT10, MMP14, MNT, MYO1E, NOTCH2, PAX5, PECAM1, PIK3CD, PRKCZ, RARA, RASGRP4, RORA, RUNX1, SATB1, SEMA4A, SLC11A2, SLC3A2, SMAD3, S…	68
Hematopoiesis	development	development of blood cells	6.25E-03	BAD, BCL11B, BCL2, BCR, BRD1, CASP8, CCND1, CCND3, CD247, CD4, CD5, CD80 (includes EG:12519), CD83, CD9, CDK6, CSF1R, CUX1, DTX1, E2F2, FANCC, FZD7, GADD45G, GIMAP1-GIMAP5, GLI3, GRAP2, HNF1A, IGF2, IGF2R, IL4R, IRF8, ITK, JAK3, KLF3, LFNG, LMO1, MAD1L1, MBP, MEIS1, MLLT10, MMP14, MNT, MYO1E, NOTCH2, PAX5, PECAM1, PIK3CD, PRKCZ, RARA, RASGRP4, RORA, RUNX1, SATB1, SEMA4A, SLC11A2, SLC3A2, SMAD3, S…	68
Nervous System Development and Function	developmental process	developmental process of synapse	6.41E-03	BSN, CHAT, DISC1, DLG4, DLGAP3, FMR1	6
Cellular Assembly and Organization	developmental process	developmental process of synapse	6.41E-03	BSN, CHAT, DISC1, DLG4, DLGAP3, FMR1	6
Cellular Function and Maintenance	developmental process	developmental process of synapse	6.41E-03	BSN, CHAT, DISC1, DLG4, DLGAP3, FMR1	6
Cardiovascular System Development and Function	development	development of blood vessel	6.41E-03	ACVR2B, ADORA2A, ANPEP, BCL2, BDKRB2, BRMS1, CD40, CD44, CDH13, COL18A1, COL1A1 (includes EG:1277), COL4A2, COL8A1, COMMD1, CSF1R, ECE1, EDIL3, EFNB2, EGLN1, ENG, EPHB2, EPHB3, ESX1, ETV6, FGFR1 (includes EG:14182), FGFR3, FGR, GATAD2A, GJA4, GLI3, GPC1, GTF2I, Gulo, IGF2, IGFBP7, IL4R, ITGA9, KCNMA1, MEIS1, MMP14, MYO1E, NDST1, NRG2, NTN1, PDE2A, PDGFRB, PKD1, PRKCA, PRKCB, PRKCE, PROX1, RAMP2, …	77
Organismal Development	development	development of blood vessel	6.41E-03	ACVR2B, ADORA2A, ANPEP, BCL2, BDKRB2, BRMS1, CD40, CD44, CDH13, COL18A1, COL1A1 (includes EG:1277), COL4A2, COL8A1, COMMD1, CSF1R, ECE1, EDIL3, EFNB2, EGLN1, ENG, EPHB2, EPHB3, ESX1, ETV6, FGFR1 (includes EG:14182), FGFR3, FGR, GATAD2A, GJA4, GLI3, GPC1, GTF2I, Gulo, IGF2, IGFBP7, IL4R, ITGA9, KCNMA1, MEIS1, MMP14, MYO1E, NDST1, NRG2, NTN1, PDE2A, PDGFRB, PKD1, PRKCA, PRKCB, PRKCE, PROX1, RAMP2, …	77
Tissue Development	developmental process	developmental process of synapse	6.41E-03	BSN, CHAT, DISC1, DLG4, DLGAP3, FMR1	6
Cell-To-Cell Signaling and Interaction	developmental process	developmental process of synapse	6.41E-03	BSN, CHAT, DISC1, DLG4, DLGAP3, FMR1	6
Cellular Assembly and Organization	formation	formation of adherens junctions	6.55E-03	CSF1R, PIP5K1C, PRKCZ, RAMP2, SMAD7	5
Cellular Assembly and Organization	stabilization	stabilization of cellular membrane	6.55E-03	BCL2, NOL3, PRKCZ, TJP2, TJP3	5
Cellular Function and Maintenance	formation	formation of adherens junctions	6.55E-03	CSF1R, PIP5K1C, PRKCZ, RAMP2, SMAD7	5
Cellular Development	proliferation	proliferation of exocrine cells	6.55E-03	PRKCA, SCTR, SMAD7, TGFB2, TNFSF12	5
Tissue Development	formation	formation of adherens junctions	6.55E-03	CSF1R, PIP5K1C, PRKCZ, RAMP2, SMAD7	5
Cell-To-Cell Signaling and Interaction	formation	formation of adherens junctions	6.55E-03	CSF1R, PIP5K1C, PRKCZ, RAMP2, SMAD7	5
Cellular Growth and Proliferation	proliferation	proliferation of exocrine cells	6.55E-03	PRKCA, SCTR, SMAD7, TGFB2, TNFSF12	5
Nervous System Development and Function	abnormal morphology	abnormal morphology of corpus callosum	6.65E-03	APBB2, DCC, KLF7, LRP2, NFIA, NFIX, NPAS3, ZNF423	8
Cardiovascular System Development and Function	morphology	morphology of trabeculae carne	6.65E-03	CASP8, EGLN1, ERBB3, HAS2, NOTCH2, SMAD7, TEAD1, UBE4B	8
Organismal Development	development	development of vertebrae	6.65E-03	CYP26A1, DCHS1, FOSL2, LFNG, NFIX, RAMP2, SOX6, TRAF4	8
Embryonic Development	development	development of vertebrae	6.65E-03	CYP26A1, DCHS1, FOSL2, LFNG, NFIX, RAMP2, SOX6, TRAF4	8
Organ Development	development	development of vertebrae	6.65E-03	CYP26A1, DCHS1, FOSL2, LFNG, NFIX, RAMP2, SOX6, TRAF4	8
Skeletal and Muscular System Development and Function	development	development of vertebrae	6.65E-03	CYP26A1, DCHS1, FOSL2, LFNG, NFIX, RAMP2, SOX6, TRAF4	8
Tissue Development	development	development of vertebrae	6.65E-03	CYP26A1, DCHS1, FOSL2, LFNG, NFIX, RAMP2, SOX6, TRAF4	8
Organ Morphology	morphology	morphology of trabeculae carne	6.65E-03	CASP8, EGLN1, ERBB3, HAS2, NOTCH2, SMAD7, TEAD1, UBE4B	8
Organ Morphology	abnormal morphology	abnormal morphology of corpus callosum	6.65E-03	APBB2, DCC, KLF7, LRP2, NFIA, NFIX, NPAS3, ZNF423	8
Connective Tissue Development and Function	development	development of vertebrae	6.65E-03	CYP26A1, DCHS1, FOSL2, LFNG, NFIX, RAMP2, SOX6, TRAF4	8
Cellular Development	differentiation	differentiation of muscle cell lines	6.70E-03	CD9, CDH1, FLI1, FLNB, GPC1, IGF2, IGFBP5, IGFBP7, LEMD2, MAP3K5, PLCB1, PPARD, RASA3, SF3B4, SMAD7, TNFSF12	16
Skeletal and Muscular System Development and Function	differentiation	differentiation of muscle cell lines	6.70E-03	CD9, CDH1, FLI1, FLNB, GPC1, IGF2, IGFBP5, IGFBP7, LEMD2, MAP3K5, PLCB1, PPARD, RASA3, SF3B4, SMAD7, TNFSF12	16
Organismal Development	abnormal morphology	abnormal morphology of growth plate proliferating zone	6.81E-03	CREB3L2, CSF1R, FGFR3, LTBP3, MMP14, MMP16, NFIX	7
Embryonic Development	abnormal morphology	abnormal morphology of growth plate proliferating zone	6.81E-03	CREB3L2, CSF1R, FGFR3, LTBP3, MMP14, MMP16, NFIX	7
Organ Development	abnormal morphology	abnormal morphology of growth plate proliferating zone	6.81E-03	CREB3L2, CSF1R, FGFR3, LTBP3, MMP14, MMP16, NFIX	7
Skeletal and Muscular System Development and Function	abnormal morphology	abnormal morphology of growth plate proliferating zone	6.81E-03	CREB3L2, CSF1R, FGFR3, LTBP3, MMP14, MMP16, NFIX	7
Tissue Development	abnormal morphology	abnormal morphology of growth plate proliferating zone	6.81E-03	CREB3L2, CSF1R, FGFR3, LTBP3, MMP14, MMP16, NFIX	7
Organ Morphology	abnormal morphology	abnormal morphology of growth plate proliferating zone	6.81E-03	CREB3L2, CSF1R, FGFR3, LTBP3, MMP14, MMP16, NFIX	7
Connective Tissue Development and Function	abnormal morphology	abnormal morphology of growth plate proliferating zone	6.81E-03	CREB3L2, CSF1R, FGFR3, LTBP3, MMP14, MMP16, NFIX	7
Gene Expression	transcription	transcription	6.82E-03	AATF, ACVR2B, APBB2, ASH2L, ATRX, ATXN1, BAD, BCL11B, BCL2, BCOR, BCR, BHLHA15, C14orf166, CAMK2D, CASP8, CAV3, CBFA2T3, CCND1, CCND3, CD40, CD44, CD82, CD9, CDH1, CDK5RAP2, CHD2, CHRND, COL4A2, CREB3L2, CRTC3, CRY2, CSRNP3, CTDSPL, CUX1, CUX2, DAB2IP, DRGX, DTX1, DUSP4, DYRK1A, E2F2, EBF3, EHMT2 (includes EG:10919), ENG, EPHB1, ERF, ERN2, ESX1, ETV5, ETV6, EZH1, FGFR1 (includes EG:14182), FGFR3,…	181
Cell Morphology	extension	extension of cellular protrusions	6.98E-03	ATXN1, BCAR1, CD44, CD82, CD9, CDH1, DISC1, ITPR1, KALRN, MBP, MYH10, MYH9 (includes EG:17886), NFIA, NFIX, NTN1, SEMA4F, TWF2, UNC5B	18
Cellular Assembly and Organization	extension	extension of cellular protrusions	6.98E-03	ATXN1, BCAR1, CD44, CD82, CD9, CDH1, DISC1, ITPR1, KALRN, MBP, MYH10, MYH9 (includes EG:17886), NFIA, NFIX, NTN1, SEMA4F, TWF2, UNC5B	18
Cellular Function and Maintenance	extension	extension of cellular protrusions	6.98E-03	ATXN1, BCAR1, CD44, CD82, CD9, CDH1, DISC1, ITPR1, KALRN, MBP, MYH10, MYH9 (includes EG:17886), NFIA, NFIX, NTN1, SEMA4F, TWF2, UNC5B	18
Neurological Disease	schizophrenia	schizophrenia	7.09E-03	ABCB1, ABCB10, ADRA1A, ALK (includes EG:11682), ARHGEF10, ATP1A2, ATXN1, BRD1, C11orf41, CACNA1C, CACNG2, CELF2, CHRND, CIT, CUX2, DAB1, DISC1, DLG4, ERBB3, FGFR1 (includes EG:14182), FOXP2, GABRE, GFAP, GFRA1, GPC1, GRID1, GRIN2B, GRM4, HTR1D, KCNK1, KCNN3, KLF12, LARGE, LEMD2, LGI1, MAGI2, MAOA, NEFL, NOS1AP, NPAS3, NRXN1, PIK3C3, PNOC, PRKCB, RBFOX1, RELN, RTN1 (includes EG:104001), SLC14A1, S…	59
Hereditary Disorder	schizophrenia	schizophrenia	7.09E-03	ABCB1, ABCB10, ADRA1A, ALK (includes EG:11682), ARHGEF10, ATP1A2, ATXN1, BRD1, C11orf41, CACNA1C, CACNG2, CELF2, CHRND, CIT, CUX2, DAB1, DISC1, DLG4, ERBB3, FGFR1 (includes EG:14182), FOXP2, GABRE, GFAP, GFRA1, GPC1, GRID1, GRIN2B, GRM4, HTR1D, KCNK1, KCNN3, KLF12, LARGE, LEMD2, LGI1, MAGI2, MAOA, NEFL, NOS1AP, NPAS3, NRXN1, PIK3C3, PNOC, PRKCB, RBFOX1, RELN, RTN1 (includes EG:104001), SLC14A1, S…	59
Psychological Disorders	schizophrenia	schizophrenia	7.09E-03	ABCB1, ABCB10, ADRA1A, ALK (includes EG:11682), ARHGEF10, ATP1A2, ATXN1, BRD1, C11orf41, CACNA1C, CACNG2, CELF2, CHRND, CIT, CUX2, DAB1, DISC1, DLG4, ERBB3, FGFR1 (includes EG:14182), FOXP2, GABRE, GFAP, GFRA1, GPC1, GRID1, GRIN2B, GRM4, HTR1D, KCNK1, KCNN3, KLF12, LARGE, LEMD2, LGI1, MAGI2, MAOA, NEFL, NOS1AP, NPAS3, NRXN1, PIK3C3, PNOC, PRKCB, RBFOX1, RELN, RTN1 (includes EG:104001), SLC14A1, S…	59
Organismal Development	abnormal morphology	abnormal morphology of rib	7.10E-03	ACVR2B, ARSB, FGFR3, GPC3, HEXA, HSPG2, LFNG, SIK3, SMAD3, TGFB2, TRAF4	11
Embryonic Development	abnormal morphology	abnormal morphology of rib	7.10E-03	ACVR2B, ARSB, FGFR3, GPC3, HEXA, HSPG2, LFNG, SIK3, SMAD3, TGFB2, TRAF4	11
Organ Development	abnormal morphology	abnormal morphology of rib	7.10E-03	ACVR2B, ARSB, FGFR3, GPC3, HEXA, HSPG2, LFNG, SIK3, SMAD3, TGFB2, TRAF4	11
Skeletal and Muscular System Development and Function	abnormal morphology	abnormal morphology of cartilage tissue	7.10E-03	ARSB, FOSL2, HSPG2, MMP14, MMP16, NFIX, PKD1, RARA, SIK3, SMAD3, TRAF4	11
Skeletal and Muscular System Development and Function	abnormal morphology	abnormal morphology of rib	7.10E-03	ACVR2B, ARSB, FGFR3, GPC3, HEXA, HSPG2, LFNG, SIK3, SMAD3, TGFB2, TRAF4	11
Tissue Development	abnormal morphology	abnormal morphology of rib	7.10E-03	ACVR2B, ARSB, FGFR3, GPC3, HEXA, HSPG2, LFNG, SIK3, SMAD3, TGFB2, TRAF4	11
Tissue Morphology	abnormal morphology	abnormal morphology of cartilage tissue	7.10E-03	ARSB, FOSL2, HSPG2, MMP14, MMP16, NFIX, PKD1, RARA, SIK3, SMAD3, TRAF4	11
Organ Morphology	abnormal morphology	abnormal morphology of rib	7.10E-03	ACVR2B, ARSB, FGFR3, GPC3, HEXA, HSPG2, LFNG, SIK3, SMAD3, TGFB2, TRAF4	11
Neurological Disease	hydrocephalus	hydrocephalus	7.10E-03	DAB1, DNAI1, ENG, GFAP, MYH10, NAPA, NFIA, NFIX, PKD1, RELN, RFX4	11
Connective Tissue Development and Function	abnormal morphology	abnormal morphology of cartilage tissue	7.10E-03	ARSB, FOSL2, HSPG2, MMP14, MMP16, NFIX, PKD1, RARA, SIK3, SMAD3, TRAF4	11
Connective Tissue Development and Function	abnormal morphology	abnormal morphology of rib	7.10E-03	ACVR2B, ARSB, FGFR3, GPC3, HEXA, HSPG2, LFNG, SIK3, SMAD3, TGFB2, TRAF4	11
Cellular Development	formation	formation of muscle cells	7.11E-03	ERBB3, FGFR1 (includes EG:14182), IGF2, MAP3K5, NCOA2, PRKCZ, TGFBR2, TNFSF12, ZFHX3	9
Organismal Development	formation	formation of muscle cells	7.11E-03	ERBB3, FGFR1 (includes EG:14182), IGF2, MAP3K5, NCOA2, PRKCZ, TGFBR2, TNFSF12, ZFHX3	9
Embryonic Development	formation	formation of muscle cells	7.11E-03	ERBB3, FGFR1 (includes EG:14182), IGF2, MAP3K5, NCOA2, PRKCZ, TGFBR2, TNFSF12, ZFHX3	9
Organ Development	formation	formation of muscle cells	7.11E-03	ERBB3, FGFR1 (includes EG:14182), IGF2, MAP3K5, NCOA2, PRKCZ, TGFBR2, TNFSF12, ZFHX3	9
Skeletal and Muscular System Development and Function	formation	formation of muscle cells	7.11E-03	ERBB3, FGFR1 (includes EG:14182), IGF2, MAP3K5, NCOA2, PRKCZ, TGFBR2, TNFSF12, ZFHX3	9
Tissue Development	formation	formation of muscle cells	7.11E-03	ERBB3, FGFR1 (includes EG:14182), IGF2, MAP3K5, NCOA2, PRKCZ, TGFBR2, TNFSF12, ZFHX3	9
Cellular Growth and Proliferation	formation	formation of muscle cells	7.11E-03	ERBB3, FGFR1 (includes EG:14182), IGF2, MAP3K5, NCOA2, PRKCZ, TGFBR2, TNFSF12, ZFHX3	9
Cell Death and Survival	apoptosis	apoptosis of tumor cell lines	7.16E-03	AATK, ABCB1, ACACA, ACVR2B, ALK (includes EG:11682), APOPT1, BAD, BCAR1, BCL2, BCR, CACNA2D2, CAMK2G, CASP8, CCDC6, CCDC80, CCND1, CCND3, CD4, CD40, CD44, CDH1, CDK6, COL18A1, COL1A1 (includes EG:1277), COL4A2, CSF1R, DCC, DUSP4, EHMT2 (includes EG:10919), EPHB2, ERBB3, FAM176C, FASN, FGFR1 (includes EG:14182), FGR, FLI1, FLNB, FXN, GADD45G, GZMM, HDAC5, IGF2, IGF2BP1, IGF2R, IGFBP5, IGFBP7, IRF8…	108
Cellular Assembly and Organization	rearrangement	rearrangement of cytoskeleton	7.22E-03	BAIAP2, CD9, CDH1, ITSN1, MYH9 (includes EG:17886), PACSIN1, PALLD, PDGFRB, PKD1, PRKCZ	10
Cellular Development	maturation	maturation of hematopoietic progenitor cells	7.22E-03	BCR, CCND1, CCND3, CD247, CD4, CD40, E2F2, RARA, RUNX1, ZFPM1	10
Respiratory System Development and Function	abnormal morphology	abnormal morphology of snout	7.22E-03	ARSB, BCL2, HEXA, HSPG2, LRP2, LTBP3, MMP14, MMP16, NDST1, PAX7	10
Hematological System Development and Function	maturation	maturation of hematopoietic progenitor cells	7.22E-03	BCR, CCND1, CCND3, CD247, CD4, CD40, E2F2, RARA, RUNX1, ZFPM1	10
Hematopoiesis	maturation	maturation of hematopoietic progenitor cells	7.22E-03	BCR, CCND1, CCND3, CD247, CD4, CD40, E2F2, RARA, RUNX1, ZFPM1	10
Neurological Disease	seizures	seizures	7.35E-03	ALPL, ARX, ATP1A2, BSN, CACNA1G, CACNA2D2, CACNA2D3, CACNG4, CIT, FMR1, FZD9, GABBR2, GABRE, GFRA1, GJB1, GNG7, GPR162, GRIN2B, HEXA, ITPR1, KCNAB2, KIF5A, LGI1, MICALL1, PLCB1, PNOC, PSEN2, PTPRN2, RBFOX1, S1PR2, SEZ6, SLC1A3, TEAD3	33
Cell Morphology	morphology	morphology of connective tissue cells	7.36E-03	ALPL, BCL11B, BCL2, CRTC3, CSF1R, ELMO1, FOSL2, HSPG2, INPP4B, LTBP2, MMP14, MMP16, MRAS, NCOA2, OTOS, PDGFRB, PNRC2, PPARD, PVRL1, SMAD3, SOX3, TGFB2, TGFBR2	23
Tissue Morphology	morphology	morphology of connective tissue cells	7.36E-03	ALPL, BCL11B, BCL2, CRTC3, CSF1R, ELMO1, FOSL2, HSPG2, INPP4B, LTBP2, MMP14, MMP16, MRAS, NCOA2, OTOS, PDGFRB, PNRC2, PPARD, PVRL1, SMAD3, SOX3, TGFB2, TGFBR2	23
Nervous System Development and Function	abnormal morphology	abnormal morphology of enteric neurons	7.44E-03	GFRA1, KIF26A, SULF1, SULF2	4
Cell Morphology	abnormal morphology	abnormal morphology of enteric neurons	7.44E-03	GFRA1, KIF26A, SULF1, SULF2	4
Cellular Function and Maintenance	production	production of lymphatic system cells	7.44E-03	FLI1, JAK3, MEIS1, RUNX1	4
Organismal Development	size	size of limb bone	7.44E-03	IGF2, ITGA11, MMP14, SPRED2	4
Organismal Development	abnormal morphology	abnormal morphology of fontanelle	7.44E-03	MMP14, RPS6KA3, SIK3, TGFB2	4
Embryonic Development	abnormal morphology	abnormal morphology of fontanelle	7.44E-03	MMP14, RPS6KA3, SIK3, TGFB2	4
Embryonic Development	size	size of limb bone	7.44E-03	IGF2, ITGA11, MMP14, SPRED2	4
Organ Development	abnormal morphology	abnormal morphology of fontanelle	7.44E-03	MMP14, RPS6KA3, SIK3, TGFB2	4
Organ Development	size	size of limb bone	7.44E-03	IGF2, ITGA11, MMP14, SPRED2	4
Skeletal and Muscular System Development and Function	abnormal morphology	abnormal morphology of fontanelle	7.44E-03	MMP14, RPS6KA3, SIK3, TGFB2	4
Skeletal and Muscular System Development and Function	size	size of limb bone	7.44E-03	IGF2, ITGA11, MMP14, SPRED2	4
Tissue Development	abnormal morphology	abnormal morphology of fontanelle	7.44E-03	MMP14, RPS6KA3, SIK3, TGFB2	4
Tissue Development	size	size of limb bone	7.44E-03	IGF2, ITGA11, MMP14, SPRED2	4
Tissue Morphology	abnormal morphology	abnormal morphology of enteric neurons	7.44E-03	GFRA1, KIF26A, SULF1, SULF2	4
Organ Morphology	size	size of limb bone	7.44E-03	IGF2, ITGA11, MMP14, SPRED2	4
Organ Morphology	abnormal morphology	abnormal morphology of fontanelle	7.44E-03	MMP14, RPS6KA3, SIK3, TGFB2	4
Connective Tissue Development and Function	abnormal morphology	abnormal morphology of fontanelle	7.44E-03	MMP14, RPS6KA3, SIK3, TGFB2	4
Connective Tissue Development and Function	size	size of limb bone	7.44E-03	IGF2, ITGA11, MMP14, SPRED2	4
Cellular Growth and Proliferation	production	production of lymphatic system cells	7.44E-03	FLI1, JAK3, MEIS1, RUNX1	4
Cardiovascular Disease	long qt syndrome	long qt syndrome	7.44E-03	CAV3, KCNE1, KCNQ1, SCN5A	4
Protein Synthesis	quantity	quantity of LDH	7.44E-03	BCR, SLC1A1, SLC1A3, UACA	4
Gene Expression	expression	expression of DNA	7.66E-03	AATF, ACVR2B, Airn, APBB2, ASH2L, ATRX, ATXN1, BCL11B, BCOR, BHLHA15, C14orf166, CBFA2T3, CDH1, CDK5RAP2, CHD2, COL4A2, CREB3L2, CRY2, CSRNP3, CUX1, CUX2, DAB2IP, DRGX, DTX1, E2F2, EBF3, EHMT2 (includes EG:10919), ENG, ERF, ERN2, ESX1, ETV5, ETV6, EZH1, FGFR3, FHOD1, FLI1, FOSL2, FOXK1, FOXN3, FOXP2, FZD1, FZD2, FZD7, GAS7, GATAD2A, GCM2, GLI3, GLIS1, GTF2I, GTF3C1, HDAC5, HDAC8, HIC1, HIVEP1, HN…	144
Tissue Development	fusion	fusion of muscle cells	7.73E-03	CACNA1H, CAV3, CD9, DOCK1, IGF2, MMP14, MYH9 (includes EG:17886), NPHS1	8
Cell-To-Cell Signaling and Interaction	fusion	fusion of muscle cells	7.73E-03	CACNA1H, CAV3, CD9, DOCK1, IGF2, MMP14, MYH9 (includes EG:17886), NPHS1	8
Cell Cycle	G2 phase	G2 phase	7.74E-03	ABCB1, ATRX, BCL2, BRSK2 (includes EG:100334759), CAMK2A, CCND1, CDC25C, CDH13, CLSPN, DCC, FANCC, FASN, FOXN3, GADD45G, GPC1, GRB10, IGF2, IGFBP5, IL4R, MAP2K6, MGMT, NEK11, PLCB1, PPP2R2A, SULF1, TAOK3, WNT10B	27
Nervous System Development and Function	regeneration	regeneration of neurites	7.85E-03	BCL2, GFAP, LAMC1, MAPK8IP1, RTN4RL1, SCARF1	6
Cellular Assembly and Organization	regeneration	regeneration of neurites	7.85E-03	BCL2, GFAP, LAMC1, MAPK8IP1, RTN4RL1, SCARF1	6
Organismal Development	morphology	morphology of jaw	7.85E-03	ARSB, CCND1, GPC3, HEXA, HSPG2, LTBP3, MMP14, MMP16, MNT, NDST1, NFIC, PAX7, TGFB2	13
Embryonic Development	morphology	morphology of jaw	7.85E-03	ARSB, CCND1, GPC3, HEXA, HSPG2, LTBP3, MMP14, MMP16, MNT, NDST1, NFIC, PAX7, TGFB2	13
Organ Development	morphology	morphology of jaw	7.85E-03	ARSB, CCND1, GPC3, HEXA, HSPG2, LTBP3, MMP14, MMP16, MNT, NDST1, NFIC, PAX7, TGFB2	13
Skeletal and Muscular System Development and Function	morphology	morphology of jaw	7.85E-03	ARSB, CCND1, GPC3, HEXA, HSPG2, LTBP3, MMP14, MMP16, MNT, NDST1, NFIC, PAX7, TGFB2	13
Tissue Development	morphology	morphology of jaw	7.85E-03	ARSB, CCND1, GPC3, HEXA, HSPG2, LTBP3, MMP14, MMP16, MNT, NDST1, NFIC, PAX7, TGFB2	13
Organ Morphology	morphology	morphology of jaw	7.85E-03	ARSB, CCND1, GPC3, HEXA, HSPG2, LTBP3, MMP14, MMP16, MNT, NDST1, NFIC, PAX7, TGFB2	13
Connective Tissue Development and Function	morphology	morphology of jaw	7.85E-03	ARSB, CCND1, GPC3, HEXA, HSPG2, LTBP3, MMP14, MMP16, MNT, NDST1, NFIC, PAX7, TGFB2	13
Cell Cycle	interphase	interphase	7.86E-03	AATF, ABCB1, APBB2, ATRX, BAD, BCL2, BCR, BRSK2 (includes EG:100334759), CABLES1, CAMK2A, Camk2b, CAMK2D, CAMK2G, CCND1, CCND3, CD247, CD40, CD44, CDC25C, CDH1, CDH13, CDK6, CLSPN, DCC, E2F2, ERBB3, ETV6, FANCC, FASN, FOXN3, GADD45G, GPC1, GRB10, GTF2I, H19, HAS2, IGF2, IGFBP5, IGFBP7, IL4R, JAK3, MAP2K6, MAP3K5, MEIS2, MGMT, MNAT1, NEK11, NOTCH2, NRG2, PAX8 (includes EG:18510), PKD1, PLCB1, PMEP…	67
Carbohydrate Metabolism	phosphorylation	phosphorylation of carbohydrate	8.07E-03	GNPTAB, HK1, NAGK, PIK3C3, PIK3CD, PIP5K1C, SYNJ2	7
Cell Morphology	cell polarity formation	cell polarity formation	8.11E-03	BRSK2 (includes EG:100334759), CDC42BPB, EPHB1, MACF1, MAP7, MYH9 (includes EG:17886), PARD3, PTK7, SYNE2	9
Neurological Disease	degeneration	degeneration of brain	8.11E-03	ADORA2A, ATXN1, FXN, GFAP, GRIN2B, LAMC1, NEFH, VAC14, XIAP	9
Organismal Injury and Abnormalities	degeneration	degeneration of brain	8.11E-03	ADORA2A, ATXN1, FXN, GFAP, GRIN2B, LAMC1, NEFH, VAC14, XIAP	9
Connective Tissue Disorders	arthropathy	arthropathy	8.13E-03	ABCB1, ACTL6A, ADRA1A, ALPL, ATAT1, ATXN1, BAD, BRMS1, CACNA2D2, CACNA2D3, CAMK2D, CASP8, CCND3, CD247, CD4, CD40, CD44, CD80 (includes EG:12519), CD83, CD97, CDH1, CELF2, COL4A2, COL9A2, COMP, CRY2, CYP4F3, DCTN1, EHMT2 (includes EG:10919), EIF1B, FAM101B, FCGRT, FCRL3, FGFR1 (includes EG:14182), FRY, GABRE, GALNT2, GNB2, GPC4, GRB10, GSR, IGFBP5, IGFBP7, IL4R, ITPR1, KIF5A, KLF12, KLF13, LEMD2,…	102
Skeletal and Muscular Disorders	arthropathy	arthropathy	8.13E-03	ABCB1, ACTL6A, ADRA1A, ALPL, ATAT1, ATXN1, BAD, BRMS1, CACNA2D2, CACNA2D3, CAMK2D, CASP8, CCND3, CD247, CD4, CD40, CD44, CD80 (includes EG:12519), CD83, CD97, CDH1, CELF2, COL4A2, COL9A2, COMP, CRY2, CYP4F3, DCTN1, EHMT2 (includes EG:10919), EIF1B, FAM101B, FCGRT, FCRL3, FGFR1 (includes EG:14182), FRY, GABRE, GALNT2, GNB2, GPC4, GRB10, GSR, IGFBP5, IGFBP7, IL4R, ITPR1, KIF5A, KLF12, KLF13, LEMD2,…	102
Tissue Morphology	quantity	quantity of islet cells	8.14E-03	ARX, BAD, COL5A3, CYB5R4, E2F2, FXN, HNF1A, IGF2, PCSK2, PKD1	10
Endocrine System Development and Function	quantity	quantity of islet cells	8.14E-03	ARX, BAD, COL5A3, CYB5R4, E2F2, FXN, HNF1A, IGF2, PCSK2, PKD1	10
Developmental Disorder	hypoplasia	hypoplasia	8.25E-03	ABCC4 (includes EG:10257), ACVR2B, ATRX, BCL11B, BCL2, CACNA2D2, CCND1, CCND3, CD247, CDK6, CUX1, CYP26A1, DCC, ECE1, ERBB3, ERF, FANCC, FGFR1 (includes EG:14182), FGFR3, GIMAP1-GIMAP5, GPC3, HAS2, HS6ST2, IGF2, JAK3, MMP14, MMP16, MYH10, NCOA2, NDST1, NEDD9, NOTCH2, NTN1, PARD3, PAX8 (includes EG:18510), PIK3CD, PKD1, RARA, RELN, RUNX1, SIM2, SMAD3, SPEN, TCF7L1, TEAD1, TGFB2, TGFBR3, WASF2, WNT…	52
Lymphoid Tissue Structure and Development	morphology	morphology of thymus gland	8.34E-03	ALPL, BCL11B, BCL2, CCND1, CD247, CD4, CDK6, CUX1, ECE1, JAK3, PIK3CD, RARA, RUNX1, SATB1, STAT5B, WWOX, ZEB1	17
Organ Morphology	morphology	morphology of thymus gland	8.34E-03	ALPL, BCL11B, BCL2, CCND1, CD247, CD4, CDK6, CUX1, ECE1, JAK3, PIK3CD, RARA, RUNX1, SATB1, STAT5B, WWOX, ZEB1	17
Developmental Disorder	scoliosis	scoliosis	8.38E-03	ARX, FGFR3, NFIX, SIK3, SIM2	5
Organismal Development	development	development of paraxial mesoderm	8.38E-03	FGFR1 (includes EG:14182), HNF1A, MESP2, SMAD3, TEAD1	5
Embryonic Development	development	development of paraxial mesoderm	8.38E-03	FGFR1 (includes EG:14182), HNF1A, MESP2, SMAD3, TEAD1	5
Tissue Development	development	development of paraxial mesoderm	8.38E-03	FGFR1 (includes EG:14182), HNF1A, MESP2, SMAD3, TEAD1	5
Lymphoid Tissue Structure and Development	abnormal morphology	abnormal morphology of thymus cortex	8.38E-03	ALPL, BCL11B, CD247, JAK3, WWOX	5
Organ Morphology	abnormal morphology	abnormal morphology of thymus cortex	8.38E-03	ALPL, BCL11B, CD247, JAK3, WWOX	5
Cancer	metastasis	metastasis of cancer cells	8.38E-03	CD44, COL18A1, NID2, PXN, TGFBR2	5
Behavior	suckling	suckling	8.38E-03	BCL11B, BIN1, CCND1, CCND3, CNTFR, DCC, Gnas (includes EG:100361691), GRIN2B, MYH10, Nespas, PHF21A, SNRPN	12
Digestive System Development and Function	suckling	suckling	8.38E-03	BCL11B, BIN1, CCND1, CCND3, CNTFR, DCC, Gnas (includes EG:100361691), GRIN2B, MYH10, Nespas, PHF21A, SNRPN	12
Skeletal and Muscular Disorders	scoliosis	scoliosis	8.38E-03	ARX, FGFR3, NFIX, SIK3, SIM2	5
Organismal Development	morphology	morphology of eye	8.47E-03	ADORA2A, AIPL1, ARSB, ASIC3, BRD1, CCND1, COL18A1, COL1A1 (includes EG:1277), COL8A1, EGFLAM, EPHB1, EPHB2, EPHB3, HEXA, HSF4, IGF2, LAMC1, MYH10, NDST1, NOTCH2, PDGFRB, PVRL1, RP1L1, SEMA4A, SEMA5B, SLC1A3, SMAD7, TGFB2, TULP1, USH2A, ZEB1	31
Embryonic Development	morphology	morphology of eye	8.47E-03	ADORA2A, AIPL1, ARSB, ASIC3, BRD1, CCND1, COL18A1, COL1A1 (includes EG:1277), COL8A1, EGFLAM, EPHB1, EPHB2, EPHB3, HEXA, HSF4, IGF2, LAMC1, MYH10, NDST1, NOTCH2, PDGFRB, PVRL1, RP1L1, SEMA4A, SEMA5B, SLC1A3, SMAD7, TGFB2, TULP1, USH2A, ZEB1	31
Organ Development	morphology	morphology of eye	8.47E-03	ADORA2A, AIPL1, ARSB, ASIC3, BRD1, CCND1, COL18A1, COL1A1 (includes EG:1277), COL8A1, EGFLAM, EPHB1, EPHB2, EPHB3, HEXA, HSF4, IGF2, LAMC1, MYH10, NDST1, NOTCH2, PDGFRB, PVRL1, RP1L1, SEMA4A, SEMA5B, SLC1A3, SMAD7, TGFB2, TULP1, USH2A, ZEB1	31
Tissue Development	morphology	morphology of eye	8.47E-03	ADORA2A, AIPL1, ARSB, ASIC3, BRD1, CCND1, COL18A1, COL1A1 (includes EG:1277), COL8A1, EGFLAM, EPHB1, EPHB2, EPHB3, HEXA, HSF4, IGF2, LAMC1, MYH10, NDST1, NOTCH2, PDGFRB, PVRL1, RP1L1, SEMA4A, SEMA5B, SLC1A3, SMAD7, TGFB2, TULP1, USH2A, ZEB1	31
Organ Morphology	morphology	morphology of eye	8.47E-03	ADORA2A, AIPL1, ARSB, ASIC3, BRD1, CCND1, COL18A1, COL1A1 (includes EG:1277), COL8A1, EGFLAM, EPHB1, EPHB2, EPHB3, HEXA, HSF4, IGF2, LAMC1, MYH10, NDST1, NOTCH2, PDGFRB, PVRL1, RP1L1, SEMA4A, SEMA5B, SLC1A3, SMAD7, TGFB2, TULP1, USH2A, ZEB1	31
Visual System Development and Function	morphology	morphology of eye	8.47E-03	ADORA2A, AIPL1, ARSB, ASIC3, BRD1, CCND1, COL18A1, COL1A1 (includes EG:1277), COL8A1, EGFLAM, EPHB1, EPHB2, EPHB3, HEXA, HSF4, IGF2, LAMC1, MYH10, NDST1, NOTCH2, PDGFRB, PVRL1, RP1L1, SEMA4A, SEMA5B, SLC1A3, SMAD7, TGFB2, TULP1, USH2A, ZEB1	31
Molecular Transport	transport	transport of inorganic cation	8.48E-03	ABCC9, ATP2B1, ATP6V1B1, BHLHA15, CACNA1C, CACNA1G, CAMK2A, Camk2b, CAMK2D, CAMK2G, GJB1, GRIN2B, ITPR1, KCND3, KCNG3, KCNK1, KCNK4, KCNMA1, KCNS1, NDRG2, P2RX4 (includes EG:18438), PKD1, PRKCB, PSEN2, PVRL1, RAMP2, RYR1, RYR3, SCN5A, SLC11A2, SLC4A4, TRPC5, YWHAB	33
Nervous System Development and Function	morphology	morphology of rhombencephalon	8.57E-03	BCR, CACNA2D2, CCND1, DYRK1A, ERBB3, FAIM2, FGFR1 (includes EG:14182), FMR1, FOXP2, GLI3, Gnas (includes EG:100361691), MAPK8IP1, MID1 (includes EG:100330952), MYH10, NFIA, RARA, SLC1A3, SPTBN4, UBE4B, ZNF423	20
Organ Morphology	morphology	morphology of rhombencephalon	8.57E-03	BCR, CACNA2D2, CCND1, DYRK1A, ERBB3, FAIM2, FGFR1 (includes EG:14182), FMR1, FOXP2, GLI3, Gnas (includes EG:100361691), MAPK8IP1, MID1 (includes EG:100330952), MYH10, NFIA, RARA, SLC1A3, SPTBN4, UBE4B, ZNF423	20
Lymphoid Tissue Structure and Development	abnormal morphology	abnormal morphology of spleen	8.65E-03	ABCC4 (includes EG:10257), ACVR2B, ALPL, BCL2, CBFA2T3, CCND1, CD247, CD40, CD80 (includes EG:12519), CDK6, CSF1R, E2F2, FLI1, FZD9, GIMAP1-GIMAP5, GPC3, IGFBP2, IRF8, JAK3, KLF13, LAG3, PIK3CD, PSEN2, SATB1, SLC4A4, SMAD3, STAT5B, TGFBR3, TNFSF12, WWOX	30
Organ Morphology	abnormal morphology	abnormal morphology of spleen	8.65E-03	ABCC4 (includes EG:10257), ACVR2B, ALPL, BCL2, CBFA2T3, CCND1, CD247, CD40, CD80 (includes EG:12519), CDK6, CSF1R, E2F2, FLI1, FZD9, GIMAP1-GIMAP5, GPC3, IGFBP2, IRF8, JAK3, KLF13, LAG3, PIK3CD, PSEN2, SATB1, SLC4A4, SMAD3, STAT5B, TGFBR3, TNFSF12, WWOX	30
Endocrine System Disorders	pituitary dysfunction	pituitary dysfunction	8.83E-03	ADRA1A, FGFR1 (includes EG:14182), GPC3, GPC4, H19, KCNQ1, KCNQ1OT1, mir-675, NELF, RAMP2, SOX3	11
Reproductive System Disease	pituitary dysfunction	pituitary dysfunction	8.83E-03	ADRA1A, FGFR1 (includes EG:14182), GPC3, GPC4, H19, KCNQ1, KCNQ1OT1, mir-675, NELF, RAMP2, SOX3	11
Cellular Movement	cell movement	cell movement of gonadal cell lines	8.93E-03	CD9, DOCK1, ELMO1, EPHB1, ITGA9, PODXL2, PTP4A3, REPS2	8
Reproductive System Development and Function	cell movement	cell movement of gonadal cell lines	8.93E-03	CD9, DOCK1, ELMO1, EPHB1, ITGA9, PODXL2, PTP4A3, REPS2	8
Nervous System Development and Function	abnormal morphology	abnormal morphology of vertebrae	9.24E-03	CYP26A1, DCHS1, FGFR1 (includes EG:14182), FGFR3, FOSL2, H19, HEXA, IGF2, LFNG, LTBP3, MESP2, RARA, RIPPLY2, RPS6KA3, SULF1, SULF2	16
Organismal Development	abnormal morphology	abnormal morphology of vertebrae	9.24E-03	CYP26A1, DCHS1, FGFR1 (includes EG:14182), FGFR3, FOSL2, H19, HEXA, IGF2, LFNG, LTBP3, MESP2, RARA, RIPPLY2, RPS6KA3, SULF1, SULF2	16
Embryonic Development	abnormal morphology	abnormal morphology of vertebrae	9.24E-03	CYP26A1, DCHS1, FGFR1 (includes EG:14182), FGFR3, FOSL2, H19, HEXA, IGF2, LFNG, LTBP3, MESP2, RARA, RIPPLY2, RPS6KA3, SULF1, SULF2	16
Organ Development	abnormal morphology	abnormal morphology of vertebrae	9.24E-03	CYP26A1, DCHS1, FGFR1 (includes EG:14182), FGFR3, FOSL2, H19, HEXA, IGF2, LFNG, LTBP3, MESP2, RARA, RIPPLY2, RPS6KA3, SULF1, SULF2	16
Skeletal and Muscular System Development and Function	abnormal morphology	abnormal morphology of vertebrae	9.24E-03	CYP26A1, DCHS1, FGFR1 (includes EG:14182), FGFR3, FOSL2, H19, HEXA, IGF2, LFNG, LTBP3, MESP2, RARA, RIPPLY2, RPS6KA3, SULF1, SULF2	16
Tissue Development	abnormal morphology	abnormal morphology of vertebrae	9.24E-03	CYP26A1, DCHS1, FGFR1 (includes EG:14182), FGFR3, FOSL2, H19, HEXA, IGF2, LFNG, LTBP3, MESP2, RARA, RIPPLY2, RPS6KA3, SULF1, SULF2	16
Organ Morphology	abnormal morphology	abnormal morphology of vertebrae	9.24E-03	CYP26A1, DCHS1, FGFR1 (includes EG:14182), FGFR3, FOSL2, H19, HEXA, IGF2, LFNG, LTBP3, MESP2, RARA, RIPPLY2, RPS6KA3, SULF1, SULF2	16
Connective Tissue Development and Function	abnormal morphology	abnormal morphology of vertebrae	9.24E-03	CYP26A1, DCHS1, FGFR1 (includes EG:14182), FGFR3, FOSL2, H19, HEXA, IGF2, LFNG, LTBP3, MESP2, RARA, RIPPLY2, RPS6KA3, SULF1, SULF2	16
Connective Tissue Disorders	arthritis	arthritis	9.35E-03	ABCB1, ACTL6A, ADRA1A, ALPL, ATAT1, ATXN1, BAD, BRMS1, CACNA2D2, CACNA2D3, CAMK2D, CASP8, CCND3, CD247, CD4, CD40, CD44, CD80 (includes EG:12519), CD83, CD97, CDH1, CELF2, COL4A2, COL9A2, COMP, CRY2, CYP4F3, DCTN1, EHMT2 (includes EG:10919), EIF1B, FAM101B, FCGRT, FCRL3, FGFR1 (includes EG:14182), FRY, GABRE, GALNT2, GNB2, GPC4, GRB10, GSR, IGFBP5, IGFBP7, IL4R, ITPR1, KIF5A, KLF12, KLF13, LEMD2,…	101
Skeletal and Muscular Disorders	arthritis	arthritis	9.35E-03	ABCB1, ACTL6A, ADRA1A, ALPL, ATAT1, ATXN1, BAD, BRMS1, CACNA2D2, CACNA2D3, CAMK2D, CASP8, CCND3, CD247, CD4, CD40, CD44, CD80 (includes EG:12519), CD83, CD97, CDH1, CELF2, COL4A2, COL9A2, COMP, CRY2, CYP4F3, DCTN1, EHMT2 (includes EG:10919), EIF1B, FAM101B, FCGRT, FCRL3, FGFR1 (includes EG:14182), FRY, GABRE, GALNT2, GNB2, GPC4, GRB10, GSR, IGFBP5, IGFBP7, IL4R, ITPR1, KIF5A, KLF12, KLF13, LEMD2,…	101
Inflammatory Disease	arthritis	arthritis	9.35E-03	ABCB1, ACTL6A, ADRA1A, ALPL, ATAT1, ATXN1, BAD, BRMS1, CACNA2D2, CACNA2D3, CAMK2D, CASP8, CCND3, CD247, CD4, CD40, CD44, CD80 (includes EG:12519), CD83, CD97, CDH1, CELF2, COL4A2, COL9A2, COMP, CRY2, CYP4F3, DCTN1, EHMT2 (includes EG:10919), EIF1B, FAM101B, FCGRT, FCRL3, FGFR1 (includes EG:14182), FRY, GABRE, GALNT2, GNB2, GPC4, GRB10, GSR, IGFBP5, IGFBP7, IL4R, ITPR1, KIF5A, KLF12, KLF13, LEMD2,…	101
Tissue Morphology	quantity	quantity of double-positive thymocyte	9.41E-03	ABCB1, BCL11B, BCL2, CCND3, CD247, CD4, CD80 (includes EG:12519), CUX1, GRAP2, ITK, KLF13, PIK3CD, RUNX1, TNFSF12, ZEB1	15
Hematological System Development and Function	quantity	quantity of double-positive thymocyte	9.41E-03	ABCB1, BCL11B, BCL2, CCND3, CD247, CD4, CD80 (includes EG:12519), CUX1, GRAP2, ITK, KLF13, PIK3CD, RUNX1, TNFSF12, ZEB1	15
Hematopoiesis	quantity	quantity of double-positive thymocyte	9.41E-03	ABCB1, BCL11B, BCL2, CCND3, CD247, CD4, CD80 (includes EG:12519), CUX1, GRAP2, ITK, KLF13, PIK3CD, RUNX1, TNFSF12, ZEB1	15
Cellular Assembly and Organization	rearrangement	rearrangement of actin cytoskeleton	9.50E-03	BAIAP2, CD9, CDH1, PACSIN1, PALLD, PRKCZ	6
Cellular Assembly and Organization	quantity	quantity of intercellular junctions	9.50E-03	BSN, CDH1, CHAT, FMR1, GJB1, RELN	6
Cellular Development	proliferation	proliferation of germ cells	9.50E-03	ETV5, NCOA2, PCSK4, TAF4B, TSC22D3, ZBTB16	6
Tissue Development	quantity	quantity of intercellular junctions	9.50E-03	BSN, CDH1, CHAT, FMR1, GJB1, RELN	6
Cell Death and Survival	degeneration	degeneration of hair cells	9.50E-03	GRID1, KCNE1, KCNMA1, KCNQ1, PAX8 (includes EG:18510), S1PR2, SLC1A3	7
Renal and Urological System Development and Function	lack	lack of kidney	9.50E-03	ACVR2B, GFRA1, GRIP1, LAMC1, NFIA, RARA, TGFB2	7
Organ Morphology	lack	lack of kidney	9.50E-03	ACVR2B, GFRA1, GRIP1, LAMC1, NFIA, RARA, TGFB2	7
Cancer	sezary syndrome	sezary syndrome	9.50E-03	DTX1, HIC1, JAK3, MNT, NAV3, ZEB1	6
Cell-To-Cell Signaling and Interaction	quantity	quantity of intercellular junctions	9.50E-03	BSN, CDH1, CHAT, FMR1, GJB1, RELN	6
Cellular Compromise	degeneration	degeneration of hair cells	9.50E-03	GRID1, KCNE1, KCNMA1, KCNQ1, PAX8 (includes EG:18510), S1PR2, SLC1A3	7
Reproductive System Development and Function	proliferation	proliferation of germ cells	9.50E-03	ETV5, NCOA2, PCSK4, TAF4B, TSC22D3, ZBTB16	6
Cellular Growth and Proliferation	proliferation	proliferation of germ cells	9.50E-03	ETV5, NCOA2, PCSK4, TAF4B, TSC22D3, ZBTB16	6
Dermatological Diseases and Conditions	sezary syndrome	sezary syndrome	9.50E-03	DTX1, HIC1, JAK3, MNT, NAV3, ZEB1	6
Hematological Disease	sezary syndrome	sezary syndrome	9.50E-03	DTX1, HIC1, JAK3, MNT, NAV3, ZEB1	6
Nervous System Development and Function	development	development of dopaminergic neurons	9.60E-03	FGFR1 (includes EG:14182), FGFR3, PAX5	3
Cell Morphology	abnormal morphology	abnormal morphology of Paneth cells	9.60E-03	EPHB2, EPHB3, SPDEF	3
Cellular Assembly and Organization	dissociation	dissociation of filaments	9.60E-03	COL18A1, NEFH, NEFL	3
Cellular Assembly and Organization	maintenance	maintenance of intercellular junctions	9.60E-03	CSF1R, PLEKHA7, SHROOM2	3
Cellular Function and Maintenance	maintenance	maintenance of intercellular junctions	9.60E-03	CSF1R, PLEKHA7, SHROOM2	3
Cellular Development	development	development of dopaminergic neurons	9.60E-03	FGFR1 (includes EG:14182), FGFR3, PAX5	3
Cellular Development	development	development of mesenchymal stem cells	9.60E-03	SMAD3, TNFSF12, TSC22D3	3
Cellular Development	myelopoiesis	myelopoiesis of bone marrow cells	9.60E-03	CD44, PECAM1, RARA	3
Organismal Development	development	development of mesenchymal stem cells	9.60E-03	SMAD3, TNFSF12, TSC22D3	3
Organismal Development	development	development of vertebral body	9.60E-03	LFNG, NFIX, SOX6	3
Organismal Development	myelopoiesis	myelopoiesis of bone marrow cells	9.60E-03	CD44, PECAM1, RARA	3
Embryonic Development	development	development of mesenchymal stem cells	9.60E-03	SMAD3, TNFSF12, TSC22D3	3
Embryonic Development	development	development of vertebral body	9.60E-03	LFNG, NFIX, SOX6	3
Embryonic Development	myelopoiesis	myelopoiesis of bone marrow cells	9.60E-03	CD44, PECAM1, RARA	3
Organ Development	development	development of mesenchymal stem cells	9.60E-03	SMAD3, TNFSF12, TSC22D3	3
Organ Development	development	development of vertebral body	9.60E-03	LFNG, NFIX, SOX6	3
Organ Development	myelopoiesis	myelopoiesis of bone marrow cells	9.60E-03	CD44, PECAM1, RARA	3
Skeletal and Muscular System Development and Function	development	development of vertebral body	9.60E-03	LFNG, NFIX, SOX6	3
Tissue Development	development	development of dopaminergic neurons	9.60E-03	FGFR1 (includes EG:14182), FGFR3, PAX5	3
Tissue Development	development	development of mesenchymal stem cells	9.60E-03	SMAD3, TNFSF12, TSC22D3	3
Tissue Development	development	development of vertebral body	9.60E-03	LFNG, NFIX, SOX6	3
Tissue Development	adhesion	adhesion of neuroblastoma cell lines	9.60E-03	CASP8, MYH9 (includes EG:17886), NME3	3
Tissue Development	myelopoiesis	myelopoiesis of bone marrow cells	9.60E-03	CD44, PECAM1, RARA	3
Lymphoid Tissue Structure and Development	development	development of mesenchymal stem cells	9.60E-03	SMAD3, TNFSF12, TSC22D3	3
Lymphoid Tissue Structure and Development	myelopoiesis	myelopoiesis of bone marrow cells	9.60E-03	CD44, PECAM1, RARA	3
Digestive System Development and Function	abnormal morphology	abnormal morphology of Paneth cells	9.60E-03	EPHB2, EPHB3, SPDEF	3
Neurological Disease	incoordination	incoordination	9.60E-03	FMR1, SLC1A3, SPTBN4	3
Cell-To-Cell Signaling and Interaction	adhesion	adhesion of neuroblastoma cell lines	9.60E-03	CASP8, MYH9 (includes EG:17886), NME3	3
Cell-To-Cell Signaling and Interaction	maintenance	maintenance of intercellular junctions	9.60E-03	CSF1R, PLEKHA7, SHROOM2	3
Connective Tissue Development and Function	development	development of vertebral body	9.60E-03	LFNG, NFIX, SOX6	3
Hematological System Development and Function	myelopoiesis	myelopoiesis of bone marrow cells	9.60E-03	CD44, PECAM1, RARA	3
Hematopoiesis	myelopoiesis	myelopoiesis of bone marrow cells	9.60E-03	CD44, PECAM1, RARA	3
Cellular Development	proliferation	proliferation of tumor cell lines	1.00E-02	AATF, ABCB1, ACACA, ACRBP, ACSL5, ALK (includes EG:11682), BAD, BCAR1, BCL2, BCR, BDKRB2, BIN1, CABLES1, CACNA1G, CASP8, CCND1, CCND3, CD4, CD40, CD44, CD80 (includes EG:12519), CDH1, CDH13, CDK6, COL18A1, COL4A2, DBC1, DCC, DUSP4, DYNC1H1, EHMT2 (includes EG:10919), ENC1, ERBB3, ETV6, FANCC, FASN, FGFR1 (includes EG:14182), FGFR3, FLI1, FXN, FZD9, GADD45G, GALNT2, GCAT, GNG4, GNG7, GPC1, GPC3, G…	130
Gene Expression	transcription	transcription of DNA	1.00E-02	AATF, ACVR2B, APBB2, ASH2L, ATRX, ATXN1, BCL11B, BCOR, BHLHA15, C14orf166, CBFA2T3, CDH1, CDK5RAP2, CHD2, COL4A2, CREB3L2, CRY2, CSRNP3, CUX1, CUX2, DAB2IP, DRGX, DTX1, E2F2, EBF3, EHMT2 (includes EG:10919), ENG, ERF, ERN2, ESX1, ETV5, ETV6, EZH1, FGFR3, FHOD1, FLI1, FOSL2, FOXK1, FOXN3, FOXP2, FZD1, FZD2, FZD7, GAS7, GATAD2A, GCM2, GLI3, GLIS1, GTF2I, GTF3C1, HDAC5, HDAC8, HIC1, HIVEP1, HNF1A, H…	141
Cellular Growth and Proliferation	proliferation	proliferation of tumor cell lines	1.00E-02	AATF, ABCB1, ACACA, ACRBP, ACSL5, ALK (includes EG:11682), BAD, BCAR1, BCL2, BCR, BDKRB2, BIN1, CABLES1, CACNA1G, CASP8, CCND1, CCND3, CD4, CD40, CD44, CD80 (includes EG:12519), CDH1, CDH13, CDK6, COL18A1, COL4A2, DBC1, DCC, DUSP4, DYNC1H1, EHMT2 (includes EG:10919), ENC1, ERBB3, ETV6, FANCC, FASN, FGFR1 (includes EG:14182), FGFR3, FLI1, FXN, FZD9, GADD45G, GALNT2, GCAT, GNG4, GNG7, GPC1, GPC3, G…	130
Nervous System Development and Function	action potential	action potential of nervous tissue	1.02E-02	ADORA2A, CAMK2A, CD247, CHST10, DLGAP3, GRIN2B, JPH3, OTOS, SEZ6, STX1A	10
Cell Morphology	extension	extension of plasma membrane projections	1.02E-02	ATXN1, BCAR1, CD44, CDH1, DISC1, ITPR1, KALRN, MBP, MYH10, MYH9 (includes EG:17886), NFIA, NFIX, NTN1, SEMA4F, TWF2	15
Cellular Assembly and Organization	extension	extension of plasma membrane projections	1.02E-02	ATXN1, BCAR1, CD44, CDH1, DISC1, ITPR1, KALRN, MBP, MYH10, MYH9 (includes EG:17886), NFIA, NFIX, NTN1, SEMA4F, TWF2	15
Cellular Function and Maintenance	extension	extension of plasma membrane projections	1.02E-02	ATXN1, BCAR1, CD44, CDH1, DISC1, ITPR1, KALRN, MBP, MYH10, MYH9 (includes EG:17886), NFIA, NFIX, NTN1, SEMA4F, TWF2	15
Cell-To-Cell Signaling and Interaction	action potential	action potential of nervous tissue	1.02E-02	ADORA2A, CAMK2A, CD247, CHST10, DLGAP3, GRIN2B, JPH3, OTOS, SEZ6, STX1A	10
Cellular Development	development	development of stem cells	1.03E-02	BCL11B, ENG, MSI2, PAX7, SMAD3, TNFSF12, TSC22D3, WNT7B	8
Nervous System Development and Function	excitatory postsynaptic potential	excitatory postsynaptic potential of neurons	1.04E-02	ADORA2A, CAMK2A, CD247, CHST10, DLGAP3, GRIN2B, JPH3, SEZ6, STX1A	9
Cell-To-Cell Signaling and Interaction	excitatory postsynaptic potential	excitatory postsynaptic potential of neurons	1.04E-02	ADORA2A, CAMK2A, CD247, CHST10, DLGAP3, GRIN2B, JPH3, SEZ6, STX1A	9
Cellular Assembly and Organization	quantity	quantity of gap junctions	1.05E-02	BSN, CHAT, FMR1, GJB1, RELN	5
Tissue Development	quantity	quantity of gap junctions	1.05E-02	BSN, CHAT, FMR1, GJB1, RELN	5
Cancer	oligodendroglioma	oligodendroglioma	1.05E-02	CCND1, DOCK1, ELMO1, IGFBP2, RASAL1	5
Neurological Disease	oligodendroglioma	oligodendroglioma	1.05E-02	CCND1, DOCK1, ELMO1, IGFBP2, RASAL1	5
Cell-To-Cell Signaling and Interaction	quantity	quantity of gap junctions	1.05E-02	BSN, CHAT, FMR1, GJB1, RELN	5
Cancer	Waldenstrom's macroglobulinemia	Waldenstrom's macroglobulinemia	1.06E-02	CASP8, CD247, CNTFR, CSF1R, DCC, DUSP4, E2F2, FASN, GFAP, GRIP1, GTF2I, HDAC5, HDAC8, HSF4, MAPK8IP1, PAX5, PRKCA, PRKCB, SATB1, STRN, XIRP1, ZNF423	22
Neurological Disease	ataxia	ataxia	1.06E-02	ARX, ATCAY, ATXN1, CACNA2D2, CACNG2, CACNG7, Camk2b, CIT, DAB1, FXN, Gnas (includes EG:100361691), ITPR1, KCNMA1, KCNN3, MAPK8IP1, NFIX, RELN, SCN5A, SLC1A1, SLC1A3, UBE4B, ZNF423	22
Hematological Disease	Waldenstrom's macroglobulinemia	Waldenstrom's macroglobulinemia	1.06E-02	CASP8, CD247, CNTFR, CSF1R, DCC, DUSP4, E2F2, FASN, GFAP, GRIP1, GTF2I, HDAC5, HDAC8, HSF4, MAPK8IP1, PAX5, PRKCA, PRKCB, SATB1, STRN, XIRP1, ZNF423	22
Immunological Disease	Waldenstrom's macroglobulinemia	Waldenstrom's macroglobulinemia	1.06E-02	CASP8, CD247, CNTFR, CSF1R, DCC, DUSP4, E2F2, FASN, GFAP, GRIP1, GTF2I, HDAC5, HDAC8, HSF4, MAPK8IP1, PAX5, PRKCA, PRKCB, SATB1, STRN, XIRP1, ZNF423	22
Cellular Movement	cell movement	cell movement of fibroblasts	1.10E-02	BCAR1, CCND1, CD44, COL1A1 (includes EG:1277), ERBB3, FLNB, GRB7, IGF2R, MAPKAPK2, MRAS, MRC2, PALLD, PRKCE, PXN, SDC4, SMAD3, SYNE2, TGFBR2, WASF2	19
Connective Tissue Development and Function	cell movement	cell movement of fibroblasts	1.10E-02	BCAR1, CCND1, CD44, COL1A1 (includes EG:1277), ERBB3, FLNB, GRB7, IGF2R, MAPKAPK2, MRAS, MRC2, PALLD, PRKCE, PXN, SDC4, SMAD3, SYNE2, TGFBR2, WASF2	19
Behavior	circling behavior	circling behavior	1.11E-02	BCR, EFNB2, EPHB2, EPHB3, KCNE1, KCNMA1, KCNQ1	7
Nervous System Development and Function	synaptogenesis	synaptogenesis	1.12E-02	BSN, CACNA2D2, CACNG2, CHAT, DCC, DISC1, DLG4, DLGAP3, EPHB1, EPHB3, FMR1, KALRN, LAMC1, NRXN1, NRXN2, SHANK1, UTRN	17
Cellular Assembly and Organization	synaptogenesis	synaptogenesis	1.12E-02	BSN, CACNA2D2, CACNG2, CHAT, DCC, DISC1, DLG4, DLGAP3, EPHB1, EPHB3, FMR1, KALRN, LAMC1, NRXN1, NRXN2, SHANK1, UTRN	17
Cellular Function and Maintenance	synaptogenesis	synaptogenesis	1.12E-02	BSN, CACNA2D2, CACNG2, CHAT, DCC, DISC1, DLG4, DLGAP3, EPHB1, EPHB3, FMR1, KALRN, LAMC1, NRXN1, NRXN2, SHANK1, UTRN	17
Tissue Development	synaptogenesis	synaptogenesis	1.12E-02	BSN, CACNA2D2, CACNG2, CHAT, DCC, DISC1, DLG4, DLGAP3, EPHB1, EPHB3, FMR1, KALRN, LAMC1, NRXN1, NRXN2, SHANK1, UTRN	17
Cellular Movement	cell movement	cell movement of connective tissue cells	1.12E-02	BCAR1, CCND1, CD44, COL1A1 (includes EG:1277), ERBB3, FLNB, GRB7, IGF2R, KCNMA1, MAPKAPK2, MMP14, MRAS, MRC2, MYH10, PALLD, PRKCE, PXN, SDC4, SMAD3, SYNE2, TGFBR2, WASF2	22
Cell-To-Cell Signaling and Interaction	synaptogenesis	synaptogenesis	1.12E-02	BSN, CACNA2D2, CACNG2, CHAT, DCC, DISC1, DLG4, DLGAP3, EPHB1, EPHB3, FMR1, KALRN, LAMC1, NRXN1, NRXN2, SHANK1, UTRN	17
Cellular Development	differentiation	arrest in differentiation of cells	1.13E-02	CASP8, CBFA2T3, CD40, CD83, GRAP2, IRF8, JAK3, MEIS1, RARA, RUNX1, SATB1, STAT5B, ZBTB16	13
Organismal Development	morphology	morphology of cranium	1.14E-02	ECE1, FGFR1 (includes EG:14182), HEXA, HSPG2, LTBP3, MMP14, MMP16, MNT, NDST1, SLC4A4	10
Embryonic Development	morphology	morphology of cranium	1.14E-02	ECE1, FGFR1 (includes EG:14182), HEXA, HSPG2, LTBP3, MMP14, MMP16, MNT, NDST1, SLC4A4	10
Organ Development	morphology	morphology of cranium	1.14E-02	ECE1, FGFR1 (includes EG:14182), HEXA, HSPG2, LTBP3, MMP14, MMP16, MNT, NDST1, SLC4A4	10
Skeletal and Muscular System Development and Function	morphology	morphology of cranium	1.14E-02	ECE1, FGFR1 (includes EG:14182), HEXA, HSPG2, LTBP3, MMP14, MMP16, MNT, NDST1, SLC4A4	10
Tissue Development	morphology	morphology of cranium	1.14E-02	ECE1, FGFR1 (includes EG:14182), HEXA, HSPG2, LTBP3, MMP14, MMP16, MNT, NDST1, SLC4A4	10
Organ Morphology	morphology	morphology of cranium	1.14E-02	ECE1, FGFR1 (includes EG:14182), HEXA, HSPG2, LTBP3, MMP14, MMP16, MNT, NDST1, SLC4A4	10
Connective Tissue Development and Function	morphology	morphology of cranium	1.14E-02	ECE1, FGFR1 (includes EG:14182), HEXA, HSPG2, LTBP3, MMP14, MMP16, MNT, NDST1, SLC4A4	10
Cell Cycle	G2/M phase transition	arrest in G2/M phase transition of tumor cell lines	1.14E-02	BCL2, BRSK2 (includes EG:100334759), CCND1, DCC, IGF2, MAP2K6	6
Cellular Development	differentiation	differentiation of red blood cells	1.16E-02	ANKRD54, BCL2, BCR, BRD1, CDK6, ETV6, FLI1, KLF13, PALLD, PLCB1, PRKCA, RUNX1, STAT5B, TNFSF12, ZFPM1, ZMYM2	16
Hematological System Development and Function	differentiation	differentiation of red blood cells	1.16E-02	ANKRD54, BCL2, BCR, BRD1, CDK6, ETV6, FLI1, KLF13, PALLD, PLCB1, PRKCA, RUNX1, STAT5B, TNFSF12, ZFPM1, ZMYM2	16
Hematopoiesis	differentiation	differentiation of red blood cells	1.16E-02	ANKRD54, BCL2, BCR, BRD1, CDK6, ETV6, FLI1, KLF13, PALLD, PLCB1, PRKCA, RUNX1, STAT5B, TNFSF12, ZFPM1, ZMYM2	16
Neurological Disease	dyskinesia	dyskinesia	1.18E-02	ADCY5, ADORA2A, ADRA1A, AIG1, AQP4, ATP2B1, BAIAP2, BCL11B, BCL2, CACNA2D3, CAMK2A, CASP8, CD44, CDS1, CHAT, CHRND, CORO2B, CPNE5, CYTH1, ELMO1, EPHB2, ETV5, FAM107A, FOXN3, GABRE, GFAP, GNB5 (includes EG:10681), GNG7, GRIN2B, HDAC5, HTR1D, ITPR1, KAZN, KCNAB2, KCNIP1, KCNMA1, KCNN3, KCTD17, MAP3K5, MEIS2, MICALL1, NAP1L5, NAPA, NEFL, NOTCH2, NRGN, PGAM2, PLCB1, PPP1CB, PRKCB, RBFOX1, RCAN1, RERE…	71
Cardiovascular Disease	heart disease	heart disease	1.18E-02	ABCB8, ABCC4 (includes EG:10257), ABCC9, ACVR2B, ADORA2A, ADRA1A, ARSB, ASIC3, ATP1A2, BCL2, BDKRB2, BIN1, CACNA1C, CACNA1G, CACNA1H, CACNA1I, CAMTA1, CASP8, CAV3, CD44, CDH13, CHRND, CSF1R, CSMD1, DOCK1, DOCK9, DYRK1A, ECE1, EGLN1, ENG, ERBB3, FXN, GABRE, GPC3, HSPG2, IGF2R, KALRN, KCNE1, KCNMA1, KCNQ1, KIAA0319L, KIAA1598, KLF15, LDB3, LGALS2, LRIG1, MAOA, MAP2K6, MAP3K5, MAPKAPK2, MEIS1, MYH10…	90
Cellular Function and Maintenance	homeostasis	T cell homeostasis	1.20E-02	BAD, BCL11B, BCL2, CASP8, CCND1, CD247, CD4, CD5, CD80 (includes EG:12519), CD83, CHST3, CUX1, DTX1, E2F2, FANCC, FZD7, GADD45G, GIMAP1-GIMAP5, GLI3, GRAP2, HNF1A, IGF2, IGF2R, IL4R, IRF8, ITK, JAK3, LAG3, LFNG, LMO1, MAD1L1, MBP, MLLT10, MNT, PAX5, PIK3CD, PRKCZ, RASGRP4, RORA, RUNX1, SATB1, SEMA4A, SLC3A2, SMAD3, SMAD7, STAT5B, TBX21, TGFBR2, TXK, ZBTB16, ZEB1, ZFPM1	52
Organ Morphology	abnormal morphology	abnormal morphology of placenta	1.20E-02	CD247, EGLN1, ERF, ESRRB, GRB10, IGF2, IGF2R, LPAR3, NRK, PKD1, TFEB	11
Neurological Disease	Huntington's disease	Huntington's disease	1.20E-02	ADCY5, ADORA2A, ADRA1A, AIG1, AQP4, ATP2B1, BAIAP2, BCL11B, BCL2, CACNA2D3, CAMK2A, CASP8, CD44, CDS1, CHAT, CORO2B, CPNE5, CYTH1, ELMO1, EPHB2, ETV5, FAM107A, FOXN3, GABRE, GFAP, GNB5 (includes EG:10681), GNG7, GRIN2B, HDAC5, ITPR1, KAZN, KCNAB2, KCNIP1, KCNN3, KCTD17, MAP3K5, MEIS2, MICALL1, NAP1L5, NAPA, NEFL, NOTCH2, NRGN, PGAM2, PLCB1, PPP1CB, PRKCB, RBFOX1, RCAN1, RERE, RFX4, RYR1, RYR3, SC…	68
Hereditary Disorder	sex-linked hereditary disorder	sex-linked hereditary disorder	1.20E-02	ADRA1A, ARX, ATRX, BCOR, CD40, CUL4B, FHL1 (includes EG:14199), FMR1, GJB1, GPC3, GPC4, JAK3, MAOA, MBTPS2, MID1 (includes EG:100330952), MYL4, OTC, RPS6KA3, SCN5A, SLC1A1, SLC1A3, SOX3, TAZ, TNNT3, XIAP, ZDHHC15	26
Hereditary Disorder	Huntington's disease	Huntington's disease	1.20E-02	ADCY5, ADORA2A, ADRA1A, AIG1, AQP4, ATP2B1, BAIAP2, BCL11B, BCL2, CACNA2D3, CAMK2A, CASP8, CD44, CDS1, CHAT, CORO2B, CPNE5, CYTH1, ELMO1, EPHB2, ETV5, FAM107A, FOXN3, GABRE, GFAP, GNB5 (includes EG:10681), GNG7, GRIN2B, HDAC5, ITPR1, KAZN, KCNAB2, KCNIP1, KCNN3, KCTD17, MAP3K5, MEIS2, MICALL1, NAP1L5, NAPA, NEFL, NOTCH2, NRGN, PGAM2, PLCB1, PPP1CB, PRKCB, RBFOX1, RCAN1, RERE, RFX4, RYR1, RYR3, SC…	68
Skeletal and Muscular Disorders	Huntington's disease	Huntington's disease	1.20E-02	ADCY5, ADORA2A, ADRA1A, AIG1, AQP4, ATP2B1, BAIAP2, BCL11B, BCL2, CACNA2D3, CAMK2A, CASP8, CD44, CDS1, CHAT, CORO2B, CPNE5, CYTH1, ELMO1, EPHB2, ETV5, FAM107A, FOXN3, GABRE, GFAP, GNB5 (includes EG:10681), GNG7, GRIN2B, HDAC5, ITPR1, KAZN, KCNAB2, KCNIP1, KCNN3, KCTD17, MAP3K5, MEIS2, MICALL1, NAP1L5, NAPA, NEFL, NOTCH2, NRGN, PGAM2, PLCB1, PPP1CB, PRKCB, RBFOX1, RCAN1, RERE, RFX4, RYR1, RYR3, SC…	68
Hematological System Development and Function	homeostasis	T cell homeostasis	1.20E-02	BAD, BCL11B, BCL2, CASP8, CCND1, CD247, CD4, CD5, CD80 (includes EG:12519), CD83, CHST3, CUX1, DTX1, E2F2, FANCC, FZD7, GADD45G, GIMAP1-GIMAP5, GLI3, GRAP2, HNF1A, IGF2, IGF2R, IL4R, IRF8, ITK, JAK3, LAG3, LFNG, LMO1, MAD1L1, MBP, MLLT10, MNT, PAX5, PIK3CD, PRKCZ, RASGRP4, RORA, RUNX1, SATB1, SEMA4A, SLC3A2, SMAD3, SMAD7, STAT5B, TBX21, TGFBR2, TXK, ZBTB16, ZEB1, ZFPM1	52
Reproductive System Development and Function	abnormal morphology	abnormal morphology of placenta	1.20E-02	CD247, EGLN1, ERF, ESRRB, GRB10, IGF2, IGF2R, LPAR3, NRK, PKD1, TFEB	11
Cell-mediated Immune Response	homeostasis	T cell homeostasis	1.20E-02	BAD, BCL11B, BCL2, CASP8, CCND1, CD247, CD4, CD5, CD80 (includes EG:12519), CD83, CHST3, CUX1, DTX1, E2F2, FANCC, FZD7, GADD45G, GIMAP1-GIMAP5, GLI3, GRAP2, HNF1A, IGF2, IGF2R, IL4R, IRF8, ITK, JAK3, LAG3, LFNG, LMO1, MAD1L1, MBP, MLLT10, MNT, PAX5, PIK3CD, PRKCZ, RASGRP4, RORA, RUNX1, SATB1, SEMA4A, SLC3A2, SMAD3, SMAD7, STAT5B, TBX21, TGFBR2, TXK, ZBTB16, ZEB1, ZFPM1	52
Cardiovascular System Development and Function	development	development of cardiovascular tissue	1.21E-02	ANPEP, CD44, CDH13, COL18A1, COL1A1 (includes EG:1277), COL4A2, CSF1R, EFNB2, EGLN1, ENG, FGFR1 (includes EG:14182), FGFR3, GLI3, GPC1, HSPG2, IGF2, IL4R, NRG2, NTN1, PDE2A, PIP5K1C, PRKCA, PRKCE, PROX1, RASA3, RCAN1, SULF1, TAZ, TGFB2, TGFBR2, TGFBR3, TMOD1, TNFSF12, TNFSF15, WASF2, XIAP, ZFPM1	37
Tissue Development	development	development of cardiovascular tissue	1.21E-02	ANPEP, CD44, CDH13, COL18A1, COL1A1 (includes EG:1277), COL4A2, CSF1R, EFNB2, EGLN1, ENG, FGFR1 (includes EG:14182), FGFR3, GLI3, GPC1, HSPG2, IGF2, IL4R, NRG2, NTN1, PDE2A, PIP5K1C, PRKCA, PRKCE, PROX1, RASA3, RCAN1, SULF1, TAZ, TGFB2, TGFBR2, TGFBR3, TMOD1, TNFSF12, TNFSF15, WASF2, XIAP, ZFPM1	37
Cellular Assembly and Organization	development	development of gap junctions	1.23E-02	BSN, CACNA2D2, CACNG2, CHAT, DCC, DISC1, DLG4, DLGAP3, EPHB1, EPHB3, FMR1, GJB1, KALRN, LAMC1, NRXN1, NRXN2, SHANK1, UTRN	18
Cellular Function and Maintenance	development	development of gap junctions	1.23E-02	BSN, CACNA2D2, CACNG2, CHAT, DCC, DISC1, DLG4, DLGAP3, EPHB1, EPHB3, FMR1, GJB1, KALRN, LAMC1, NRXN1, NRXN2, SHANK1, UTRN	18
Tissue Development	development	development of gap junctions	1.23E-02	BSN, CACNA2D2, CACNG2, CHAT, DCC, DISC1, DLG4, DLGAP3, EPHB1, EPHB3, FMR1, GJB1, KALRN, LAMC1, NRXN1, NRXN2, SHANK1, UTRN	18
Cell-To-Cell Signaling and Interaction	development	development of gap junctions	1.23E-02	BSN, CACNA2D2, CACNG2, CHAT, DCC, DISC1, DLG4, DLGAP3, EPHB1, EPHB3, FMR1, GJB1, KALRN, LAMC1, NRXN1, NRXN2, SHANK1, UTRN	18
Cell Death and Survival	apoptosis	apoptosis of lymphoma cell lines	1.25E-02	BCL2, BCR, CASP8, CCND3, CD4, CD40, FXN, IGFBP7, IRF8, JAK3, PDE4B, PRKCB, PRKCZ, RARA, RUNX1, SMAD7, TGFB2, WWOX, XIAP	19
Cell Death and Survival	apoptosis	apoptosis of kidney cell lines	1.25E-02	AATF, BAD, BCL2, CASP8, CD44, CUL4B, DCC, DUSP4, GNB2, GRIN2B, ITPR1, KLB, MAP2K6, MAP3K5, NRGN, PKD1, PPARD, PSEN2, SLK, SMAD7, SPHK1, XIAP, ZHX2	23
Cell Death and Survival	apoptosis	apoptosis of leukocyte cell lines	1.26E-02	BAD, BCL2, BCR, CASP8, CD40, CD44, COL1A1 (includes EG:1277), ETV6, FGFR1 (includes EG:14182), HK1, NRGN, PDGFRB, PRKCZ, PXN, RUNX1, SMAD7, STAT5B, TGFB2, XIAP, ZMYM2	20
Cell Cycle	G2/M phase	G2/M phase	1.26E-02	ABCB1, ATRX, BCL2, BRSK2 (includes EG:100334759), CCND1, CDC25C, CDH13, CLSPN, DCC, FANCC, GADD45G, IGF2, IGFBP5, IL4R, MAP2K6, MGMT, NEK11, PLCB1, SULF1, TAOK3, WNT10B	21
Cell Signaling	activation	activation of enzyme	1.27E-02	ASAP2, BCL2, ITSN1, MMP16, MMP17, PRKCE, PSEN2, SERPINA3, VAC14, YWHAB	10
Nervous System Development and Function	development	development of cranial nerve	1.29E-02	DRGX, EPHB1, EPHB2, ERBB3, GLI3, NAV2, SLC1A3	7
Tissue Development	development	development of cranial nerve	1.29E-02	DRGX, EPHB1, EPHB2, ERBB3, GLI3, NAV2, SLC1A3	7
Neurological Disease	neurological signs	neurological signs	1.29E-02	ADCY5, ADORA2A, ADRA1A, AIG1, AQP4, ARX, ATP2B1, BAIAP2, BCL11B, BCL2, CACNA2D3, CAMK2A, CASP8, CD44, CDS1, CHAT, CHRND, CORO2B, CPNE5, CYTH1, ELMO1, EPHB2, ETV5, FAM107A, FOXN3, GABRE, GFAP, GNB5 (includes EG:10681), GNG7, GRIN2B, HDAC5, HTR1D, ITPR1, KAZN, KCNAB2, KCNIP1, KCNMA1, KCNN3, KCTD17, MAP3K5, MEIS2, MICALL1, NAP1L5, NAPA, NEFL, NOTCH2, NRGN, PGAM2, PLCB1, PPP1CB, PRKCB, RBFOX1, RCAN1,…	72
Nervous System Development and Function	abnormal morphology	abnormal morphology of lumbar vertebra	1.31E-02	DCHS1, H19, IGF2, LFNG, RARA	5
Nervous System Development and Function	function	function of blood-brain barrier	1.31E-02	ABCB1, ABCC4 (includes EG:10257), AQP4, GFAP, RAMP2	5
Cardiovascular System Development and Function	function	function of blood-brain barrier	1.31E-02	ABCB1, ABCC4 (includes EG:10257), AQP4, GFAP, RAMP2	5
Cellular Development	differentiation	differentiation of erythroblasts	1.31E-02	BCL2, BRD1, FLI1, PALLD, STAT5B	5
Cellular Development	maturation	maturation of bone marrow cells	1.31E-02	CCND1, CCND3, RARA, ZBTB16, ZFPM1	5
Organismal Development	development	development of mammary alveolus	1.31E-02	CCND1, CDH1, HUNK, STAT5B, WNT10B	5
Organismal Development	abnormal morphology	abnormal morphology of lumbar vertebra	1.31E-02	DCHS1, H19, IGF2, LFNG, RARA	5
Embryonic Development	development	development of mammary alveolus	1.31E-02	CCND1, CDH1, HUNK, STAT5B, WNT10B	5
Embryonic Development	abnormal morphology	abnormal morphology of lumbar vertebra	1.31E-02	DCHS1, H19, IGF2, LFNG, RARA	5
Organ Development	development	development of mammary alveolus	1.31E-02	CCND1, CDH1, HUNK, STAT5B, WNT10B	5
Organ Development	abnormal morphology	abnormal morphology of lumbar vertebra	1.31E-02	DCHS1, H19, IGF2, LFNG, RARA	5
Organ Development	function	function of blood-brain barrier	1.31E-02	ABCB1, ABCC4 (includes EG:10257), AQP4, GFAP, RAMP2	5
Skeletal and Muscular System Development and Function	abnormal morphology	abnormal morphology of lumbar vertebra	1.31E-02	DCHS1, H19, IGF2, LFNG, RARA	5
Tissue Development	development	development of mammary alveolus	1.31E-02	CCND1, CDH1, HUNK, STAT5B, WNT10B	5
Tissue Development	abnormal morphology	abnormal morphology of lumbar vertebra	1.31E-02	DCHS1, H19, IGF2, LFNG, RARA	5
Cell Death and Survival	cell death	cell death of lymphoma cells	1.31E-02	BCL2, CASP8, E2F2, EMP2, NCOR2	5
Organ Morphology	abnormal morphology	abnormal morphology of lumbar vertebra	1.31E-02	DCHS1, H19, IGF2, LFNG, RARA	5
Tumor Morphology	cell death	cell death of lymphoma cells	1.31E-02	BCL2, CASP8, E2F2, EMP2, NCOR2	5
Connective Tissue Development and Function	abnormal morphology	abnormal morphology of lumbar vertebra	1.31E-02	DCHS1, H19, IGF2, LFNG, RARA	5
Hematological System Development and Function	differentiation	differentiation of erythroblasts	1.31E-02	BCL2, BRD1, FLI1, PALLD, STAT5B	5
Hematopoiesis	differentiation	differentiation of erythroblasts	1.31E-02	BCL2, BRD1, FLI1, PALLD, STAT5B	5
Reproductive System Development and Function	development	development of mammary alveolus	1.31E-02	CCND1, CDH1, HUNK, STAT5B, WNT10B	5
Skeletal and Muscular System Development and Function	abnormal morphology	abnormal morphology of axial skeleton	1.32E-02	FGFR1 (includes EG:14182), FGFR3, HEXA, LFNG, MMP14, RARA, RYR1, TGFBR3, ZBTB16	9
Renal and Urological System Development and Function	abnormal morphology	abnormal morphology of nephron	1.32E-02	BCL2, BCR, BDKRB2, COL18A1, LAMC1, LRP2, MYO1E, PKD1, PKHD1	9
Organ Morphology	abnormal morphology	abnormal morphology of nephron	1.32E-02	BCL2, BCR, BDKRB2, COL18A1, LAMC1, LRP2, MYO1E, PKD1, PKHD1	9
Cellular Development	differentiation	differentiation of erythroid progenitor cells	1.33E-02	BCL2, BCR, BRD1, ETV6, FLI1, PALLD, PRKCA, RUNX1, STAT5B, TNFSF12, ZMYM2	11
Hematological System Development and Function	differentiation	differentiation of erythroid progenitor cells	1.33E-02	BCL2, BCR, BRD1, ETV6, FLI1, PALLD, PRKCA, RUNX1, STAT5B, TNFSF12, ZMYM2	11
Hematopoiesis	differentiation	differentiation of erythroid progenitor cells	1.33E-02	BCL2, BCR, BRD1, ETV6, FLI1, PALLD, PRKCA, RUNX1, STAT5B, TNFSF12, ZMYM2	11
Cellular Function and Maintenance	uptake	uptake of phosphate	1.34E-02	KCNK1, PRKCA, PRKCB, PRKCE	4
Developmental Disorder	craniosynostosis	craniosynostosis	1.34E-02	FGFR1 (includes EG:14182), FGFR3, GLI3, POLR1D	4
Cellular Development	proliferation	proliferation of spermatogonia	1.34E-02	ETV5, TAF4B, TSC22D3, ZBTB16	4
Organismal Development	membranous ossification	membranous ossification	1.34E-02	COL1A1 (includes EG:1277), MMP14, PKD1, SIK3	4
Organismal Development	patterning	patterning of somites	1.34E-02	LFNG, MESP2, PSEN2, RIPPLY2	4
Embryonic Development	membranous ossification	membranous ossification	1.34E-02	COL1A1 (includes EG:1277), MMP14, PKD1, SIK3	4
Embryonic Development	patterning	patterning of somites	1.34E-02	LFNG, MESP2, PSEN2, RIPPLY2	4
Organ Development	membranous ossification	membranous ossification	1.34E-02	COL1A1 (includes EG:1277), MMP14, PKD1, SIK3	4
Skeletal and Muscular System Development and Function	membranous ossification	membranous ossification	1.34E-02	COL1A1 (includes EG:1277), MMP14, PKD1, SIK3	4
Tissue Development	membranous ossification	membranous ossification	1.34E-02	COL1A1 (includes EG:1277), MMP14, PKD1, SIK3	4
Tissue Development	patterning	patterning of somites	1.34E-02	LFNG, MESP2, PSEN2, RIPPLY2	4
Cell Death and Survival	cell death	cell death of lymphoid organ	1.34E-02	ADORA2A, BAD, BCL11B, BCL2, CASP8, CD4, CD40, CD44, CD80 (includes EG:12519), DTX1, Gnas (includes EG:100361691), JAK3, KLF13, MAP2K6, PIK3CD, RUNX1, SATB1, SMAD7, SPHK1, XIAP	20
Cancer	post-myeloproliferative neoplasm-acute myeloid leukemia	post-myeloproliferative neoplasm-acute myeloid leukemia	1.34E-02	CUX1, CUX2, ETV6, RUNX1	4
Cell Signaling	insulin-like growth factor receptor signaling pathway	insulin-like growth factor receptor signaling pathway	1.34E-02	GIGYF1, GRB10, IGF2R, PLCB1	4
Molecular Transport	uptake	uptake of phosphate	1.34E-02	KCNK1, PRKCA, PRKCB, PRKCE	4
Connective Tissue Development and Function	membranous ossification	membranous ossification	1.34E-02	COL1A1 (includes EG:1277), MMP14, PKD1, SIK3	4
Carbohydrate Metabolism	degradation	degradation of glycosaminoglycan	1.34E-02	CD44, LYVE1, STAB2, TFEB	4
Small Molecule Biochemistry	degradation	degradation of glycosaminoglycan	1.34E-02	CD44, LYVE1, STAB2, TFEB	4
Connective Tissue Disorders	craniosynostosis	craniosynostosis	1.34E-02	FGFR1 (includes EG:14182), FGFR3, GLI3, POLR1D	4
Skeletal and Muscular Disorders	craniosynostosis	craniosynostosis	1.34E-02	FGFR1 (includes EG:14182), FGFR3, GLI3, POLR1D	4
Respiratory System Development and Function	abnormal morphology	abnormal morphology of bronchus	1.34E-02	ACVR2B, LAMC1, RARA, TRAF4	4
Reproductive System Development and Function	proliferation	proliferation of spermatogonia	1.34E-02	ETV5, TAF4B, TSC22D3, ZBTB16	4
Cellular Growth and Proliferation	proliferation	proliferation of spermatogonia	1.34E-02	ETV5, TAF4B, TSC22D3, ZBTB16	4
Hematological Disease	post-myeloproliferative neoplasm-acute myeloid leukemia	post-myeloproliferative neoplasm-acute myeloid leukemia	1.34E-02	CUX1, CUX2, ETV6, RUNX1	4
Cell Cycle	cell cycle progression	cell cycle progression of B-lymphocyte derived cell lines	1.34E-02	BCL2, BCR, FGFR1 (includes EG:14182), ZMYM2	4
Molecular Transport	uptake	uptake of anion	1.35E-02	KCNK1, PAX8 (includes EG:18510), PRKCA, PRKCB, PRKCE, SLC5A5	6
Gene Expression	transactivation	transactivation	1.36E-02	BCL2, BCR, CCND1, CCND3, CD40, CD44, CD80 (includes EG:12519), DTX1, DUSP3, E2F2, EPHB1, ETV6, FLI1, FOSL2, GADD45G, GLIS1, GLTSCR1, GNB2, GTF2I, HNF1A, IGF2BP1, IGFBP2, IGFBP5, IRF8, ITSN1, KHDRBS3, KLF13, KLK12, MACF1, MAP2K6, MAPK8IP1, MAPKAPK2, MNAT1, MRAS, NCOA2, NCOR2, NOTCH2, OPN4, PARD3, PARVB, PAX7, PLCB1, PPARD, PRKCZ, PXN, RARA, RASGRF2, RORA, RUNX1, SF1, SMAD3, SMAD7, SOX10, STAT5B, T…	60
Cancer	non-small cell lung cancer	non-small cell lung cancer	1.37E-02	ABCB1, ABCB10, ALK (includes EG:11682), CACNA2D2, CASP8, CCND1, CD44, CDH1, CDH13, CDK6, CSF1R, EHMT2 (includes EG:10919), ENG, ERBB3, FASN, FGFR1 (includes EG:14182), FGFR3, FNTB, KLK11, KLK5, MGMT, MMP14, PDGFRB, PRKCB, PRKCE, RARA, RHOC, SCUBE3, TGFBR2, TGFBR3, TPT1 (includes EG:100043703), XIAP	32
Molecular Transport	transport	transport of molecule	1.37E-02	ABCB1, ABCB10, ABCB8, ABCB9, ABCC4 (includes EG:10257), ABCC9, ADORA2A, AKAP7, ANKRD54, AP1B1, AP3S2, AQP3, AQP4, ASIC3, ASPSCR1, ATP1A2, ATP2B1, ATP6V1B1, ATP8B3, BHLHA15, CACNA1C, CACNA1G, CACNA1H, CACNA1I, CACNG2, CACNG4, CAMK2A, Camk2b, CAMK2D, CAMK2G, CHRND, COL1A1 (includes EG:1277), COMMD1, CPT1A, CRY2, DCTN1, FMR1, GABRE, GJA4, GJB1, GLI3, GPC3, GRB10, GRIN2B, HNF1A, ITPR1, KALRN, KCND3, …	111
Respiratory Disease	non-small cell lung cancer	non-small cell lung cancer	1.37E-02	ABCB1, ABCB10, ALK (includes EG:11682), CACNA2D2, CASP8, CCND1, CD44, CDH1, CDH13, CDK6, CSF1R, EHMT2 (includes EG:10919), ENG, ERBB3, FASN, FGFR1 (includes EG:14182), FGFR3, FNTB, KLK11, KLK5, MGMT, MMP14, PDGFRB, PRKCB, PRKCE, RARA, RHOC, SCUBE3, TGFBR2, TGFBR3, TPT1 (includes EG:100043703), XIAP	32
Nervous System Development and Function	action potential	action potential of ventricular myocytes	1.39E-02	KCNE1, KCNQ1	2
Nervous System Development and Function	clustering	clustering of neurofilaments	1.39E-02	NEFH, NEFL	2
Nervous System Development and Function	dissociation	dissociation of neurofilaments	1.39E-02	NEFH, NEFL	2
Nervous System Development and Function	loss	loss of interneurons	1.39E-02	ARX, LRP2	2
Nervous System Development and Function	quantity	quantity of neurosphere cells	1.39E-02	ERBB3, WNT7B	2
Cell Morphology	osmotic water permeability	osmotic water permeability of cells	1.39E-02	AQP3, SLC14A1	2
Cellular Assembly and Organization	formation	formation of Z line	1.39E-02	BIN1, FHL1 (includes EG:14199)	2
Cellular Assembly and Organization	formation	formation of neurofilaments	1.39E-02	NEFH, NEFL	2
Cellular Assembly and Organization	stabilization	stabilization of tight junctions	1.39E-02	TJP2, TJP3	2
Cellular Assembly and Organization	dissociation	dissociation of neurofilaments	1.39E-02	NEFH, NEFL	2
Cellular Assembly and Organization	binding	binding of mitochondrial membrane	1.39E-02	BAD, BCL2	2
Cellular Assembly and Organization	clustering	clustering of neurofilaments	1.39E-02	NEFH, NEFL	2
Cellular Function and Maintenance	formation	formation of neurofilaments	1.39E-02	NEFH, NEFL	2
Cellular Function and Maintenance	production	production of osteoclasts	1.39E-02	CSF1R, PAX5	2
Cellular Function and Maintenance	cell saturation density	cell saturation density of breast cell lines	1.39E-02	BCAR1, PXN	2
Cellular Function and Maintenance	cell saturation density	cell saturation density of epithelial cell lines	1.39E-02	BCAR1, PXN	2
Cellular Function and Maintenance	elimination	elimination of leukocyte cell lines	1.39E-02	CD4, CD40	2
Developmental Disorder	hypoplasia	hypoplasia of maxilla	1.39E-02	MMP14, MMP16	2
Developmental Disorder	hypoplasia	hypoplasia of vomer bone	1.39E-02	MMP14, MMP16	2
Developmental Disorder	Simpson-Golabi-Behmel syndrome	Simpson-Golabi-Behmel syndrome	1.39E-02	GPC3, GPC4	2
Developmental Disorder	achondroplastic dwarfism	achondroplastic dwarfism	1.39E-02	FGFR1 (includes EG:14182), FGFR3	2
Cardiovascular System Development and Function	morphology	morphology of outflow tract	1.39E-02	MYH10, TGFB2	2
Cardiovascular System Development and Function	action potential	action potential of ventricular myocytes	1.39E-02	KCNE1, KCNQ1	2
Cellular Development	differentiation	arrest in differentiation of bone marrow cell lines	1.39E-02	CBFA2T3, RUNX1	2
Cellular Development	differentiation	arrest in differentiation of granulocytes	1.39E-02	CBFA2T3, RUNX1	2
Cellular Development	differentiation	arrest in differentiation of hematopoietic cell lines	1.39E-02	CBFA2T3, RUNX1	2
Cellular Development	branching	branching of tubular cells	1.39E-02	COL18A1, PKD1	2
Cellular Development	proliferation	proliferation of acinar gland cells	1.39E-02	SMAD7, TNFSF12	2
Cellular Development	maturation	maturation of natural killer T lymphocytes	1.39E-02	ITK, TBX21	2
Cellular Development	lifespan	lifespan of keratinocytes	1.39E-02	CCND1, SMAD7	2
Cellular Development	quantity	quantity of neurosphere cells	1.39E-02	ERBB3, WNT7B	2
Organismal Development	abnormal morphology	abnormal morphology of talus	1.39E-02	SMAD3, ZBTB16	2
Organismal Development	formation	formation of lung	1.39E-02	GLI3, LRP2	2
Embryonic Development	abnormal morphology	abnormal morphology of talus	1.39E-02	SMAD3, ZBTB16	2
Embryonic Development	morphology	morphology of outflow tract	1.39E-02	MYH10, TGFB2	2
Embryonic Development	formation	formation of lung	1.39E-02	GLI3, LRP2	2
Embryonic Development	quantity	quantity of neurosphere cells	1.39E-02	ERBB3, WNT7B	2
Organ Development	abnormal morphology	abnormal morphology of talus	1.39E-02	SMAD3, ZBTB16	2
Organ Development	formation	formation of lung	1.39E-02	GLI3, LRP2	2
Organ Development	function	function of ear	1.39E-02	KCNE1, LRP2	2
Skeletal and Muscular System Development and Function	abnormal morphology	abnormal morphology of talus	1.39E-02	SMAD3, ZBTB16	2
Skeletal and Muscular System Development and Function	formation	formation of Z line	1.39E-02	BIN1, FHL1 (includes EG:14199)	2
Skeletal and Muscular System Development and Function	action potential	action potential of ventricular myocytes	1.39E-02	KCNE1, KCNQ1	2
Skeletal and Muscular System Development and Function	adhesion	adhesion of hOB cells	1.39E-02	PRKCA, SDC4	2
Skeletal and Muscular System Development and Function	production	production of osteoclasts	1.39E-02	CSF1R, PAX5	2
Tissue Development	abnormal morphology	abnormal morphology of talus	1.39E-02	SMAD3, ZBTB16	2
Tissue Development	formation	formation of lung	1.39E-02	GLI3, LRP2	2
Tissue Development	formation	formation of neurofilaments	1.39E-02	NEFH, NEFL	2
Tissue Development	adhesion	adhesion of connective tissue cells	1.39E-02	BCAR1, BCR, CCND1, CD4, CD44, CDH1, COL1A1 (includes EG:1277), IGF2, IGF2R, ITGA11, ITGA9, LTBP2, PALLD, RAMP2, TMOD1	15
Tissue Development	adhesion	adhesion of hOB cells	1.39E-02	PRKCA, SDC4	2
Tissue Development	aggregation	aggregation of squamous cell carcinoma cell lines	1.39E-02	CDH1, MMP14	2
Tissue Development	conjugation	conjugation of T lymphocytes	1.39E-02	PIP5K1C, TXK	2
Post-Translational Modification	farnesylation	farnesylation of protein	1.39E-02	AIPL1, FNTB	2
Post-Translational Modification	lipoylation	lipoylation of protein	1.39E-02	NMT1, NNAT	2
Cellular Movement	invasion	invasion of myeloma cell lines	1.39E-02	CD82, NUAK1	2
Cellular Movement	mingling	mingling of cells	1.39E-02	EPHB2, EPHB3	2
Tissue Morphology	morphology	morphology of outflow tract	1.39E-02	MYH10, TGFB2	2
Tissue Morphology	quantity	quantity of neurosphere cells	1.39E-02	ERBB3, WNT7B	2
Cell Death and Survival	lifespan	lifespan of keratinocytes	1.39E-02	CCND1, SMAD7	2
Cell Death and Survival	loss	loss of interneurons	1.39E-02	ARX, LRP2	2
Endocrine System Disorders	Simpson-Golabi-Behmel syndrome	Simpson-Golabi-Behmel syndrome	1.39E-02	GPC3, GPC4	2
Reproductive System Disease	Simpson-Golabi-Behmel syndrome	Simpson-Golabi-Behmel syndrome	1.39E-02	GPC3, GPC4	2
Reproductive System Disease	fibrosis	fibrosis of mammary gland	1.39E-02	CCND1, MMP14	2
Renal and Urological System Development and Function	branching	branching of tubular cells	1.39E-02	COL18A1, PKD1	2
Organ Morphology	abnormal morphology	abnormal morphology of talus	1.39E-02	SMAD3, ZBTB16	2
Cancer	atypical adenomatous lung hyperplasia	atypical adenomatous lung hyperplasia	1.39E-02	CASP8, CDH1	2
Cancer	cell cycle progression	cell cycle progression of lymphoma cells	1.39E-02	CD40, NCOR2	2
Cancer	quantity	quantity of thymic lymphoma	1.39E-02	MGMT, SPHK1	2
Tumor Morphology	progression	progression of oligodendroglioma	1.39E-02	CCND1, IGFBP2	2
Auditory Disease	drug ototoxicity - deafness	drug ototoxicity - deafness	1.39E-02	ABCB1, SLC1A3	2
Neurological Disease	drug ototoxicity - deafness	drug ototoxicity - deafness	1.39E-02	ABCB1, SLC1A3	2
Neurological Disease	spinocerebellar ataxia type 1	spinocerebellar ataxia type 1	1.39E-02	ATXN1, IGFBP5	2
Cell Signaling	activation	activation of Ca2+	1.39E-02	ITPR1, SPHK1	2
Molecular Transport	uptake	uptake of iodide	1.39E-02	PAX8 (includes EG:18510), SLC5A5	2
Molecular Transport	depletion	depletion of phosphatidylinositol	1.39E-02	ADRA1A, PIK3C3	2
Vitamin and Mineral Metabolism	activation	activation of Ca2+	1.39E-02	ITPR1, SPHK1	2
Cell-To-Cell Signaling and Interaction	action potential	action potential of ventricular myocytes	1.39E-02	KCNE1, KCNQ1	2
Cell-To-Cell Signaling and Interaction	adhesion	adhesion of connective tissue cells	1.39E-02	BCAR1, BCR, CCND1, CD4, CD44, CDH1, COL1A1 (includes EG:1277), IGF2, IGF2R, ITGA11, ITGA9, LTBP2, PALLD, RAMP2, TMOD1	15
Cell-To-Cell Signaling and Interaction	adhesion	adhesion of hOB cells	1.39E-02	PRKCA, SDC4	2
Cell-To-Cell Signaling and Interaction	conjugation	conjugation of T lymphocytes	1.39E-02	PIP5K1C, TXK	2
Cell-To-Cell Signaling and Interaction	dissociation	dissociation of neurofilaments	1.39E-02	NEFH, NEFL	2
Cell-To-Cell Signaling and Interaction	modification	modification of synapse	1.39E-02	CUX1, DLG4	2
Cell-To-Cell Signaling and Interaction	stabilization	stabilization of tight junctions	1.39E-02	TJP2, TJP3	2
Connective Tissue Development and Function	abnormal morphology	abnormal morphology of talus	1.39E-02	SMAD3, ZBTB16	2
Connective Tissue Development and Function	adhesion	adhesion of hOB cells	1.39E-02	PRKCA, SDC4	2
Connective Tissue Development and Function	production	production of osteoclasts	1.39E-02	CSF1R, PAX5	2
Cellular Compromise	depletion	depletion of tumor cells	1.39E-02	BCR, MGMT	2
Hereditary Disorder	Simpson-Golabi-Behmel syndrome	Simpson-Golabi-Behmel syndrome	1.39E-02	GPC3, GPC4	2
Hereditary Disorder	achondroplastic dwarfism	achondroplastic dwarfism	1.39E-02	FGFR1 (includes EG:14182), FGFR3	2
Hereditary Disorder	spinocerebellar ataxia type 1	spinocerebellar ataxia type 1	1.39E-02	ATXN1, IGFBP5	2
Gastrointestinal Disease	hypoplasia	hypoplasia of maxilla	1.39E-02	MMP14, MMP16	2
Carbohydrate Metabolism	metabolism	metabolism of heparan sulfate proteoglycan	1.39E-02	SULF1, SULF2	2
Carbohydrate Metabolism	depletion	depletion of phosphatidylinositol	1.39E-02	ADRA1A, PIK3C3	2
Small Molecule Biochemistry	metabolism	metabolism of heparan sulfate proteoglycan	1.39E-02	SULF1, SULF2	2
Small Molecule Biochemistry	synthesis	synthesis of malonyl-coenzyme A	1.39E-02	ACACA, FASN	2
Small Molecule Biochemistry	depletion	depletion of phosphatidylinositol	1.39E-02	ADRA1A, PIK3C3	2
Small Molecule Biochemistry	entrance	entrance of lipid	1.39E-02	CPT1A, NCOA2	2
Connective Tissue Disorders	achondroplastic dwarfism	achondroplastic dwarfism	1.39E-02	FGFR1 (includes EG:14182), FGFR3	2
Connective Tissue Disorders	hypoplasia	hypoplasia of maxilla	1.39E-02	MMP14, MMP16	2
Connective Tissue Disorders	hypoplasia	hypoplasia of vomer bone	1.39E-02	MMP14, MMP16	2
Skeletal and Muscular Disorders	Simpson-Golabi-Behmel syndrome	Simpson-Golabi-Behmel syndrome	1.39E-02	GPC3, GPC4	2
Skeletal and Muscular Disorders	achondroplastic dwarfism	achondroplastic dwarfism	1.39E-02	FGFR1 (includes EG:14182), FGFR3	2
Skeletal and Muscular Disorders	hypoplasia	hypoplasia of maxilla	1.39E-02	MMP14, MMP16	2
Skeletal and Muscular Disorders	hypoplasia	hypoplasia of vomer bone	1.39E-02	MMP14, MMP16	2
Skeletal and Muscular Disorders	tubulo-interstitial fibrosis	tubulo-interstitial fibrosis of skeletal muscle	1.39E-02	MMP14, SGCG	2
Respiratory System Development and Function	formation	formation of lung	1.39E-02	GLI3, LRP2	2
Hematological System Development and Function	differentiation	arrest in differentiation of granulocytes	1.39E-02	CBFA2T3, RUNX1	2
Hematological System Development and Function	maturation	maturation of natural killer T lymphocytes	1.39E-02	ITK, TBX21	2
Hematological System Development and Function	conjugation	conjugation of T lymphocytes	1.39E-02	PIP5K1C, TXK	2
Hematological System Development and Function	elimination	elimination of leukocyte cell lines	1.39E-02	CD4, CD40	2
Renal and Urological Disease	tubulo-interstitial fibrosis	tubulo-interstitial fibrosis of skeletal muscle	1.39E-02	MMP14, SGCG	2
Lipid Metabolism	synthesis	synthesis of malonyl-coenzyme A	1.39E-02	ACACA, FASN	2
Lipid Metabolism	depletion	depletion of phosphatidylinositol	1.39E-02	ADRA1A, PIK3C3	2
Lipid Metabolism	entrance	entrance of lipid	1.39E-02	CPT1A, NCOA2	2
Gene Expression	binding	binding of Pit-1 binding site	1.39E-02	ERF, RARA	2
Hematopoiesis	differentiation	arrest in differentiation of granulocytes	1.39E-02	CBFA2T3, RUNX1	2
Hematopoiesis	maturation	maturation of natural killer T lymphocytes	1.39E-02	ITK, TBX21	2
Reproductive System Development and Function	cell saturation density	cell saturation density of breast cell lines	1.39E-02	BCAR1, PXN	2
Organismal Injury and Abnormalities	fibrosis	fibrosis of mammary gland	1.39E-02	CCND1, MMP14	2
Organismal Injury and Abnormalities	tubulo-interstitial fibrosis	tubulo-interstitial fibrosis of skeletal muscle	1.39E-02	MMP14, SGCG	2
Cellular Growth and Proliferation	proliferation	proliferation of acinar gland cells	1.39E-02	SMAD7, TNFSF12	2
Cellular Growth and Proliferation	production	production of osteoclasts	1.39E-02	CSF1R, PAX5	2
Cellular Growth and Proliferation	quantity	quantity of neurosphere cells	1.39E-02	ERBB3, WNT7B	2
Dermatological Diseases and Conditions	pemphigus vulgaris	pemphigus vulgaris	1.39E-02	CDH1, FCGRT	2
Dermatological Diseases and Conditions	rhinophyma	rhinophyma	1.39E-02	TGFB2, TGFBR2	2
Nucleic Acid Metabolism	synthesis	synthesis of malonyl-coenzyme A	1.39E-02	ACACA, FASN	2
Cardiovascular Disease	leakage	leakage of vascular tissue	1.39E-02	ADORA2A, PDGFRB	2
Cell Cycle	interphase	delay in interphase of connective tissue cells	1.39E-02	CCND1, GRB10	2
Cell Cycle	cell cycle progression	cell cycle progression of lymphoma cells	1.39E-02	CD40, NCOR2	2
Cell Cycle	mitogenesis	mitogenesis of leukemia cell lines	1.39E-02	PRKCA, PRKCB	2
Immunological Disease	pemphigus vulgaris	pemphigus vulgaris	1.39E-02	CDH1, FCGRT	2
Immunological Disease	quantity	quantity of thymic lymphoma	1.39E-02	MGMT, SPHK1	2
Respiratory Disease	chylothorax	chylothorax	1.39E-02	EFNB2, ITGA9	2
Respiratory Disease	rhinophyma	rhinophyma	1.39E-02	TGFB2, TGFBR2	2
Hair and Skin Development and Function	cell saturation density	cell saturation density of epithelial cell lines	1.39E-02	BCAR1, PXN	2
Hair and Skin Development and Function	lifespan	lifespan of keratinocytes	1.39E-02	CCND1, SMAD7	2
Infectious Disease	infection	infection of epithelial cells	1.39E-02	CD44, CD93	2
Infectious Disease	replication	replication of respiratory syncytial virus	1.39E-02	MYO5B, RAB11FIP1	2
Cellular Development	proliferation	proliferation of fibroblast cell lines	1.43E-02	ALK (includes EG:11682), BCAR1, CCDC6, CCND1, CD9, CDH13, CDK6, COL1A1 (includes EG:1277), CSF1R, DBC1, E2F2, ERBB3, ETV6, FLI1, GADD45G, ICMT, IGF2, IGFBP2, IRS4 (includes EG:16370), ITGA11, KDM2B, MAP2K6, MAPKAPK2, MMP14, MNT, PKP3, PRKCA, PRKCE, RGL3, RPS6KA3, RYK (includes EG:140585), SDC4, SLC3A2, SOX6, SPHK1, TNK1, TSC22D3, WRN, ZBTB7C	39
Embryonic Development	size	size of embryo	1.43E-02	ACACA, CASP8, CDK6, COMMD1, DYRK1A, EFNB2, ENG, ERF, ESRRB, FGFR1 (includes EG:14182), FLI1, FOXP2, FXN, GATAD2A, HSPG2, ICMT, IGF2R, KCNQ1OT1, LRP2, MAML3, MESP2, MMP14, MNT, PIK3C3, PKD1, PXN, SNAP25, TCF7L1, TEAD1, TGFBR2, Tpm1, TPT1 (includes EG:100043703), TRAF4, TXNRD1, WASF2, ZFPM1, ZFX	37
Tissue Morphology	quantity	quantity of red blood cells	1.43E-02	BCL2, BRD1, CASP8, CBFA2T3, CCND1, CCND3, CDK6, EPB49, FANCC, FLI1, GIMAP1-GIMAP5, Gulo, HMGB3, IGF2R, KLF13, PDGFRB, PRKCE, RUNX1, SLC11A2, SLC14A1, SLC4A4, SLC7A1, SMAD3, STAT5B, TMPRSS6	25
Connective Tissue Development and Function	proliferation	proliferation of fibroblast cell lines	1.43E-02	ALK (includes EG:11682), BCAR1, CCDC6, CCND1, CD9, CDH13, CDK6, COL1A1 (includes EG:1277), CSF1R, DBC1, E2F2, ERBB3, ETV6, FLI1, GADD45G, ICMT, IGF2, IGFBP2, IRS4 (includes EG:16370), ITGA11, KDM2B, MAP2K6, MAPKAPK2, MMP14, MNT, PKP3, PRKCA, PRKCE, RGL3, RPS6KA3, RYK (includes EG:140585), SDC4, SLC3A2, SOX6, SPHK1, TNK1, TSC22D3, WRN, ZBTB7C	39
Hematological System Development and Function	quantity	quantity of red blood cells	1.43E-02	BCL2, BRD1, CASP8, CBFA2T3, CCND1, CCND3, CDK6, EPB49, FANCC, FLI1, GIMAP1-GIMAP5, Gulo, HMGB3, IGF2R, KLF13, PDGFRB, PRKCE, RUNX1, SLC11A2, SLC14A1, SLC4A4, SLC7A1, SMAD3, STAT5B, TMPRSS6	25
Hematopoiesis	quantity	quantity of red blood cells	1.43E-02	BCL2, BRD1, CASP8, CBFA2T3, CCND1, CCND3, CDK6, EPB49, FANCC, FLI1, GIMAP1-GIMAP5, Gulo, HMGB3, IGF2R, KLF13, PDGFRB, PRKCE, RUNX1, SLC11A2, SLC14A1, SLC4A4, SLC7A1, SMAD3, STAT5B, TMPRSS6	25
Cellular Growth and Proliferation	proliferation	proliferation of fibroblast cell lines	1.43E-02	ALK (includes EG:11682), BCAR1, CCDC6, CCND1, CD9, CDH13, CDK6, COL1A1 (includes EG:1277), CSF1R, DBC1, E2F2, ERBB3, ETV6, FLI1, GADD45G, ICMT, IGF2, IGFBP2, IRS4 (includes EG:16370), ITGA11, KDM2B, MAP2K6, MAPKAPK2, MMP14, MNT, PKP3, PRKCA, PRKCE, RGL3, RPS6KA3, RYK (includes EG:140585), SDC4, SLC3A2, SOX6, SPHK1, TNK1, TSC22D3, WRN, ZBTB7C	39
Organismal Development	formation	formation of embryonic tissue	1.45E-02	ACVR2B, BRD1, CASP8, CDH1, CYP26A1, DAB1, Dlc1, ENG, ERBB3, ERF, GATAD2A, HAS2, HNF1A, IFT122, IFT52, MACF1, MAP3K4, MESP2, MYH10, NTN1, PALLD, PDGFRB, PROX1, RARA, SHB, SMAD3, SMURF1, TCF7L1, TEAD1, TGFB2, TPT1 (includes EG:100043703), TXNRD1, WASF2	33
Embryonic Development	formation	formation of embryonic tissue	1.45E-02	ACVR2B, BRD1, CASP8, CDH1, CYP26A1, DAB1, Dlc1, ENG, ERBB3, ERF, GATAD2A, HAS2, HNF1A, IFT122, IFT52, MACF1, MAP3K4, MESP2, MYH10, NTN1, PALLD, PDGFRB, PROX1, RARA, SHB, SMAD3, SMURF1, TCF7L1, TEAD1, TGFB2, TPT1 (includes EG:100043703), TXNRD1, WASF2	33
Tissue Development	formation	formation of embryonic tissue	1.45E-02	ACVR2B, BRD1, CASP8, CDH1, CYP26A1, DAB1, Dlc1, ENG, ERBB3, ERF, GATAD2A, HAS2, HNF1A, IFT122, IFT52, MACF1, MAP3K4, MESP2, MYH10, NTN1, PALLD, PDGFRB, PROX1, RARA, SHB, SMAD3, SMURF1, TCF7L1, TEAD1, TGFB2, TPT1 (includes EG:100043703), TXNRD1, WASF2	33
Cardiovascular System Development and Function	abnormal morphology	abnormal morphology of endothelial tissue	1.46E-02	COL8A1, Gulo, ZEB1	3
Organismal Development	abnormal morphology	abnormal morphology of endothelial tissue	1.46E-02	COL8A1, Gulo, ZEB1	3
Tissue Morphology	abnormal morphology	abnormal morphology of endothelial tissue	1.46E-02	COL8A1, Gulo, ZEB1	3

## Sheet: PN60 Striatum Networks
© 2000-2012 Ingenuity Systems, Inc. All rights reserved.
ID	Genes	Score	Focus Genes	Top Functions
1	AMOTL1,ARHGAP28,BSN,CaMK I,CaMK-II/IV,CAMK2A,Camk2b,CAMK2D,CAMK2G,CAPZB,CRADD,DLGAP3,DSCAML1,DTX1,ERC1,GSR,KLF3,KLF12,LDB2,LMO1,MAGI2,mGluR,MICU1,MYO1E,NFkB (complex),NRGN,PDCD11,PDLIM2,PPFIA3,RLIM,RUSC2,SPTB,TRAPPC9,TWF2,UBASH3B	40	31	Cell Morphology, Cell-To-Cell Signaling and Interaction, Nervous System Development and Function
2	ATP1A2,CCDC6,CUX2,Dgk,DGKH,DGKI,EGFLAM,ERK1/2,FXN,GPC4,HSF4,ICMT,Integrin alpha 6 beta 1,ITGA9,KLB,LAMC1,LAMC3,Laminin,LARGE,LEMD2,LGI1,LYVE1,NID2,NTN4,PEBP4,PROX1,PVRL1,Rab11,RAB11FIP1,RASGRP4,RLBP1,SEMA4A,SPRED2,TRPC5,TSPYL2	38	30	Cardiovascular System Development and Function, Cellular Movement, Immune Cell Trafficking
3	14-3-3,ASAP2,CDC42BPB,CNKSR2,CREB3L2,DEPTOR,EPB49,FMNL1,FOXK1,GAS7,GLDC,Importin alpha,MAD1L1,MARK4,MICALL1,MNT,MYO18A,PACSIN1,PAK6,PARD3,PI3K (family),PKC (α,β,γ,δ,ε,ι),PNMA1,PNRC2,PRUNE2,RADIL,Ras,RASAL1,RASGRF2,REPS2,RIN1,SF1,SOGA2,TNK1,YWHAB	38	30	Cell Morphology, Cell-To-Cell Signaling and Interaction, Cellular Assembly and Organization
4	ADCY5,ADRA1A,ADRBK2,BDKRB2,CCDC80,CD97,CELSR1,FZD1,FZD2,FZD7,FZD9,G protein beta gamma,G-protein beta,G-protein gamma,GABBR2,GALP,GALR3,GNB2,GNB5 (includes EG:10681),GNG4,GNG7,Gpcr,GPR50,GPR56,GPR137,GPR139,GPR162,GPRC5B,GRM4,HTR1D,LPAR3,PIK3R5,Pik3r,Plc beta,SCTR	36	29	Cell Signaling, Molecular Transport, Nucleic Acid Metabolism
5	AHDC1,ALDOC,ATXN1,BCL2,C11orf41,C1orf144,Cg,CHRND,cytochrome-c oxidase,DLG4,FMR1,GPATCH8,HIC1,HIC2,Histone h3,Ikb,IKK (complex),IL34,ITPR1,LRSAM1,NELF,NNAT,NOSIP,NUAK1,PITPNM2,PRKCA,PTCD2,RAPGEF4,SDK1,SDK2,SEPT11,SLC4A4,TBKBP1,Ubiquitin,ZDHHC15	36	29	Cell-To-Cell Signaling and Interaction, Nervous System Development and Function, Cell Morphology
6	AATK,CHCHD3 (includes EG:296966),DDX56,DUB,GADD45G,GCN1L1,GFRA1,IARS,KLF13,MAP3K4,MAP3K,MKK3/6,MRPS34,MRPS9 (includes EG:301371),NUDT3,P38 MAPK,PAX8 (includes EG:18510),PKC alpha/beta,SAMM50,SIPA1L1,SLC5A5,SOX10,STK39,TNNT3,Tpm1,Tropomyosin,Troponin t,USP11,USP19,USP30,USP33,USP46,USP51,USP27X,USP9X	34	28	Post-Translational Modification, Molecular Transport, Nervous System Development and Function
7	ALPL,ANKS1B,ARX,Bcl9-Cbp/p300-Ctnnb1-Lef/Tcf,C14orf166,CDK5RAP2,CTNNβ-TCF/LEF,DAB2IP,DCTN1,DISC1,DST,Dynein,GNPTAB,GPC1,GPC3,Groucho,Jnk,KIF3C,KIF5A,MAPRE2,MEMO1 (includes EG:298787),MLLT10,MTF1 (includes EG:17764),NEFH,NEFL,SIX3,Six3os1,Sox,SPTBN4,SRGAP3,TAOK3,TCF/LEF,TCF7L1,TLE3 (includes EG:100007463),WNT7B	33	28	Neurological Disease, Cell-To-Cell Signaling and Interaction, Cellular Assembly and Organization
8	AGPAT9,Ahr-aryl hydrocarbon-Arnt,Ant,BRMS1,Calmodulin,COL1A1 (includes EG:1277),COL9A2,Collagen Alpha1,Collagen type IX,COMP,CPNE5,ETNK2,GJB1,IGF2BP1,ITGA11,NFIA,NFIC,NFIX,NOL3,Nuclear factor 1,PTBP1,RIMBP2,RYR1,RYR3,SCN5A,SERPINA3,SEZ6,SLC25A5,SLC25A13,SLC35A2,SWI-SNF,TRPM3,TSPAN2,WWOX,ZMYM2	33	28	Cell Morphology, Cellular Assembly and Organization, Cellular Function and Maintenance
9	AQP4,BMP2K,c-Src,CD93,CNTFR,COMMD1,CUL4B,DCAF4,DMRTB1,EGLN1,FAIM2,FBLIM1,Filamin,FLNB,GIGYF1,GRB10,HAS2,JAK3,JAK,LGALS2,LZTS2,MID1 (includes EG:100330952),Mucin,NDRG2,OSMR,Rab5,RBFOX1,SCARF1,SCUBE3,SLC7A1,SLK,SOD3,STAT1/3/5,Vegf,WDTC1	33	28	Tissue Morphology, Cellular Movement, Cell Signaling
10	AIPL1,ARHGAP6,ARHGAP9,ASH2L,BCL11B,CHD2,CIT,DOCK1,EDIL3,EFNA5,ELMO1,ELMO,ERN2,ESRRB,EZH1,GATAD2A,GTPASE,HDC,Integrin alpha V beta 3,MBD1,MTA3,NuRD,Pak,PITPNC1,PLEKHG6,Rac,RBBP7,Rho gdi,Rnr,SLCO3A1,SLIT3,TBCD,ZBTB9,ZFPM1,ZHX2	32	27	Cell Morphology, Cellular Assembly and Organization, Cellular Development
11	BRAP,C1q,CD276,CNNM2,Cyclin A,CYTH3,DYNC1H1,ESX1,FGFR3,FGFR1 (includes EG:14182),Fibrinogen,HEXA,IgG2b,Immunoglobulin,mediator,OSBPL2,PDGF BB,PECAM1,PSEN2,RNF130,RYK (includes EG:140585),SDC4,SH3RF3,SHC2,Shc,SNAPC3,SNTG1,SOX3,STAB1,STAT5B,TFEB,TPT1 (includes EG:100043703),TXLNA,TXLNG,XIAP	32	27	Connective Tissue Disorders, Developmental Disorder, Hereditary Disorder
12	ACSL5,ADAMTS6,ARSB,Aryl Sulfatase,cacn,Cacna1,CACNA1C,CACNA1G,Cacna1g/h/i,CACNA1H,CACNA1I,CACNA2D2,CACNA2D3,CACNG2,CACNG4,CACNG7,Cacng,ERK,Fgfr,GCAT,KSR2,LIMA1,MAPK4,MST4,NRXN1,NRXN2,PDZD2,RGS3,SMAD1/5,SPSB1,STIM2,SULF1,SULF2,TEAD1,voltage-gated calcium channel	30	26	Carbohydrate Metabolism, Small Molecule Biochemistry, Cardiovascular Disease
13	26s Proteasome,Alpha tubulin,Ap2 alpha,BIN1,CD5,CDC34,CORO7/CORO7-PAM16,Ctbp,CUX1,DAB1,ERBB3,Frizzled,GCH1,HDAC8,HERC3,HLA-DR,IFI35,LRIG1,LRP2,LRP,LRP2BP,MAPK8IP1,MNAT1,MOV10,NOS1AP,NRG2,p85 (pik3r),PCDHA11,PDGFRB,PSME4,RTN1 (includes EG:104001),SH3GL3,Smad,SNURF,SNX24	30	26	Nervous System Development and Function, Organ Morphology, Cardiovascular System Development and Function
14	AQP3,ATPase,ATRX,Calcineurin A,Calcineurin protein(s),CASZ1,Ck2,ENOX1,FHOD1,Gsk3,H2AFY,HIVEP1,IGF2R,IgG2a,IL4R,ITPK1,KLK12,LMTK3,LTBP3,MACF1,MYH10,MYH9 (includes EG:17886),MYO5B,NCOR2,phosphatase,POLB,Rar,RCAN1,RERE,RUNX1,Sos,SPEN,WRN,ZBTB16,ZMYND8	30	26	Hematological Disease, Hereditary Disorder, Inflammatory Disease
15	ACTL6A,APBB2,APC (complex),ARHGAP15,C/ebp,Cbp/p300,CCDC33,CXXC5,EHMT2 (includes EG:10919),FAM110A,GPT2 (includes EG:108682),HISTONE,Histone h4,HLCS,HNRNPUL1,KHDRBS3,LONRF3,PHF21A,Pias,RHOBTB1,RSPH3,SACS,SATB1,SMAD3,SMAD7,Smad1/5/8,Smad2/3,SMURF1,SOX13,STAT,THAP7,TSC22D3,TSC22D4,WIZ,WNT10B	28	26	Cellular Development, Embryonic Development, Lymphoid Tissue Structure and Development
16	ARID3B,ATP2B1,BDKR,BRSK2 (includes EG:100334759),CDC25C,COL8A1,Dishevelled,DNER,DUSP3,DUSP4,ENC1,FNTB,FSH,Gamma tubulin,LFNG,Lh,MAML3,MAMLD1,NMDA Receptor,NOTCH2,Notch,POLR1D,POP5 (includes EG:117109),PTP4A3,PTPase,PTPN21,PTPRG,PTPRN2,PTPRT,PXN,Secretase gamma,TMOD1,tyrosine kinase,VASN,ZEB1	28	25	Post-Translational Modification, Cardiovascular System Development and Function, Organismal Development
17	alcohol group acceptor phosphotransferase,BCOR,BCR,CAK,CD9,CDK6,Cdk,Cyclin D,Cyclin E,DYRK1A,GOT,KDM2B,LACTB2,Ldh,LPIN1,MAP2K6,MSL3,NAGK,PCSK2,PKC (α,β,ε,γ),PLC,PLCB1,PNOC,PPHLN1,PRKAA2,PRKCE,SGK223,SLC1A3,STRN,TARS,TRAF3IP3,TSH,TTK,UACA,ZBTB7C	28	25	Protein Synthesis, Cell-To-Cell Signaling and Interaction, Reproductive System Development and Function
18	Actin,ACTN1,Alpha Actinin,Alpha catenin,Arp2/3,BAIAP2,Cadherin,calpain,CDH15,COL13A1,Dlc1,ECE1,ERF,F Actin,FAM107A,Focal adhesion kinase,GTF3C1,HOMER2,MYH14,MYO1C (includes EG:17913),NRAP,PALLD,PARVB,PIP5K1C,PLEKHA2,Profilin,SHANK1,SHROOM3,Spectrin,STARD8,SYNE2,Talin,TWIST2,UTRN,WASF2	26	24	Cellular Assembly and Organization, Cellular Function and Maintenance, Cell Morphology
19	3',5'-cyclic-nucleotide phosphodiesterase,ABCB1,ABCB9,CAR ligand-CAR-Retinoic acid-RXRα,CD4,CD8,CHST3,CHST7,CHST10,CHST13,Fcer1,FOXP2,G protein,GPRASP1,HGD,HS3ST3B1,HS6ST2,IL-2R,MBP,MGMT,MHC,NDST1,NRK,ODZ2,ODZ3,PDE2A,PDE4B,PIK3CD,PKD1,PXR ligand-PXR-Retinoic acid-RXRα,SPHK1,Sphk,sulfotransferase,SYNJ2,TCR	26	24	Carbohydrate Metabolism, Skeletal and Muscular System Development and Function, Small Molecule Biochemistry
20	ACVR2B,BCAR1,BHLHA15,CD44,COL23A1,collagen,Collagen type I,Collagen type II,Collagen(s),ENG,Fgf,FLI1,GOT2,GPIIB-IIIA,HSPG2,Integrin,mir-219,MMP14,MMP16,MMP17,MMP28,Mmp,P4HA3,PCDHA4,Pdgf (complex),PMEPA1,SOX6,SPOCK3,Tgf beta,TGFB2,TGFBR2,TMPRSS6,trypsin,TTC22,UTS2	26	24	Connective Tissue Development and Function, Embryonic Development, Organ Development
21	A130040M12Rik,ANPEP,COL18A1,COL4A2,COL5A3,Collagen type III,Collagen type IV,Collagen Type V,CORO2B,EMP2,EVPL,Fibrin,GFAP,Growth hormone,IGF2,Igf,IGFBP2,IGFBP5,IGFBP7,Igfbp,KAZN,KLF15,KLK5,Laminin1,Mapk,MRC2,NME3,PCSK4,PTK7,RBMS3,Serine Protease,SHB,SLC38A2,Smad2/3-Smad4,SPOCK1	25	24	Cell Cycle, Cell-To-Cell Signaling and Interaction, Connective Tissue Disorders
22	ABCC9,AKAP7,AKAP,ATP6V0A1,ATP6V1B1,CBFA2T3,CLDN10,CLDN14,cldn,GLI3,Gli,GLIS1,H+-transporting two-sector ATPase,Hedgehog,KCNAB2,KCNE1,KCNJ14,Kcnj,KCNMA1,KCNQ1,LDB3,MPPE1,MYCL1,Pde,PDE8B,Pka,PKC (α,ε,θ),Ppp2c,PRKAC,RPS6KA1,STX1A,STXBP5L,TJP2,TJP3,Wnt	25	23	Auditory Disease, Cardiovascular Disease, Congenital Heart Anomaly
23	ATP11A,ATP11C,ATP8B3,CASP8,CD3,EIF1B,FANCC,FCGRT,GGT5,GNRH,hemoglobin,HMGB3,Ige,IgG1,IgG,IL12 (complex),KLK11,MEST,Metalloprotease,Mg2+-ATPase,MTORC1,MTUS2,MYL4,PAX7,Pld,PRKCB,PRSS23,S1PR2,SEMA4B,SNRPN,SNX7,SYAP1,TPST1,ZNF579,ZNF668	25	23	Cell Morphology, Hematological System Development and Function, Hematopoiesis
24	AIG1,ANKRD6,ARNT2,BAIAP2L1,BMP2K,CAMTA1,CDK13,CLK3,CPXM2,CSRNP3,DMD,E330020D12Rik,EYA3,FBXO21,FIGLA,FOXJ3,IRGC,KCTD15,LDB3,LRRC27,MACROD2,MAP7,MPPED2,Nebl,OBSCN,RBM15B,SEMA5B,SRF,ST8SIA5,SYNE2,TERF1,TERF2,TMEM108,TOX4,WFDC1	25	23	RNA Post-Transcriptional Modification, Cell Cycle, Endocrine System Disorders
25	ABCB10,ACSL6,ACSL,ANXA9,CAV3,CPT1,CPT1A,CYP26A1,DCHS1,estrogen receptor,FASN,G protein alphai,Gnas (includes EG:100361691),JPH3,KIRREL2,N-cor,NAV2,NCOA2,PCDH19,PCDHA5,PEPCK,PPARD,PRKAA,RARA,RORA,Rxr,SLC16A3,SOX2-OCT4-NANOG,Sult5a1,T3-TR-RXR,thymidine kinase,TRIM72,VitaminD3-VDR-RXR,ZFHX3,ZNF536	24	23	Lipid Metabolism, Small Molecule Biochemistry, Digestive System Development and Function

## Sheet: PN60Striatum Canonical Pathways
© 2000-2012 Ingenuity Systems, Inc. All rights reserved.
Ingenuity Canonical Pathways	-log(p-value)	Ratio	Genes
Human Embryonic Stem Cell Pluripotency	4.25E00	1.47E-01	WNT10B,S1PR2,SMAD3,FGFR1 (includes EG:14182),SMAD7,PIK3R5,FZD9,TCF7L1,FZD1,HNF1A,TGFBR2,FGFR3,PIK3C3,WNT7B,SPHK1,MRAS,TGFB2,PIK3CD,FZD2,WNT11,FZD7,PDGFRB
Protein Kinase A Signaling	4.1E00	1.15E-01	FLNB,MYH10,BAD,SMAD3,GNB5 (includes EG:10681),PPP1CB,AKAP7,HNF1A,PRKCZ,NTN1,GNG7,MPPE1,TGFBR2,Camk2b,CAMK2A,CAMK2D,DUSP3,PPP1R10,GLI3,ADCY5,RYR3,TGFB2,DCC,PLCB1,PRKCE,MYL4,RYR1,GNG4,PRKCA,PDE2A,PXN,PTPRG,CDC25C,YWHAB,PTP4A3,PPP1R14A,TCF7L1,PDE4B,ITPR1,GNB2,PTPRN2,DUSP4,PDE8B,PTPN21,PTPRT,CAMK2G,PRKCB
CXCR4 Signaling	4.05E00	1.44E-01	PXN,PAK6,RHOC,CD4,PIK3R5,GNB5 (includes EG:10681),ITPR1,GNA14,BCAR1,GNG7,PRKCZ,DOCK1,ADCY5,PIK3C3,GNB2,MRAS,PLCB1,PRKCE,MYL4,PIK3CD,GNG4,ELMO1,PRKCA,PRKCB
Molecular Mechanisms of Cancer	3.8E00	1.11E-01	MAP2K6,BAD,SMAD3,PIK3R5,PSEN2,GNA14,FZD1,MAP3K5,CCND1,PRKCZ,BCL2,TGFBR2,Camk2b,CAMK2A,CAMK2D,ADCY5,PIK3C3,TGFB2,MRAS,PRKCE,PLCB1,ARHGEF3,CASP8,FZD2,E2F2,PRKCA,CDC25C,PAK6,RHOC,SMAD7,CDK6,FZD9,XIAP,RASGRF2,CDH1,CCND3,ARHGEF10,PIK3CD,JAK3,FZD7,CAMK2G,PRKCB
Colorectal Cancer Metastasis Signaling	3.67E00	1.25E-01	WNT10B,BAD,SMAD3,MMP16,MMP14,PIK3R5,GNB5 (includes EG:10681),FZD1,HNF1A,CCND1,GNG7,TGFBR2,ADCY5,PIK3C3,WNT7B,TGFB2,MRAS,DCC,FZD2,GNG4,MMP17,MMP28,RHOC,ADRBK2,FZD9,TCF7L1,CDH1,GNB2,PIK3CD,JAK3,WNT11,FZD7
Axonal Guidance Signaling	3.62E00	1.05E-01	SLIT3,RGS3,WNT10B,UNC5A,ITSN1,EPHB2,UNC5B,GNB5 (includes EG:10681),PIK3R5,SEMA4F,FZD1,GNA14,BCAR1,GNG7,NTN1,PRKCZ,EFNB2,EPHB1,GLI3,SRGAP1,WNT7B,PIK3C3,EFNA5,BAIAP2,MRAS,DCC,MYL4,PRKCE,PLCB1,SEMA4A,GNG4,FZD2,PRKCA,GLIS1,PXN,KALRN,PAK6,FZD9,DOCK1,SRGAP3,GNB2,EPHB3,PIK3CD,WNT11,FZD7,PRKCB
Glioma Signaling	3.55E00	1.52E-01	PIK3R5,CDK6,CCND1,IGF2R,PRKCZ,IGF2,CAMK2A,CAMK2D,PIK3C3,MRAS,PRKCE,PIK3CD,E2F2,PRKCB,CAMK2G,PRKCA,PDGFRB
Ephrin B Signaling	3.4E00	1.75E-01	PXN,RGS3,KALRN,ITSN1,EPHB2,GNB5 (includes EG:10681),GNA14,GNG7,EFNB2,EPHB1,MRAS,GNB2,EPHB3,GNG4
Wnt/β-catenin Signaling	3.32E00	1.4E-01	WNT10B,PPP2R2A,PPARD,TGFBR3,SOX10,FZD9,TCF7L1,FZD1,ACVR2B,SOX13,HNF1A,CCND1,TGFBR2,CDH1,SOX6,SOX3,WNT7B,RARA,CD44,TLE3 (includes EG:100007463),TGFB2,FZD2,WNT11,FZD7
HER-2 Signaling in Breast Cancer	3.28E00	1.75E-01	BAD,PIK3R5,CDK6,ERBB3,MAP3K5,CCND1,PRKCZ,PIK3C3,MRAS,PRKCE,PIK3CD,PARD3,PRKCB,PRKCA
Breast Cancer Regulation by Stathmin1	3.2E00	1.26E-01	PPP2R2A,PIK3R5,GNB5 (includes EG:10681),PPP1CB,TRPC5,PRKCZ,GNG7,CAMK2A,CAMK2D,PPP1R10,ADCY5,PIK3C3,MRAS,PLCB1,PRKCE,ARHGEF3,GNG4,E2F2,PRKCA,PPP1R14A,ITPR1,ARHGEF10,GNB2,PIK3CD,PRKCB,CAMK2G
CREB Signaling in Neurons	3.13E00	1.2E-01	GRIN2B,PIK3R5,GNB5 (includes EG:10681),ITPR1,GNA14,GRM4,GNG7,PRKCZ,Camk2b,CAMK2A,CAMK2D,GRID1,ADCY5,PIK3C3,GNB2,MRAS,PLCB1,PRKCE,PIK3CD,RPS6KA1,GNG4,PRKCA,CAMK2G,PRKCB
Factors Promoting Cardiogenesis in Vertebrates	3.08E00	1.6E-01	TGFBR3,FZD9,TCF7L1,FZD1,ACVR2B,HNF1A,PRKCZ,TGFBR2,TGFB2,PRKCE,FZD2,WNT11,PRKCB,PRKCA,FZD7
GM-CSF Signaling	2.91E00	1.76E-01	RUNX1,Camk2b,CAMK2D,CAMK2A,PIK3C3,MRAS,PIK3R5,PIK3CD,STAT5B,CCND1,CAMK2G,PRKCB
Synaptic Long Term Potentiation	2.91E00	1.42E-01	GRIN2B,PPP1CB,CACNA1C,PPP1R14A,ITPR1,GRM4,PRKCZ,Camk2b,CAMK2A,CAMK2D,PPP1R10,MRAS,PLCB1,PRKCE,RPS6KA1,PRKCB,CAMK2G,PRKCA
Role of NFAT in Cardiac Hypertrophy	2.88E00	1.18E-01	MAP2K6,HDAC8,GNB5 (includes EG:10681),PIK3R5,ITPR1,PRKCZ,GNG7,HDAC5,TGFBR2,RCAN1,CAMK2A,CAMK2D,ADCY5,PIK3C3,GNB2,MRAS,TGFB2,PLCB1,PRKCE,PIK3CD,GNG4,PRKCA,CAMK2G,PRKCB
Acute Myeloid Leukemia Signaling	2.67E00	1.59E-01	RUNX1,MAP2K6,BAD,PIK3R5,TCF7L1,CCND1,CSF1R,HNF1A,PIK3C3,RARA,MRAS,PIK3CD,STAT5B
Thrombin Signaling	2.62E00	1.18E-01	RHOC,PIK3R5,GNB5 (includes EG:10681),PPP1CB,ITPR1,GNA14,PRKCZ,GNG7,CAMK2A,CAMK2D,ARHGEF10,ADCY5,PIK3C3,GNB2,MRAS,PLCB1,PRKCE,MYL4,PIK3CD,ARHGEF3,GNG4,PRKCA,CAMK2G,PRKCB
Leukocyte Extravasation Signaling	2.6E00	1.22E-01	CLDN10,ARHGAP6,PXN,MMP28,MMP16,MMP14,PIK3R5,RAPGEF4,MAP3K4,BCAR1,PRKCZ,TXK,ARHGAP9,PIK3C3,CD44,PRKCE,PECAM1,CLDN14,PIK3CD,MMP17,ACTN1,PRKCA,PRKCB,ITK
Neuropathic Pain Signaling In Dorsal Horn Neurons	2.41E00	1.39E-01	GRIN2B,KCNN3,PIK3R5,GRM4,ITPR1,PRKCZ,CAMK2A,CAMK2D,PIK3C3,PRKCE,PLCB1,PIK3CD,PRKCB,CAMK2G,PRKCA
CCR3 Signaling in Eosinophils	2.4E00	1.27E-01	PAK6,GNB5 (includes EG:10681),PIK3R5,PPP1CB,ITPR1,PRKCZ,GNG7,PIK3C3,MRAS,GNB2,PRKCE,PLCB1,PIK3CD,GNG4,PRKCB,PRKCA
ErbB2-ErbB3 Signaling	2.31E00	1.67E-01	NRG2,BAD,PIK3C3,MRAS,PIK3R5,ERBB3,PIK3CD,STAT5B,JAK3,CCND1
Chronic Myeloid Leukemia Signaling	2.3E00	1.35E-01	BAD,HDAC8,SMAD3,PIK3R5,CDK6,CCND1,HDAC5,TGFBR2,PIK3C3,MRAS,TGFB2,PIK3CD,STAT5B,E2F2
Huntington's Disease Signaling	2.29E00	1.07E-01	PACSIN1,PIK3R5,GNB5 (includes EG:10681),GNG7,PRKCZ,PIK3C3,DLG4,PLCB1,PRKCE,CASP8,NAPA,GNG4,PRKCA,GRIN2B,HDAC8,SH3GL3,ITPR1,STX1A,SNAP25,HDAC5,GNB2,DCTN1,PIK3CD,NCOR2,PRKCB
iCOS-iCOSL Signaling in T Helper Cells	2.25E00	1.3E-01	CD247,BAD,CD4,PIK3R5,ITPR1,Camk2b,CAMK2A,CAMK2D,CD80 (includes EG:12519),CD40,GRAP2,PIK3C3,PIK3CD,PLEKHA2,ITK,CAMK2G
PTEN Signaling	2.21E00	1.19E-01	BAD,FGFR1 (includes EG:14182),TGFBR3,PIK3R5,CCND1,IGF2R,BCAR1,PRKCZ,BCL2,TGFBR2,SYNJ2,FGFR3,MRAS,PIK3CD,MAGI2,PDGFRB
Glioblastoma Multiforme Signaling	2.2E00	1.16E-01	WNT10B,RHOC,PIK3R5,CDK6,FZD9,ITPR1,FZD1,CCND1,IGF2,PIK3C3,WNT7B,MRAS,PLCB1,PIK3CD,FZD2,WNT11,E2F2,FZD7,PDGFRB
CCR5 Signaling in Macrophages	2.15E00	1.2E-01	CD247,CD4,GNB5 (includes EG:10681),MRAS,GNB2,PRKCE,GNG4,PRKCZ,GNG7,PRKCA,PRKCB
Basal Cell Carcinoma Signaling	2.15E00	1.51E-01	WNT10B,GLI3,WNT7B,FZD9,TCF7L1,FZD1,HNF1A,FZD2,WNT11,GLIS1,FZD7
Growth Hormone Signaling	2.1E00	1.45E-01	IGF2,PIK3C3,PIK3R5,RPS6KA3,PRKCE,PIK3CD,RPS6KA1,STAT5B,PRKCZ,PRKCA,PRKCB
RhoGDI Signaling	2.1E00	1.07E-01	ARHGAP6,PAK6,RHOC,GNB5 (includes EG:10681),GRIP1,CDH15,GNA14,GNG7,CDH1,ARHGEF10,ARHGAP9,PIP5K1C,GNB2,MRAS,CD44,MYL4,ARHGEF3,WASF2,GNG4,CDH13,PRKCA
ErbB4 Signaling	2.09E00	1.49E-01	NRG2,PIK3C3,MRAS,PIK3R5,PRKCE,PSEN2,PIK3CD,PRKCZ,PRKCA,PRKCB
Calcium Signaling	2.06E00	1.01E-01	MYH10,GRIN2B,HDAC8,ATP2B1,MYH14,Tpm1,ITPR1,TRPC5,CHRND,HDAC5,RCAN1,MICU1,Camk2b,CAMK2D,CAMK2A,TNNT3,RYR3,MYH9 (includes EG:17886),MYL4,RYR1,CAMK2G
Melatonin Signaling	2.05E00	1.41E-01	MAP2K6,Camk2b,CAMK2D,CAMK2A,RORA,PRKCE,PLCB1,PRKCZ,PRKCA,CAMK2G,PRKCB
nNOS Signaling in Neurons	1.93E00	1.54E-01	GRIN2B,CAMK2A,PRKCE,DLG4,NOS1AP,PRKCZ,PRKCA,PRKCB
Thrombopoietin Signaling	1.88E00	1.43E-01	PIK3C3,MRAS,PIK3R5,PRKCE,PIK3CD,STAT5B,PRKCZ,PRKCA,PRKCB
GNRH Signaling	1.87E00	1.1E-01	MAP2K6,PAK6,MAP3K4,MAP3K5,ITPR1,PRKCZ,Camk2b,CAMK2A,CAMK2D,ADCY5,MRAS,PRKCE,PLCB1,PRKCB,CAMK2G,PRKCA
Cardiac β-adrenergic Signaling	1.87E00	1.12E-01	PDE2A,PPP2R2A,ADRBK2,GNB5 (includes EG:10681),PPP1CB,PPP1R14A,CACNA1C,PDE4B,AKAP7,GNG7,MPPE1,PPP1R10,ADCY5,GNB2,MRAS,PDE8B,GNG4
fMLP Signaling in Neutrophils	1.84E00	1.09E-01	GNB5 (includes EG:10681),PIK3R5,ITPR1,PRKCZ,GNG7,PIK3C3,MRAS,GNB2,PRKCE,PLCB1,PIK3CD,GNG4,PRKCB,PRKCA
α-Adrenergic Signaling	1.83E00	1.15E-01	ADCY5,GNB5 (includes EG:10681),MRAS,GNB2,PRKCE,ITPR1,GNG4,PRKCZ,ADRA1A,GNG7,PRKCA,PRKCB
ErbB Signaling	1.83E00	1.38E-01	MAP2K6,NRG2,PAK6,PIK3C3,MRAS,PIK3R5,PRKCE,ERBB3,PIK3CD,PRKCZ,PRKCA,PRKCB
Glutamate Receptor Signaling	1.78E00	1.3E-01	GRIN2B,HOMER2,GRID1,SLC1A3,DLG4,SLC1A1,GRIP1,GRM4,GNG7
PDGF Signaling	1.76E00	1.29E-01	SYNJ2,PIK3C3,MRAS,SPHK1,PIK3R5,PIK3CD,JAK3,CAV3,PDGFRB,PRKCA,PRKCB
Myc Mediated Apoptosis Signaling	1.74E00	1.5E-01	BAD,YWHAB,PIK3C3,MRAS,PIK3R5,PIK3CD,CASP8,PRKCZ,BCL2
G Protein Signaling Mediated by Tubby	1.73E00	1.5E-01	GNB5 (includes EG:10681),MRAS,GNB2,PLCB1,GNG4,GNG7
Androgen Signaling	1.71E00	9.93E-02	SMAD3,GNB5 (includes EG:10681),GNA14,MNAT1,CCND1,PRKCZ,GNG7,NCOA2,MRAS,GNB2,PRKCE,GNG4,PRKCA,PRKCB
HGF Signaling	1.7E00	1.24E-01	PXN,PIK3R5,MAP3K5,MAP3K4,CCND1,PRKCZ,DOCK1,PIK3C3,MRAS,PRKCE,PIK3CD,PRKCA,PRKCB
Ovarian Cancer Signaling	1.69E00	1.13E-01	WNT10B,PIK3R5,FZD9,TCF7L1,FZD1,CCND1,HNF1A,BCL2,PIK3C3,WNT7B,CD44,MRAS,PIK3CD,FZD2,WNT11,FZD7
Virus Entry via Endocytic Pathways	1.69E00	1.21E-01	FLNB,ITSN1,CLTA,PIK3C3,MRAS,PIK3R5,PRKCE,PIK3CD,AP1B1,PRKCZ,PRKCA,PRKCB
Ceramide Signaling	1.68E00	1.25E-01	S1PR2,BAD,PPP2R2A,PIK3C3,MRAS,SPHK1,PIK3R5,PIK3CD,SMPD3,PRKCZ,BCL2
14-3-3-mediated Signaling	1.65E00	1.2E-01	BAD,YWHAB,PIK3R5,MAP3K5,PRKCZ,PIK3C3,MRAS,PRKCE,PLCB1,PIK3CD,GFAP,RPS6KA1,PRKCB,PRKCA
Xenobiotic Metabolism Signaling	1.65E00	9.86E-02	MAP2K6,PPP2R2A,CHST7,PIK3R5,MAP3K4,MAP3K5,SOD3,PRKCZ,CAMK2D,CAMK2A,PIK3C3,CHST3,MRAS,HS6ST2,PRKCE,CHST10,PRKCA,ABCB1,MGMT,GRIP1,HS3ST3B1,PIK3CD,ALDH18A1,NCOR2,CHST13,NDST1,PRKCB,CAMK2G,MAOA
Phospholipase C Signaling	1.64E00	9.27E-02	CD247,HDAC8,RHOC,RPS6KA3,GNB5 (includes EG:10681),PPP1CB,PPP1R14A,ITPR1,GNG7,PRKCZ,HDAC5,ARHGEF10,GRAP2,ADCY5,GNB2,MRAS,PLCB1,PRKCE,MYL4,ARHGEF3,GNG4,PRKCA,PRKCB,ITK
Melanoma Signaling	1.6E00	1.52E-01	CDH1,BAD,PIK3C3,MRAS,PIK3R5,PIK3CD,CCND1
Dermatan Sulfate Biosynthesis (Late Stages)	1.6E00	1.49E-01	HS3ST3B1,CHST7,CHST3,HS6ST2,CHST10,CHST13,NDST1
IL-3 Signaling	1.6E00	1.35E-01	BAD,PIK3C3,MRAS,PIK3R5,PRKCE,PIK3CD,STAT5B,PRKCZ,PRKCA,PRKCB
Biotin-carboxyl Carrier Protein Assembly	1.58E00	1.33E-01	HLCS,ACACA
Cellular Effects of Sildenafil (Viagra)	1.56E00	1.03E-01	MYH10,KCNN3,PDE2A,CACNG4,MYH14,PPP1CB,CACNA1C,ITPR1,PDE4B,CACNG2,ADCY5,PLCB1,MYH9 (includes EG:17886),CACNG7,MYL4
ERK/MAPK Signaling	1.56E00	9.71E-02	PXN,BAD,PAK6,YWHAB,PPP2R2A,PIK3R5,PPP1CB,PPP1R14A,RAPGEF4,BCAR1,DOCK1,PPP1R10,PIK3C3,MRAS,PRKCE,DUSP4,PIK3CD,RPS6KA1,PRKCA,PRKCB
Signaling by Rho Family GTPases	1.55E00	9.13E-02	PAK6,RHOC,PIK3R5,GNB5 (includes EG:10681),CDH15,GNA14,PRKCZ,GNG7,CDH1,ARHGEF10,PIP5K1C,PIK3C3,CIT,BAIAP2,GNB2,MRAS,MYL4,GFAP,PIK3CD,ARHGEF3,PARD3,GNG4,CDH13
PKCθ Signaling in T Lymphocytes	1.53E00	9.93E-02	CD247,CD4,PIK3R5,MAP3K5,MAP3K4,Camk2b,CAMK2D,CAMK2A,CD80 (includes EG:12519),GRAP2,PIK3C3,MRAS,PIK3CD,CAMK2G
LPS-stimulated MAPK Signaling	1.53E00	1.23E-01	MAP2K6,PIK3C3,MRAS,PIK3R5,PRKCE,PIK3CD,MAP3K5,PRKCZ,PRKCA,PRKCB
Chondroitin Sulfate Biosynthesis (Late Stages)	1.5E00	1.3E-01	HS3ST3B1,CHST7,CHST3,HS6ST2,CHST10,CHST13,NDST1
Antiproliferative Role of TOB in T Cell Signaling	1.5E00	1.92E-01	TGFBR2,SMAD3,TGFB2,CDC34,RPS6KA1
Mouse Embryonic Stem Cell Pluripotency	1.49E00	1.21E-01	PIK3C3,MRAS,PIK3R5,FZD9,PIK3CD,TCF7L1,FZD1,JAK3,HNF1A,FZD2,XIAP,FZD7
Hepatic Fibrosis / Hepatic Stellate Cell Activation	1.48E00	1.1E-01	MYH10,IL4R,FGFR1 (includes EG:14182),MYH14,SMAD3,SMAD7,IGFBP5,BCL2,TGFBR2,COL1A1 (includes EG:1277),CD40,TGFB2,MYH9 (includes EG:17886),MYL4,ECE1,PDGFRB
IGF-1 Signaling	1.46E00	1.14E-01	PXN,BAD,YWHAB,PIK3C3,MRAS,PIK3R5,IGFBP5,PIK3CD,IGFBP7,PRKCZ,IGFBP2,GRB10
P2Y Purigenic Receptor Signaling Pathway	1.45E00	1.01E-01	GNB5 (includes EG:10681),PIK3R5,PRKCZ,GNG7,ADCY5,PIK3C3,MRAS,GNB2,PRKCE,PLCB1,PIK3CD,GNG4,PRKCB,PRKCA
Non-Small Cell Lung Cancer Signaling	1.44E00	1.14E-01	BAD,PIK3C3,MRAS,PIK3R5,CDK6,PIK3CD,ITPR1,CCND1,PRKCA
Role of NANOG in Mammalian Embryonic Stem Cell Pluripotency	1.42E00	1.14E-01	WNT10B,PIK3R5,FZD9,TCF7L1,FZD1,PIK3C3,WNT7B,MRAS,PIK3CD,JAK3,FZD2,WNT11,FZD7
Role of Wnt/GSK-3β Signaling in the Pathogenesis of Influenza	1.42E00	1.25E-01	WNT10B,NCOA2,WNT7B,FZD9,TCF7L1,FZD1,HNF1A,FZD2,WNT11,FZD7
Neuregulin Signaling	1.41E00	1.08E-01	NRG2,BAD,GRB7,MRAS,PRKCE,DLG4,ERBB3,STAT5B,PRKCZ,PRKCA,PRKCB
G Beta Gamma Signaling	1.41E00	9.65E-02	GNB5 (includes EG:10681),MRAS,GNB2,PRKCE,GNA14,GNG4,CAV3,PRKCZ,GNG7,PRKCA,PRKCB
GADD45 Signaling	1.4E00	1.82E-01	CCND3,GADD45G,MAP3K4,CCND1
NAD Biosynthesis from 2-amino-3-carboxymuconate Semialdehyde	1.37E00	1.18E-01	NMNAT2,QPRT
Erythropoietin Signaling	1.37E00	1.15E-01	PIK3C3,MRAS,PIK3R5,PRKCE,PIK3CD,STAT5B,PRKCZ,PRKCA,PRKCB
VDR/RXR Activation	1.35E00	1.23E-01	COL13A1,NCOA2,PPARD,TGFB2,PRKCE,IGFBP5,NCOR2,PRKCZ,PRKCA,PRKCB
Macropinocytosis Signaling	1.34E00	1.18E-01	PIK3C3,MRAS,PIK3R5,PRKCE,PIK3CD,CSF1R,PRKCZ,PRKCA,PRKCB
CNTF Signaling	1.32E00	1.27E-01	PIK3C3,CNTFR,MRAS,PIK3R5,RPS6KA3,PIK3CD,RPS6KA1
Role of Osteoblasts, Osteoclasts and Chondrocytes in Rheumatoid Arthritis	1.32E00	9.24E-02	MAP2K6,WNT10B,BAD,MMP14,PIK3R5,FZD9,MAP3K5,TCF7L1,FZD1,HNF1A,CSF1R,XIAP,BCL2,SMURF1,COL1A1 (includes EG:1277),PIK3C3,WNT7B,PIK3CD,ALPL,FZD2,WNT11,FZD7
Ephrin Receptor Signaling	1.32E00	9E-02	GRIN2B,PXN,RGS3,ITSN1,KALRN,PAK6,EPHB2,GNB5 (includes EG:10681),GNA14,BCAR1,GNG7,EFNB2,EPHB1,EFNA5,GNB2,MRAS,EPHB3,GNG4

## Sheet: PN60 BNST_POA Functions
© 2000-2012 Ingenuity Systems, Inc. All rights reserved.
Category	Functions Annotation	p-value	Genes	# Genes
Nervous System Development and Function	development of central nervous system	4.71E-08	ABR,APBB2,BCL2,BMP4,CACNA1A,CDK5,CHD7,COMMD1,CYP26A1,CYP26C1,DAB1,DSCAML1,EN2,EPHA7,EPHB2,FEZF2,FGFR2,FMR1,FZD6,FZD9,GDNF,GFAP,GHRH (includes EG:14601),IRX3,KCNJ10,L1CAM,MCPH1 (includes EG:244329),MECOM,MECP2,NFIA,NPAS1,NRP2,NTN1,NTRK2,PARK2,PRKG1,PSEN1,RAX,RORA,RPS6KA3,RUNX1,SLIT1,SOX3,SPTBN1,SRRM4,TCF7L2,TFAP2C,TLR3,TP73,VAX1,WASF2,ZBTB16,ZIC4,ZNF423	54
Nervous System Development and Function	neuritogenesis	1.03E-07	ARHGEF7,ATXN10,BCL2,C1orf151-NBL1/NBL1,CACNA1A,CACNA1H,CDK5,CRHR1,CTNND2,DAB1,DSCAM,EFNB1,EPHA7,EPHB1,EPHB2,FEZF2,FGFR2,FMR1,GDNF,KLF7,L1CAM,LYN,MAGI2,MECP2,NFIA,NFIX,NRP2,NTN1,NTRK2,PIP5K1C,PRKG1,PSEN1,RGNEF,SDK2,SLIT1,SLIT3,SPTBN4	37
Cell Morphology	neuritogenesis	1.03E-07	ARHGEF7,ATXN10,BCL2,C1orf151-NBL1/NBL1,CACNA1A,CACNA1H,CDK5,CRHR1,CTNND2,DAB1,DSCAM,EFNB1,EPHA7,EPHB1,EPHB2,FEZF2,FGFR2,FMR1,GDNF,KLF7,L1CAM,LYN,MAGI2,MECP2,NFIA,NFIX,NRP2,NTN1,NTRK2,PIP5K1C,PRKG1,PSEN1,RGNEF,SDK2,SLIT1,SLIT3,SPTBN4	37
Cellular Assembly and Organization	neuritogenesis	1.03E-07	ARHGEF7,ATXN10,BCL2,C1orf151-NBL1/NBL1,CACNA1A,CACNA1H,CDK5,CRHR1,CTNND2,DAB1,DSCAM,EFNB1,EPHA7,EPHB1,EPHB2,FEZF2,FGFR2,FMR1,GDNF,KLF7,L1CAM,LYN,MAGI2,MECP2,NFIA,NFIX,NRP2,NTN1,NTRK2,PIP5K1C,PRKG1,PSEN1,RGNEF,SDK2,SLIT1,SLIT3,SPTBN4	37
Cellular Development	neuritogenesis	1.03E-07	ARHGEF7,ATXN10,BCL2,C1orf151-NBL1/NBL1,CACNA1A,CACNA1H,CDK5,CRHR1,CTNND2,DAB1,DSCAM,EFNB1,EPHA7,EPHB1,EPHB2,FEZF2,FGFR2,FMR1,GDNF,KLF7,L1CAM,LYN,MAGI2,MECP2,NFIA,NFIX,NRP2,NTN1,NTRK2,PIP5K1C,PRKG1,PSEN1,RGNEF,SDK2,SLIT1,SLIT3,SPTBN4	37
Cellular Function and Maintenance	neuritogenesis	1.03E-07	ARHGEF7,ATXN10,BCL2,C1orf151-NBL1/NBL1,CACNA1A,CACNA1H,CDK5,CRHR1,CTNND2,DAB1,DSCAM,EFNB1,EPHA7,EPHB1,EPHB2,FEZF2,FGFR2,FMR1,GDNF,KLF7,L1CAM,LYN,MAGI2,MECP2,NFIA,NFIX,NRP2,NTN1,NTRK2,PIP5K1C,PRKG1,PSEN1,RGNEF,SDK2,SLIT1,SLIT3,SPTBN4	37
Tissue Development	neuritogenesis	1.03E-07	ARHGEF7,ATXN10,BCL2,C1orf151-NBL1/NBL1,CACNA1A,CACNA1H,CDK5,CRHR1,CTNND2,DAB1,DSCAM,EFNB1,EPHA7,EPHB1,EPHB2,FEZF2,FGFR2,FMR1,GDNF,KLF7,L1CAM,LYN,MAGI2,MECP2,NFIA,NFIX,NRP2,NTN1,NTRK2,PIP5K1C,PRKG1,PSEN1,RGNEF,SDK2,SLIT1,SLIT3,SPTBN4	37
Nervous System Development and Function	development of brain	1.64E-07	ABR,APBB2,BCL2,BMP4,CACNA1A,CDK5,COMMD1,CYP26A1,CYP26C1,DAB1,DSCAML1,EN2,EPHA7,EPHB2,FEZF2,FGFR2,FZD6,FZD9,GDNF,GHRH (includes EG:14601),IRX3,L1CAM,MCPH1 (includes EG:244329),MECOM,MECP2,NFIA,NRP2,NTN1,NTRK2,PRKG1,PSEN1,RAX,RORA,SLIT1,SOX3,SPTBN1,SRRM4,TFAP2C,TLR3,TP73,VAX1,WASF2,ZIC4,ZNF423	44
Tissue Development	development of brain	1.64E-07	ABR,APBB2,BCL2,BMP4,CACNA1A,CDK5,COMMD1,CYP26A1,CYP26C1,DAB1,DSCAML1,EN2,EPHA7,EPHB2,FEZF2,FGFR2,FZD6,FZD9,GDNF,GHRH (includes EG:14601),IRX3,L1CAM,MCPH1 (includes EG:244329),MECOM,MECP2,NFIA,NRP2,NTN1,NTRK2,PRKG1,PSEN1,RAX,RORA,SLIT1,SOX3,SPTBN1,SRRM4,TFAP2C,TLR3,TP73,VAX1,WASF2,ZIC4,ZNF423	44
Embryonic Development	development of brain	1.64E-07	ABR,APBB2,BCL2,BMP4,CACNA1A,CDK5,COMMD1,CYP26A1,CYP26C1,DAB1,DSCAML1,EN2,EPHA7,EPHB2,FEZF2,FGFR2,FZD6,FZD9,GDNF,GHRH (includes EG:14601),IRX3,L1CAM,MCPH1 (includes EG:244329),MECOM,MECP2,NFIA,NRP2,NTN1,NTRK2,PRKG1,PSEN1,RAX,RORA,SLIT1,SOX3,SPTBN1,SRRM4,TFAP2C,TLR3,TP73,VAX1,WASF2,ZIC4,ZNF423	44
Organ Development	development of brain	1.64E-07	ABR,APBB2,BCL2,BMP4,CACNA1A,CDK5,COMMD1,CYP26A1,CYP26C1,DAB1,DSCAML1,EN2,EPHA7,EPHB2,FEZF2,FGFR2,FZD6,FZD9,GDNF,GHRH (includes EG:14601),IRX3,L1CAM,MCPH1 (includes EG:244329),MECOM,MECP2,NFIA,NRP2,NTN1,NTRK2,PRKG1,PSEN1,RAX,RORA,SLIT1,SOX3,SPTBN1,SRRM4,TFAP2C,TLR3,TP73,VAX1,WASF2,ZIC4,ZNF423	44
Organismal Development	development of brain	1.64E-07	ABR,APBB2,BCL2,BMP4,CACNA1A,CDK5,COMMD1,CYP26A1,CYP26C1,DAB1,DSCAML1,EN2,EPHA7,EPHB2,FEZF2,FGFR2,FZD6,FZD9,GDNF,GHRH (includes EG:14601),IRX3,L1CAM,MCPH1 (includes EG:244329),MECOM,MECP2,NFIA,NRP2,NTN1,NTRK2,PRKG1,PSEN1,RAX,RORA,SLIT1,SOX3,SPTBN1,SRRM4,TFAP2C,TLR3,TP73,VAX1,WASF2,ZIC4,ZNF423	44
Cell Morphology	formation of cellular protrusions	1.70E-07	ARHGAP24,ARHGEF7,ATXN10,BCL2,C1orf151-NBL1/NBL1,CACNA1A,CACNA1H,CDK5,CRHR1,CTNND2,DAB1,DNAI2,DSCAM,EFNB1,EPHA7,EPHB1,EPHB2,FEZF2,FGFR2,FLNA,FMR1,GDNF,KLF5,KLF7,L1CAM,LRRC16A,LYN,MAGI2,MAPKAPK2,MECP2,NFIA,NFIX,NPHP4,NRP2,NTN1,NTRK2,PARVB,PIP5K1C,PLEKHG6,PPARD,PRKG1,PSEN1,RGNEF,SDC4,SDK2,SLIT1,SLIT3,SPTBN4,SYK,TTYH1,TWF2,VAV1,WASF2,WIPF1	54
Cellular Assembly and Organization	formation of cellular protrusions	1.70E-07	ARHGAP24,ARHGEF7,ATXN10,BCL2,C1orf151-NBL1/NBL1,CACNA1A,CACNA1H,CDK5,CRHR1,CTNND2,DAB1,DNAI2,DSCAM,EFNB1,EPHA7,EPHB1,EPHB2,FEZF2,FGFR2,FLNA,FMR1,GDNF,KLF5,KLF7,L1CAM,LRRC16A,LYN,MAGI2,MAPKAPK2,MECP2,NFIA,NFIX,NPHP4,NRP2,NTN1,NTRK2,PARVB,PIP5K1C,PLEKHG6,PPARD,PRKG1,PSEN1,RGNEF,SDC4,SDK2,SLIT1,SLIT3,SPTBN4,SYK,TTYH1,TWF2,VAV1,WASF2,WIPF1	54
Cellular Function and Maintenance	formation of cellular protrusions	1.70E-07	ARHGAP24,ARHGEF7,ATXN10,BCL2,C1orf151-NBL1/NBL1,CACNA1A,CACNA1H,CDK5,CRHR1,CTNND2,DAB1,DNAI2,DSCAM,EFNB1,EPHA7,EPHB1,EPHB2,FEZF2,FGFR2,FLNA,FMR1,GDNF,KLF5,KLF7,L1CAM,LRRC16A,LYN,MAGI2,MAPKAPK2,MECP2,NFIA,NFIX,NPHP4,NRP2,NTN1,NTRK2,PARVB,PIP5K1C,PLEKHG6,PPARD,PRKG1,PSEN1,RGNEF,SDC4,SDK2,SLIT1,SLIT3,SPTBN4,SYK,TTYH1,TWF2,VAV1,WASF2,WIPF1	54
Nervous System Development and Function	abnormal morphology of dentate gyrus	2.30E-07	APBB2,CDK5,DAB1,FEZF2,FMR1,FZD9,KLF7,NFIX,PSEN1,TLR3,TP73	11
Organ Morphology	abnormal morphology of dentate gyrus	2.30E-07	APBB2,CDK5,DAB1,FEZF2,FMR1,FZD9,KLF7,NFIX,PSEN1,TLR3,TP73	11
Behavior	locomotion	1.19E-06	ADCY5,ALK (includes EG:11682),ATXN1,CACNA1A,CACNA1C,CHD7,CRHR1,DAB1,DSCAM,FASN,FEZF2,FMR1,GDNF,GRIN2D,HEXA,KCNC3,KCNJ10,KCNMA1,MECP2,MYO15A,NAV2,NPAS1,PARK2,PSEN1,PTPRF,QRFP,RIMS1 (includes EG:116837),RXRG,SPTBN4	29
Cellular Assembly and Organization	organization of cytoskeleton	1.72E-06	ABR,ARHGAP24,ARHGEF7,ATXN1,ATXN10,BCAR1,BCL2,BMP4,C1orf151-NBL1/NBL1,CACNA1A,CACNA1H,CDH4,CDK5,CHN2,CRHR1,CTNND2,DAB1,DNAI2,DSCAM,EFNB1,EPHA7,EPHB1,EPHB2,FAM101B,FES,FEZF2,FGFR2,FLNA,FLNC,FLT1,FMR1,GDNF,GFAP,KIRREL,KLF5,KLF7,L1CAM,LPIN1,LRRC16A,LYN,MAGI2,MAP1A,MAPKAPK2,MECP2,NFIA,NFIX,NPHP4,NRAP,NRP2,NTN1,NTRK2,PANK4,PARK2,PARVB,PDLIM7,PIP5K1C,PLEKHG6,PPARD,PRKG1,PSEN1,PTPRF,RALB,REM1,RGNEF,SDC4,…	77
Cellular Function and Maintenance	organization of cytoskeleton	1.72E-06	ABR,ARHGAP24,ARHGEF7,ATXN1,ATXN10,BCAR1,BCL2,BMP4,C1orf151-NBL1/NBL1,CACNA1A,CACNA1H,CDH4,CDK5,CHN2,CRHR1,CTNND2,DAB1,DNAI2,DSCAM,EFNB1,EPHA7,EPHB1,EPHB2,FAM101B,FES,FEZF2,FGFR2,FLNA,FLNC,FLT1,FMR1,GDNF,GFAP,KIRREL,KLF5,KLF7,L1CAM,LPIN1,LRRC16A,LYN,MAGI2,MAP1A,MAPKAPK2,MECP2,NFIA,NFIX,NPHP4,NRAP,NRP2,NTN1,NTRK2,PANK4,PARK2,PARVB,PDLIM7,PIP5K1C,PLEKHG6,PPARD,PRKG1,PSEN1,PTPRF,RALB,REM1,RGNEF,SDC4,…	77
Tissue Development	development of metanephros	2.86E-06	BCL2,BMP4,CDH4,CITED1,FGFR2,GDNF,GPC3,NOTCH2,PAX8 (includes EG:18510),SPRY1,WNT11,WNT6,WNT7B,WNT9B	14
Embryonic Development	development of metanephros	2.86E-06	BCL2,BMP4,CDH4,CITED1,FGFR2,GDNF,GPC3,NOTCH2,PAX8 (includes EG:18510),SPRY1,WNT11,WNT6,WNT7B,WNT9B	14
Organ Development	development of metanephros	2.86E-06	BCL2,BMP4,CDH4,CITED1,FGFR2,GDNF,GPC3,NOTCH2,PAX8 (includes EG:18510),SPRY1,WNT11,WNT6,WNT7B,WNT9B	14
Organismal Development	development of metanephros	2.86E-06	BCL2,BMP4,CDH4,CITED1,FGFR2,GDNF,GPC3,NOTCH2,PAX8 (includes EG:18510),SPRY1,WNT11,WNT6,WNT7B,WNT9B	14
Renal and Urological System Development and Function	development of metanephros	2.86E-06	BCL2,BMP4,CDH4,CITED1,FGFR2,GDNF,GPC3,NOTCH2,PAX8 (includes EG:18510),SPRY1,WNT11,WNT6,WNT7B,WNT9B	14
Tissue Morphology	abnormal morphology of metanephric bud	3.88E-06	CDH4,GDNF,GPC3,NOTCH2,SPRY1,WNT9B	6
Nervous System Development and Function	morphology of nervous system	3.91E-06	ABR,APBB2,BMP4,CACNA1A,CDK5,CELSR3,CHN2,CRTAC1,CYP26A1,CYP26C1,DAB1,DSCAM,EFNB1,EGR3,EN2,EPAS1,EPHA7,EPHB1,EPHB2,FES,FEZF2,FGFR2,FMR1,FZD9,GDNF,GFAP,Gnas (includes EG:100361691),GRID1,GRIN2D,HEXA,HLX,IGF2,IL4R,IRX3,KCNJ10,KLF7,L1CAM,MAGI2,MCPH1 (includes EG:244329),MECOM,MECP2,NFIA,NFIX,NTN1,NTRK2,ODZ3,PALLD,PARK2,PAX8 (includes EG:18510),PPARD,PSEN1,PTPRF,RARG,RAX,RIMS1 (includes EG:116837),RXRG…	63
Organismal Development	vasculogenesis	4.21E-06	ANGPT2,ARHGAP24,ARHGEF26,BCL2,BMP4,CD40,CHD7,CITED1,COMMD1,CSF3,EFNB1,EGR3,EPAS1,EPHB2,FES,FGFR2,FLNA,FLT1,HABP2,HEG1,HLX,IGF2,IGFBP7,IL4R,ITGA9,KCNMA1,KLF5,L1CAM,LTBP1,Meg3,mir-99,NOTCH4,NR4A1,NRG2,NRP2,NTN1,NTRK2,PLCD1,PRKD2,PRKG1,PROK1,PSEN1,RARG,REM1,RUNX1,SLIT3,STAB1,SYK,TBXA2R,TGFBR3,WASF2,WNT11,XIAP	53
Cardiovascular System Development and Function	vasculogenesis	4.21E-06	ANGPT2,ARHGAP24,ARHGEF26,BCL2,BMP4,CD40,CHD7,CITED1,COMMD1,CSF3,EFNB1,EGR3,EPAS1,EPHB2,FES,FGFR2,FLNA,FLT1,HABP2,HEG1,HLX,IGF2,IGFBP7,IL4R,ITGA9,KCNMA1,KLF5,L1CAM,LTBP1,Meg3,mir-99,NOTCH4,NR4A1,NRG2,NRP2,NTN1,NTRK2,PLCD1,PRKD2,PRKG1,PROK1,PSEN1,RARG,REM1,RUNX1,SLIT3,STAB1,SYK,TBXA2R,TGFBR3,WASF2,WNT11,XIAP	53
Cardiovascular System Development and Function	angiogenesis	6.94E-06	ANGPT2,ARHGAP24,ARHGEF26,BCL2,BMP4,CD40,CHD7,CSF3,EFNB1,EPAS1,EPHB1,EPHB2,FES,FGFR2,FLNA,FLT1,GPR4,HLX,IGF2,IGF2R,IGFBP7,ITGA9,KCNMA1,KLF5,let-7,LTBP1,Meg3,mir-99,NOTCH4,NR4A1,NRG2,NRP2,NTN1,PLCD1,PRKCB,PRKD2,PRKG1,PROK1,PSEN1,RARG,REM1,RUNX1,SDC4,SLIT3,STAB1,TGFBR3,THBD,WASF2,WISP1,WNT11	50
Cellular Assembly and Organization	microtubule dynamics	7.64E-06	ARHGAP24,ARHGEF7,ATXN1,ATXN10,BCAR1,BCL2,BMP4,C1orf151-NBL1/NBL1,CACNA1A,CACNA1H,CDH4,CDK5,CHN2,CRHR1,CTNND2,DAB1,DNAI2,DSCAM,EFNB1,EPHA7,EPHB1,EPHB2,FES,FEZF2,FGFR2,FLNA,FLT1,FMR1,GDNF,KLF5,KLF7,L1CAM,LRRC16A,LYN,MAGI2,MAP1A,MAPKAPK2,MECP2,NFIA,NFIX,NPHP4,NRP2,NTN1,NTRK2,PANK4,PARK2,PARVB,PIP5K1C,PLEKHG6,PPARD,PRKG1,PSEN1,RGNEF,SDC4,SDK2,SLIT1,SLIT3,SPTBN4,SYK,TBCD,TTYH1,TWF2,VAV1,WASF2,WIPF1	65
Cellular Function and Maintenance	microtubule dynamics	7.64E-06	ARHGAP24,ARHGEF7,ATXN1,ATXN10,BCAR1,BCL2,BMP4,C1orf151-NBL1/NBL1,CACNA1A,CACNA1H,CDH4,CDK5,CHN2,CRHR1,CTNND2,DAB1,DNAI2,DSCAM,EFNB1,EPHA7,EPHB1,EPHB2,FES,FEZF2,FGFR2,FLNA,FLT1,FMR1,GDNF,KLF5,KLF7,L1CAM,LRRC16A,LYN,MAGI2,MAP1A,MAPKAPK2,MECP2,NFIA,NFIX,NPHP4,NRP2,NTN1,NTRK2,PANK4,PARK2,PARVB,PIP5K1C,PLEKHG6,PPARD,PRKG1,PSEN1,RGNEF,SDC4,SDK2,SLIT1,SLIT3,SPTBN4,SYK,TBCD,TTYH1,TWF2,VAV1,WASF2,WIPF1	65
Nervous System Development and Function	morphology of central nervous system	7.99E-06	ABR,APBB2,CACNA1A,CDK5,CELSR3,CYP26A1,CYP26C1,DAB1,EFNB1,EN2,EPHA7,FES,FEZF2,FMR1,FZD9,GFAP,Gnas (includes EG:100361691),GRID1,HEXA,IRX3,KCNJ10,KLF7,L1CAM,MCPH1 (includes EG:244329),MECOM,MECP2,NFIA,NFIX,NTN1,NTRK2,PALLD,PARK2,PPARD,PSEN1,RARG,RAX,RIMS1 (includes EG:116837),RXRG,SPTBN4,TLR3,TP73,VAX1,ZIC4,ZNF423	44
Nervous System Development and Function	morphology of brain	8.14E-06	ABR,APBB2,CACNA1A,CDK5,CELSR3,CYP26A1,CYP26C1,DAB1,EFNB1,EN2,EPHA7,FES,FEZF2,FMR1,FZD9,Gnas (includes EG:100361691),GRID1,HEXA,IRX3,KLF7,L1CAM,MCPH1 (includes EG:244329),MECOM,MECP2,NFIA,NFIX,NTN1,NTRK2,PARK2,PPARD,PSEN1,RARG,RAX,RIMS1 (includes EG:116837),RXRG,SPTBN4,TLR3,TP73,VAX1,ZIC4,ZNF423	41
Organ Morphology	morphology of brain	8.14E-06	ABR,APBB2,CACNA1A,CDK5,CELSR3,CYP26A1,CYP26C1,DAB1,EFNB1,EN2,EPHA7,FES,FEZF2,FMR1,FZD9,Gnas (includes EG:100361691),GRID1,HEXA,IRX3,KLF7,L1CAM,MCPH1 (includes EG:244329),MECOM,MECP2,NFIA,NFIX,NTN1,NTRK2,PARK2,PPARD,PSEN1,RARG,RAX,RIMS1 (includes EG:116837),RXRG,SPTBN4,TLR3,TP73,VAX1,ZIC4,ZNF423	41
Organismal Survival	organismal death	8.37E-06	ANGPT2,APBB2,ATF6,BCL2,CACNA1A,CCND3,CCR4,CD40,CDK5,CITED1,COMMD1,CRHR1,CSF3,CYP26A1,DAB1,DAZAP1,DDX17,EFNB1,EGR3,EPAS1,EPHB2,FADS2,FASN,FES,FEZF2,FGFR2,FKBP1B,FLNA,FLNC,FLT1,FOSL1,FZD9,GAMT,GCM2,GFAP,Gnas (includes EG:100361691),GPC3,HEXA,HUWE1,IGF2,IGF2R,IL4R,INHA,KCNJ10,KCNMA1,KCP,KIF1A,L1CAM,LYN,MAGI2,MAPKAPK2,MCPH1 (includes EG:244329),MECP2,Meg3,MGMT,mir-146,MPO,NFIA,NFIX,NOTCH2,NRG2,NRP2,N…	105
Organismal Development	development of blood vessel	9.22E-06	ANGPT2,ARHGAP24,ARHGEF26,BCL2,BMP4,CD40,CHD7,CITED1,COMMD1,CSF3,EFNB1,EGR3,EPAS1,EPHB2,FES,FGFR2,FLNA,FLT1,GATAD2A,HABP2,HEG1,HLX,IGF2,IGFBP7,IL4R,ITGA9,KCNMA1,KLF5,L1CAM,LTBP1,Meg3,mir-99,NOTCH4,NR4A1,NRG2,NRP2,NTN1,NTRK2,PLCD1,PRKCB,PRKD2,PRKG1,PROK1,PSEN1,RARG,REM1,RUNX1,SDC4,SLIT3,STAB1,SYK,TBXA2R,TCF7L2,TGFBR3,WASF2,WNT11,XIAP	57
Cardiovascular System Development and Function	development of blood vessel	9.22E-06	ANGPT2,ARHGAP24,ARHGEF26,BCL2,BMP4,CD40,CHD7,CITED1,COMMD1,CSF3,EFNB1,EGR3,EPAS1,EPHB2,FES,FGFR2,FLNA,FLT1,GATAD2A,HABP2,HEG1,HLX,IGF2,IGFBP7,IL4R,ITGA9,KCNMA1,KLF5,L1CAM,LTBP1,Meg3,mir-99,NOTCH4,NR4A1,NRG2,NRP2,NTN1,NTRK2,PLCD1,PRKCB,PRKD2,PRKG1,PROK1,PSEN1,RARG,REM1,RUNX1,SDC4,SLIT3,STAB1,SYK,TBXA2R,TCF7L2,TGFBR3,WASF2,WNT11,XIAP	57
Cardiovascular System Development and Function	development of cardiovascular system	9.81E-06	ANGPT2,ANK1,ARHGAP24,ARHGEF26,BCAR1,BCL2,BCOR,BMP4,CCND3,CD40,CHD7,CITED1,COMMD1,CSF3,CYP26A1,EFNB1,EGR3,EPAS1,EPHB2,FES,FGFR2,FLNA,FLT1,FOXP4,GATAD2A,HABP2,HEG1,HLX,IGF2,IGFBP7,IL4R,ITGA9,KCNMA1,KLF5,L1CAM,LTBP1,MECOM,Meg3,mir-99,NOTCH4,NR4A1,NRG2,NRP2,NTN1,NTRK2,PIP5K1C,PLCD1,PRKCB,PRKD2,PRKG1,PROK1,PSEN1,RARG,REM1,RPS6KA2,RUNX1,SDC4,SLIT3,SPEN,SPTBN1,STAB1,SYK,TBX2,TBXA2R,TCF7L2,TGFBR3,THBD,WA…	71
Developmental Disorder	mental retardation	1.02E-05	ARHGEF7,AUTS2,CTNND2,CUL4B,FGFR2,FMR1,HUWE1,IQSEC2,MECP2,NRP2,OBSL1,PDHA1,RPS6KA3,SCN5A,SOX3,ZNF41	16
Neurological Disease	mental retardation	1.02E-05	ARHGEF7,AUTS2,CTNND2,CUL4B,FGFR2,FMR1,HUWE1,IQSEC2,MECP2,NRP2,OBSL1,PDHA1,RPS6KA3,SCN5A,SOX3,ZNF41	16
Cellular Development	differentiation of cells	1.19E-05	ANGPT2,ARID3A,ATF3,AXIN2,BCL2,BMP4,C1orf151-NBL1/NBL1,CCDC85B,CCND3,CD40,CDK5,CHD7,CITED1,CSF3,CTDSPL,CTNND2,CYP26A1,DAB1,EFNB1,EGR3,EN2,ENC1,EPAS1,FAM213A,FES,FGFR2,FLNC,FLT1,FMR1,FNDC3B,FOSL1,FZD1,FZD9,GCM2,GDNF,Gnas (includes EG:100361691),GPC3,HLX,HUNK,IGF2,IGF2R,IGFBP7,IL17D,IL4R,INHA,IRX3,KCNMA1,KLF15,KLF5,KSR1,L1CAM,LAMB3,LPIN1,LRIG1,LTBP1,LYN,MAP3K5,MCPH1 (includes EG:244329),MECOM,MECP2,…	118
Nervous System Development and Function	fasciculation of axons	1.54E-05	CELSR3,CRTAC1,DSCAM,FEZF2,L1CAM,NFIX,NRP2	7
Cellular Assembly and Organization	fasciculation of axons	1.54E-05	CELSR3,CRTAC1,DSCAM,FEZF2,L1CAM,NFIX,NRP2	7
Nervous System Development and Function	guidance of axons	1.60E-05	APBB2,CDH4,CDK5,CELSR3,EFNB1,EPHB1,EPHB2,FEZF2,KLF7,L1CAM,NRP2,NTN1,PRKG1,PTPRF,PTPRO,SLIT1,SLIT3,VAX1	18
Cellular Movement	guidance of axons	1.60E-05	APBB2,CDH4,CDK5,CELSR3,EFNB1,EPHB1,EPHB2,FEZF2,KLF7,L1CAM,NRP2,NTN1,PRKG1,PTPRF,PTPRO,SLIT1,SLIT3,VAX1	18
Nervous System Development and Function	morphogenesis of neurites	1.71E-05	ARHGEF7,ATXN10,C1orf151-NBL1/NBL1,CACNA1A,CDK5,CRHR1,CTNND2,DSCAM,EFNB1,EPHB1,EPHB2,FMR1,GDNF,KLF7,L1CAM,LYN,MAGI2,MECP2,NTN1,NTRK2,PRKG1,SDK2,SLIT1	23
Cell Morphology	morphogenesis of neurites	1.71E-05	ARHGEF7,ATXN10,C1orf151-NBL1/NBL1,CACNA1A,CDK5,CRHR1,CTNND2,DSCAM,EFNB1,EPHB1,EPHB2,FMR1,GDNF,KLF7,L1CAM,LYN,MAGI2,MECP2,NTN1,NTRK2,PRKG1,SDK2,SLIT1	23
Cellular Assembly and Organization	morphogenesis of neurites	1.71E-05	ARHGEF7,ATXN10,C1orf151-NBL1/NBL1,CACNA1A,CDK5,CRHR1,CTNND2,DSCAM,EFNB1,EPHB1,EPHB2,FMR1,GDNF,KLF7,L1CAM,LYN,MAGI2,MECP2,NTN1,NTRK2,PRKG1,SDK2,SLIT1	23
Cellular Development	morphogenesis of neurites	1.71E-05	ARHGEF7,ATXN10,C1orf151-NBL1/NBL1,CACNA1A,CDK5,CRHR1,CTNND2,DSCAM,EFNB1,EPHB1,EPHB2,FMR1,GDNF,KLF7,L1CAM,LYN,MAGI2,MECP2,NTN1,NTRK2,PRKG1,SDK2,SLIT1	23
Cellular Function and Maintenance	morphogenesis of neurites	1.71E-05	ARHGEF7,ATXN10,C1orf151-NBL1/NBL1,CACNA1A,CDK5,CRHR1,CTNND2,DSCAM,EFNB1,EPHB1,EPHB2,FMR1,GDNF,KLF7,L1CAM,LYN,MAGI2,MECP2,NTN1,NTRK2,PRKG1,SDK2,SLIT1	23
Tissue Development	morphogenesis of neurites	1.71E-05	ARHGEF7,ATXN10,C1orf151-NBL1/NBL1,CACNA1A,CDK5,CRHR1,CTNND2,DSCAM,EFNB1,EPHB1,EPHB2,FMR1,GDNF,KLF7,L1CAM,LYN,MAGI2,MECP2,NTN1,NTRK2,PRKG1,SDK2,SLIT1	23
Nervous System Development and Function	morphology of hippocampus	1.81E-05	APBB2,CDK5,DAB1,FEZF2,FMR1,FZD9,GRID1,KLF7,L1CAM,MECP2,NFIA,NFIX,PSEN1,TLR3,TP73	15
Organ Morphology	morphology of hippocampus	1.81E-05	APBB2,CDK5,DAB1,FEZF2,FMR1,FZD9,GRID1,KLF7,L1CAM,MECP2,NFIA,NFIX,PSEN1,TLR3,TP73	15
Cellular Assembly and Organization	organization of cytoplasm	1.91E-05	ABR,ARHGAP24,ARHGEF7,ATXN1,ATXN10,BCAR1,BCL2,BMP4,C1orf151-NBL1/NBL1,CACNA1A,CACNA1H,CDH4,CDK5,CHN2,CRHR1,CTNND2,DAB1,DNAI2,DSCAM,EFNB1,EMD,EPAS1,EPHA7,EPHB1,EPHB2,FAM101B,FES,FEZF2,FGFR2,FLNA,FLNC,FLT1,FMR1,GDNF,GFAP,HEXA,KIRREL,KLF5,KLF7,L1CAM,LPIN1,LRRC16A,LYN,MAGI2,MAP1A,MAPKAPK2,MECP2,NFIA,NFIX,NPHP4,NRAP,NRP2,NTN1,NTRK2,PANK4,PARK2,PARVB,PDLIM7,PIP5K1C,PLEKHG6,PPARD,PRKG1,PSEN1,PTPRF,RALB,R…	80
Cellular Function and Maintenance	organization of cytoplasm	1.91E-05	ABR,ARHGAP24,ARHGEF7,ATXN1,ATXN10,BCAR1,BCL2,BMP4,C1orf151-NBL1/NBL1,CACNA1A,CACNA1H,CDH4,CDK5,CHN2,CRHR1,CTNND2,DAB1,DNAI2,DSCAM,EFNB1,EMD,EPAS1,EPHA7,EPHB1,EPHB2,FAM101B,FES,FEZF2,FGFR2,FLNA,FLNC,FLT1,FMR1,GDNF,GFAP,HEXA,KIRREL,KLF5,KLF7,L1CAM,LPIN1,LRRC16A,LYN,MAGI2,MAP1A,MAPKAPK2,MECP2,NFIA,NFIX,NPHP4,NRAP,NRP2,NTN1,NTRK2,PANK4,PARK2,PARVB,PDLIM7,PIP5K1C,PLEKHG6,PPARD,PRKG1,PSEN1,PTPRF,RALB,R…	80
Organismal Development	size of body	2.13E-05	Airn,APBB2,ARID3A,BCL2,BMP4,CACNA1A,CACNA1H,CCND3,CHD7,FADS2,FGFR2,FOXK1,FZD9,GAMT,GHRH (includes EG:14601),Gnas (includes EG:100361691),GPC3,GRB10,GRID1,IGF2,IGF2R,INHA,IRS4 (includes EG:16370),KCNC3,KCNJ10,KCNMA1,L1CAM,LAMA3,MAGEL2,MCPH1 (includes EG:244329),MECP2,Meg3,Nespas,NFIA,NFIX,NLGN3,NRG2,NRXN2,NTRK2,PARK2,PCSK1N,PLCD1,PPARD,PSEN1,RARG,RPS6KA3,RSPH1,RUNX1,SLC14A1,SLC39A14,SLC4A1,SLC4A2,…	66
Embryonic Development	development of hindlimb	2.16E-05	AFF3,BMP4,CHD7,CYP26A1,Gnas (includes EG:100361691),GPC3,MECOM,RARG,ZBTB16	9
Organismal Development	development of hindlimb	2.16E-05	AFF3,BMP4,CHD7,CYP26A1,Gnas (includes EG:100361691),GPC3,MECOM,RARG,ZBTB16	9
Skeletal and Muscular System Development and Function	development of hindlimb	2.16E-05	AFF3,BMP4,CHD7,CYP26A1,Gnas (includes EG:100361691),GPC3,MECOM,RARG,ZBTB16	9
Renal and Urological System Development and Function	morphology of Urinary system	2.26E-05	BCL2,BMP4,CDH4,CYP26A1,FADS2,FGFR2,GDNF,GPC3,GPR4,IGF2R,KCP,KIRREL,NFIA,NOTCH2,PTPRF,PTPRO,RARG,SDK1,SPRY1,SPTBN1,TNS1,WNT11,WNT9B,ZFP36L2	24
Hereditary Disorder	sex-linked hereditary disorder	2.60E-05	ARHGEF7,BCOR,CA12,CD40,CUL4B,EDA,FLNA,FMR1,GPC3,HUWE1,IQSEC2,L1CAM,MBTPS2,MECP2,mir-146,PDHA1,PHF6,RPS6KA3,SCN5A,SOX3,WIPF1,XIAP,ZNF41	23
Organ Morphology	quantity of renal glomerulus	2.82E-05	BCL2,FGFR2,GDNF,KCP,NOTCH2,SPRY1,WNT11	7
Renal and Urological System Development and Function	quantity of renal glomerulus	2.82E-05	BCL2,FGFR2,GDNF,KCP,NOTCH2,SPRY1,WNT11	7
Organ Morphology	abnormal morphology of kidney	3.40E-05	BCL2,BMP4,CYP26A1,FADS2,FGFR2,GDNF,GPC3,IGF2R,KCP,NFIA,NOTCH2,RARG,SPRY1,SPTBN1,TNS1,WNT11,ZFP36L2	17
Renal and Urological System Development and Function	abnormal morphology of kidney	3.40E-05	BCL2,BMP4,CYP26A1,FADS2,FGFR2,GDNF,GPC3,IGF2R,KCP,NFIA,NOTCH2,RARG,SPRY1,SPTBN1,TNS1,WNT11,ZFP36L2	17
Organ Morphology	morphology of kidney	3.64E-05	BCL2,BMP4,CDH4,CYP26A1,FADS2,FGFR2,GDNF,GPC3,GPR4,IGF2R,KCP,KIRREL,NFIA,NOTCH2,PTPRO,RARG,SDK1,SPRY1,SPTBN1,TNS1,WNT11,WNT9B,ZFP36L2	23
Renal and Urological System Development and Function	morphology of kidney	3.64E-05	BCL2,BMP4,CDH4,CYP26A1,FADS2,FGFR2,GDNF,GPC3,GPR4,IGF2R,KCP,KIRREL,NFIA,NOTCH2,PTPRO,RARG,SDK1,SPRY1,SPTBN1,TNS1,WNT11,WNT9B,ZFP36L2	23
Embryonic Development	morphogenesis of hindlimb	3.78E-05	AFF3,BMP4,CHD7,Gnas (includes EG:100361691),GPC3,MECOM,RARG,ZBTB16	8
Organismal Development	morphogenesis of hindlimb	3.78E-05	AFF3,BMP4,CHD7,Gnas (includes EG:100361691),GPC3,MECOM,RARG,ZBTB16	8
Skeletal and Muscular System Development and Function	morphogenesis of hindlimb	3.78E-05	AFF3,BMP4,CHD7,Gnas (includes EG:100361691),GPC3,MECOM,RARG,ZBTB16	8
Nervous System Development and Function	quantity of neurons	3.81E-05	ANGPT2,BCL2,BMP4,CELSR3,CSF3,DSCAM,EGR3,EN2,FGFR2,GDNF,IRX3,KLF7,L1CAM,MECP2,NRP2,NTN1,NTRK2,PARK2,PRKAR1B,PSEN1,RIMS1 (includes EG:116837),TP73,VAX1,WNT7B	24
Tissue Morphology	quantity of neurons	3.81E-05	ANGPT2,BCL2,BMP4,CELSR3,CSF3,DSCAM,EGR3,EN2,FGFR2,GDNF,IRX3,KLF7,L1CAM,MECP2,NRP2,NTN1,NTRK2,PARK2,PRKAR1B,PSEN1,RIMS1 (includes EG:116837),TP73,VAX1,WNT7B	24
Nervous System Development and Function	formation of dendrites	3.83E-05	CACNA1A,CDK5,DAB1,DSCAM,EFNB1,FEZF2,KLF7,L1CAM,MECP2,NFIA,NFIX,PRKG1	12
Cell Morphology	formation of dendrites	3.83E-05	CACNA1A,CDK5,DAB1,DSCAM,EFNB1,FEZF2,KLF7,L1CAM,MECP2,NFIA,NFIX,PRKG1	12
Cellular Assembly and Organization	formation of dendrites	3.83E-05	CACNA1A,CDK5,DAB1,DSCAM,EFNB1,FEZF2,KLF7,L1CAM,MECP2,NFIA,NFIX,PRKG1	12
Cellular Development	formation of dendrites	3.83E-05	CACNA1A,CDK5,DAB1,DSCAM,EFNB1,FEZF2,KLF7,L1CAM,MECP2,NFIA,NFIX,PRKG1	12
Cellular Function and Maintenance	formation of dendrites	3.83E-05	CACNA1A,CDK5,DAB1,DSCAM,EFNB1,FEZF2,KLF7,L1CAM,MECP2,NFIA,NFIX,PRKG1	12
Tissue Development	formation of dendrites	3.83E-05	CACNA1A,CDK5,DAB1,DSCAM,EFNB1,FEZF2,KLF7,L1CAM,MECP2,NFIA,NFIX,PRKG1	12
Cellular Movement	cell movement of neurons	6.24E-05	ANGPT2,APBB2,BMP4,CCR4,CDK5,DAB1,EFNB1,EPHB2,FLNA,GDNF,L1CAM,NFIA,NFIX,NRP2,NTN1,NTRK2,PIP5K1C,PRKG1,PSEN1,RGS3,SLIT1,VAX1	22
Tissue Development	development of metanephric bud	6.67E-05	BCL2,BMP4,CDH4,FGFR2,GDNF,GPC3,NOTCH2,SPRY1,WNT11,WNT6,WNT9B	11
Embryonic Development	development of metanephric bud	6.67E-05	BCL2,BMP4,CDH4,FGFR2,GDNF,GPC3,NOTCH2,SPRY1,WNT11,WNT6,WNT9B	11
Organ Development	development of metanephric bud	6.67E-05	BCL2,BMP4,CDH4,FGFR2,GDNF,GPC3,NOTCH2,SPRY1,WNT11,WNT6,WNT9B	11
Organismal Development	development of metanephric bud	6.67E-05	BCL2,BMP4,CDH4,FGFR2,GDNF,GPC3,NOTCH2,SPRY1,WNT11,WNT6,WNT9B	11
Renal and Urological System Development and Function	development of metanephric bud	6.67E-05	BCL2,BMP4,CDH4,FGFR2,GDNF,GPC3,NOTCH2,SPRY1,WNT11,WNT6,WNT9B	11
Nervous System Development and Function	morphology of nervous tissue	7.75E-05	BMP4,CACNA1A,CDK5,CELSR3,CHN2,CRTAC1,CYP26A1,CYP26C1,DSCAM,EFNB1,EGR3,EPAS1,EPHA7,EPHB1,EPHB2,FGFR2,FMR1,GDNF,GFAP,GRIN2D,HEXA,HLX,KCNJ10,KLF7,L1CAM,MAGI2,MECOM,MECP2,NFIA,NTN1,NTRK2,ODZ3,PARK2,PAX8 (includes EG:18510),PSEN1,PTPRF,RIMS1 (includes EG:116837),RXRG,SOSTDC1,SPTBN4,TLR3,TP73,VAX1,ZNF423	44
Tissue Morphology	morphology of nervous tissue	7.75E-05	BMP4,CACNA1A,CDK5,CELSR3,CHN2,CRTAC1,CYP26A1,CYP26C1,DSCAM,EFNB1,EGR3,EPAS1,EPHA7,EPHB1,EPHB2,FGFR2,FMR1,GDNF,GFAP,GRIN2D,HEXA,HLX,KCNJ10,KLF7,L1CAM,MAGI2,MECOM,MECP2,NFIA,NTN1,NTRK2,ODZ3,PARK2,PAX8 (includes EG:18510),PSEN1,PTPRF,RIMS1 (includes EG:116837),RXRG,SOSTDC1,SPTBN4,TLR3,TP73,VAX1,ZNF423	44
Digestive System Development and Function	development of digestive system	8.48E-05	ATF3,AXIN2,BCL2,BCOR,BMP4,CCND3,CHD7,CYP26A1,EDA,FGFR2,FOXP4,HLX,HOXC13,LAMA3,MECOM,Meg3,NOTCH2,RUNX1,SOSTDC1,SPEN,SPTBN1,TBX2,TCF7L2,TGFBR3,TOX,TP73,VAX1,WNT11,WNT7B,WNT9B	30
Embryonic Development	limb development	1.06E-04	AFF3,BMP4,CHD7,CHST11,CYP26A1,EN2,FGFR2,FLT1,Gnas (includes EG:100361691),GPC3,HOXC11,MECOM,NOTCH2,PSEN1,RARG,RAX,TBX2,ZBTB16	18
Organismal Development	limb development	1.06E-04	AFF3,BMP4,CHD7,CHST11,CYP26A1,EN2,FGFR2,FLT1,Gnas (includes EG:100361691),GPC3,HOXC11,MECOM,NOTCH2,PSEN1,RARG,RAX,TBX2,ZBTB16	18
Skeletal and Muscular System Development and Function	limb development	1.06E-04	AFF3,BMP4,CHD7,CHST11,CYP26A1,EN2,FGFR2,FLT1,Gnas (includes EG:100361691),GPC3,HOXC11,MECOM,NOTCH2,PSEN1,RARG,RAX,TBX2,ZBTB16	18
Cellular Movement	cell movement	1.10E-04	ABR,ALK (includes EG:11682),ANGPT2,APBB2,ARHGAP24,ATF3,BCAR1,BCL2,BMP4,C1orf151-NBL1/NBL1,CCR4,CD40,CD93,CDH4,CDK5,CHN2,COL17A1,CSF3,CTNNA1,CTNND2,CYP26A1,CYP26C1,DAB1,EFNB1,EPAS1,EPHB1,EPHB2,F8a,FGFR2,FHOD1,FLNA,FLNC,FLT1,FMR1,FOSL1,GDNF,GFAP,GPC3,HABP2,HLX,IGF2,IGF2R,IGFBP2,IL16,IL4R,ITGA9,KCNMA1,KLF5,L1CAM,LAG3,LAMA3,LAMB3,LRIG1,LYN,MAP2K2,MAP3K5,MAPKAPK2,MCF2L,MPO,NEURL,NFIA,NFIX,NR4A1,NRP2,N…	114
Nervous System Development and Function	axonogenesis	1.18E-04	BCL2,CACNA1A,CDK5,EPHB2,FGFR2,FMR1,KLF7,L1CAM,NFIA,NTN1,NTRK2,PIP5K1C,PRKG1,PSEN1,RGNEF,SLIT1,SPTBN4	17
Cell Morphology	axonogenesis	1.18E-04	BCL2,CACNA1A,CDK5,EPHB2,FGFR2,FMR1,KLF7,L1CAM,NFIA,NTN1,NTRK2,PIP5K1C,PRKG1,PSEN1,RGNEF,SLIT1,SPTBN4	17
Cellular Assembly and Organization	axonogenesis	1.18E-04	BCL2,CACNA1A,CDK5,EPHB2,FGFR2,FMR1,KLF7,L1CAM,NFIA,NTN1,NTRK2,PIP5K1C,PRKG1,PSEN1,RGNEF,SLIT1,SPTBN4	17
Cellular Development	axonogenesis	1.18E-04	BCL2,CACNA1A,CDK5,EPHB2,FGFR2,FMR1,KLF7,L1CAM,NFIA,NTN1,NTRK2,PIP5K1C,PRKG1,PSEN1,RGNEF,SLIT1,SPTBN4	17
Cellular Function and Maintenance	axonogenesis	1.18E-04	BCL2,CACNA1A,CDK5,EPHB2,FGFR2,FMR1,KLF7,L1CAM,NFIA,NTN1,NTRK2,PIP5K1C,PRKG1,PSEN1,RGNEF,SLIT1,SPTBN4	17
Tissue Development	axonogenesis	1.18E-04	BCL2,CACNA1A,CDK5,EPHB2,FGFR2,FMR1,KLF7,L1CAM,NFIA,NTN1,NTRK2,PIP5K1C,PRKG1,PSEN1,RGNEF,SLIT1,SPTBN4	17
Behavior	walking	1.26E-04	CACNA1A,CACNA1C,CHD7,DAB1,HEXA,KCNJ10,KCNMA1,SPTBN4	8
Organismal Functions	walking	1.26E-04	CACNA1A,CACNA1C,CHD7,DAB1,HEXA,KCNJ10,KCNMA1,SPTBN4	8
Nervous System Development and Function	development of rhombencephalon	1.27E-04	ABR,BCL2,CACNA1A,CDK5,CYP26A1,CYP26C1,EN2,L1CAM,MECP2,NFIA,NTRK2,PSEN1,RORA,ZIC4,ZNF423	15
Tissue Development	development of rhombencephalon	1.27E-04	ABR,BCL2,CACNA1A,CDK5,CYP26A1,CYP26C1,EN2,L1CAM,MECP2,NFIA,NTRK2,PSEN1,RORA,ZIC4,ZNF423	15
Embryonic Development	development of rhombencephalon	1.27E-04	ABR,BCL2,CACNA1A,CDK5,CYP26A1,CYP26C1,EN2,L1CAM,MECP2,NFIA,NTRK2,PSEN1,RORA,ZIC4,ZNF423	15
Organ Development	development of rhombencephalon	1.27E-04	ABR,BCL2,CACNA1A,CDK5,CYP26A1,CYP26C1,EN2,L1CAM,MECP2,NFIA,NTRK2,PSEN1,RORA,ZIC4,ZNF423	15
Organismal Development	development of rhombencephalon	1.27E-04	ABR,BCL2,CACNA1A,CDK5,CYP26A1,CYP26C1,EN2,L1CAM,MECP2,NFIA,NTRK2,PSEN1,RORA,ZIC4,ZNF423	15
Nervous System Development and Function	reflex	1.33E-04	BMP4,CACNA1A,EN2,Gnas (includes EG:100361691),HEXA,KCNJ10,KCNMA1,MECP2,MYOG,NTRK2,PRKG1,TLR3,ZIC4	13
Cellular Growth and Proliferation	proliferation of cells	1.36E-04	AATF,ACSL5,AFAP1L1,ALK (includes EG:11682),ANGPT2,ANKRD6,APBB2,APPL2,ARHGAP24,ARID3A,ATF3,ATF5,ATF6,AXIN2,BCAR1,BCL2,BMP4,CA12,CACNA1A,CAMK2N1,CCDC85B,CCND3,CD40,CDH4,CDK5,CHN2,CHST11,CITED1,CSF3,CTDSPL,CTNNA1,CTNND2,CUL4B,DDX17,DUSP8,EFNB1,EGR3,EMD,ENC1,EPAS1,EPHB1,EPHB2,FADS2,FASN,FES,FGFR2,FKBP1B,FLNA,FLT1,FMR1,FOSL1,FOXK1,FZD9,GDNF,GHRH (includes EG:14601),Gnas (includes EG:100361691),GPC3,GR…	189
Tissue Development	branching morphogenesis of metanephric bud	1.57E-04	BCL2,CDH4,GDNF,GPC3,NOTCH2,WNT11,WNT9B	7
Embryonic Development	branching morphogenesis of metanephric bud	1.57E-04	BCL2,CDH4,GDNF,GPC3,NOTCH2,WNT11,WNT9B	7
Organ Development	branching morphogenesis of metanephric bud	1.57E-04	BCL2,CDH4,GDNF,GPC3,NOTCH2,WNT11,WNT9B	7
Organismal Development	branching morphogenesis of metanephric bud	1.57E-04	BCL2,CDH4,GDNF,GPC3,NOTCH2,WNT11,WNT9B	7
Renal and Urological System Development and Function	branching morphogenesis of metanephric bud	1.57E-04	BCL2,CDH4,GDNF,GPC3,NOTCH2,WNT11,WNT9B	7
Hereditary Disorder	X-linked hereditary disease	1.65E-04	ARHGEF7,CA12,CD40,CUL4B,EDA,FMR1,GPC3,HUWE1,IQSEC2,L1CAM,MBTPS2,MECP2,mir-146,PDHA1,PHF6,RPS6KA3,SCN5A,SOX3,WIPF1,XIAP,ZNF41	21
Cell Cycle	G1 phase of lymphoma cell lines	1.66E-04	BCL2,CCND3,CD40,IGFBP7,PTPN22	5
Cellular Movement	chemotaxis of neurons	1.66E-04	EFNB1,EPHB2,GDNF,NRP2,RGS3	5
Nervous System Development and Function	morphology of neurites	1.99E-04	CACNA1A,CDK5,CHN2,EFNB1,EPHA7,EPHB1,EPHB2,FMR1,GRIN2D,KLF7,L1CAM,NTRK2,ODZ3,SPTBN4,TLR3,TP73,ZNF423	17
Cell Morphology	morphology of neurites	1.99E-04	CACNA1A,CDK5,CHN2,EFNB1,EPHA7,EPHB1,EPHB2,FMR1,GRIN2D,KLF7,L1CAM,NTRK2,ODZ3,SPTBN4,TLR3,TP73,ZNF423	17
Tissue Morphology	morphology of neurites	1.99E-04	CACNA1A,CDK5,CHN2,EFNB1,EPHA7,EPHB1,EPHB2,FMR1,GRIN2D,KLF7,L1CAM,NTRK2,ODZ3,SPTBN4,TLR3,TP73,ZNF423	17
Nervous System Development and Function	morphology of cerebral cortex	1.99E-04	APBB2,CDK5,CELSR3,DAB1,FES,FEZF2,FMR1,FZD9,GRID1,KLF7,L1CAM,MCPH1 (includes EG:244329),MECP2,NFIA,NFIX,PARK2,PSEN1,TLR3,TP73	19
Organ Morphology	morphology of cerebral cortex	1.99E-04	APBB2,CDK5,CELSR3,DAB1,FES,FEZF2,FMR1,FZD9,GRID1,KLF7,L1CAM,MCPH1 (includes EG:244329),MECP2,NFIA,NFIX,PARK2,PSEN1,TLR3,TP73	19
Developmental Disorder	X-linked mental retardation	2.24E-04	ARHGEF7,CUL4B,FMR1,HUWE1,IQSEC2,MECP2,PDHA1,RPS6KA3,SCN5A,SOX3,ZNF41	11
Neurological Disease	X-linked mental retardation	2.24E-04	ARHGEF7,CUL4B,FMR1,HUWE1,IQSEC2,MECP2,PDHA1,RPS6KA3,SCN5A,SOX3,ZNF41	11
Hereditary Disorder	X-linked mental retardation	2.24E-04	ARHGEF7,CUL4B,FMR1,HUWE1,IQSEC2,MECP2,PDHA1,RPS6KA3,SCN5A,SOX3,ZNF41	11
Tissue Development	morphogenesis of metanephric bud	2.29E-04	BCL2,BMP4,CDH4,GDNF,GPC3,NOTCH2,WNT11,WNT6,WNT9B	9
Embryonic Development	morphogenesis of metanephric bud	2.29E-04	BCL2,BMP4,CDH4,GDNF,GPC3,NOTCH2,WNT11,WNT6,WNT9B	9
Organ Development	morphogenesis of metanephric bud	2.29E-04	BCL2,BMP4,CDH4,GDNF,GPC3,NOTCH2,WNT11,WNT6,WNT9B	9
Organismal Development	morphogenesis of metanephric bud	2.29E-04	BCL2,BMP4,CDH4,GDNF,GPC3,NOTCH2,WNT11,WNT6,WNT9B	9
Renal and Urological System Development and Function	morphogenesis of metanephric bud	2.29E-04	BCL2,BMP4,CDH4,GDNF,GPC3,NOTCH2,WNT11,WNT6,WNT9B	9
Nervous System Development and Function	development of forebrain	2.37E-04	APBB2,BMP4,CDK5,CYP26A1,CYP26C1,EPHB2,FEZF2,FZD9,GDNF,IRX3,L1CAM,MECOM,NRP2,NTN1,PRKG1,PSEN1,RAX,SLIT1,SOX3,TP73,VAX1	21
Tissue Development	development of forebrain	2.37E-04	APBB2,BMP4,CDK5,CYP26A1,CYP26C1,EPHB2,FEZF2,FZD9,GDNF,IRX3,L1CAM,MECOM,NRP2,NTN1,PRKG1,PSEN1,RAX,SLIT1,SOX3,TP73,VAX1	21
Embryonic Development	development of forebrain	2.37E-04	APBB2,BMP4,CDK5,CYP26A1,CYP26C1,EPHB2,FEZF2,FZD9,GDNF,IRX3,L1CAM,MECOM,NRP2,NTN1,PRKG1,PSEN1,RAX,SLIT1,SOX3,TP73,VAX1	21
Organ Development	development of forebrain	2.37E-04	APBB2,BMP4,CDK5,CYP26A1,CYP26C1,EPHB2,FEZF2,FZD9,GDNF,IRX3,L1CAM,MECOM,NRP2,NTN1,PRKG1,PSEN1,RAX,SLIT1,SOX3,TP73,VAX1	21
Organismal Development	development of forebrain	2.37E-04	APBB2,BMP4,CDK5,CYP26A1,CYP26C1,EPHB2,FEZF2,FZD9,GDNF,IRX3,L1CAM,MECOM,NRP2,NTN1,PRKG1,PSEN1,RAX,SLIT1,SOX3,TP73,VAX1	21
Cellular Movement	cell movement of brain cells	2.51E-04	BMP4,CDK5,DAB1,EFNB1,EPHB2,L1CAM,NFIA,NFIX,NRP2,NTRK2,RGS3	11
Developmental Disorder	hypoplasia	2.58E-04	ARID3A,BCL2,BMP4,CCND3,CRHR1,CYP26A1,CYP26C1,FADS2,FES,FGFR2,GHRH (includes EG:14601),GPC3,HLX,HS6ST2,IGF2,L1CAM,LYN,MECOM,MYOG,NOTCH2,NTN1,PAX8 (includes EG:18510),RARG,RASSF5,RUNX1,SLC4A2,SPEN,SPTBN1,TGFBR3,VAV1,WASF2,WIPF1,WNT11,WNT7B,WNT9B,ZIC4,ZNF423	37
Cellular Movement	cell movement of central nervous system cells	2.61E-04	BMP4,CDK5,DAB1,EFNB1,EPHB2,GDNF,L1CAM,NFIA,NFIX,NRP2,NTRK2,RGS3	12
Nervous System Development and Function	development of cerebellum	2.61E-04	ABR,BCL2,CACNA1A,CDK5,EN2,L1CAM,MECP2,NFIA,NTRK2,RORA,ZIC4,ZNF423	12
Tissue Development	development of cerebellum	2.61E-04	ABR,BCL2,CACNA1A,CDK5,EN2,L1CAM,MECP2,NFIA,NTRK2,RORA,ZIC4,ZNF423	12
Embryonic Development	development of cerebellum	2.61E-04	ABR,BCL2,CACNA1A,CDK5,EN2,L1CAM,MECP2,NFIA,NTRK2,RORA,ZIC4,ZNF423	12
Organ Development	development of cerebellum	2.61E-04	ABR,BCL2,CACNA1A,CDK5,EN2,L1CAM,MECP2,NFIA,NTRK2,RORA,ZIC4,ZNF423	12
Organismal Development	development of cerebellum	2.61E-04	ABR,BCL2,CACNA1A,CDK5,EN2,L1CAM,MECP2,NFIA,NTRK2,RORA,ZIC4,ZNF423	12
Behavior	learning	2.81E-04	ADCY5,ATXN1,BCL2,CACNA1C,CDK5,CHST10,CRHR1,CSF3,CTNND2,EN2,EPHB2,FMR1,FZD9,KSR1,L1CAM,MECP2,NEURL,NLGN3,NPAS1,NTRK2,PARK2,PRKAR1B,PSEN1,PTPRF,PTPRN2,SEPT5,TLR3	27
Cellular Movement	migration of cells	2.85E-04	ABR,ALK (includes EG:11682),ANGPT2,APBB2,ARHGAP24,ATF3,BCAR1,BCL2,BMP4,C1orf151-NBL1/NBL1,CCR4,CD40,CD93,CDK5,CHN2,COL17A1,CSF3,CTNNA1,CYP26A1,CYP26C1,DAB1,EFNB1,EPAS1,EPHB1,EPHB2,FGFR2,FHOD1,FLNA,FLNC,FLT1,FOSL1,GDNF,GFAP,GPC3,HABP2,HLX,IGF2,IGF2R,IGFBP2,IL16,IL4R,ITGA9,KCNMA1,KLF5,L1CAM,LAG3,LAMA3,LAMB3,LYN,MAP2K2,MAP3K5,MAPKAPK2,MCF2L,MPO,NFIA,NFIX,NR4A1,NRP2,NTN1,NTRK2,PALLD,PARK2,PDE4B,PIP5K…	102
Nervous System Development and Function	migration of neurons	2.97E-04	ANGPT2,APBB2,BMP4,CCR4,CDK5,DAB1,EFNB1,EPHB2,GDNF,L1CAM,NFIA,NFIX,NTN1,NTRK2,PIP5K1C,PRKG1,PSEN1,RGS3,SLIT1,VAX1	20
Cellular Movement	migration of neurons	2.97E-04	ANGPT2,APBB2,BMP4,CCR4,CDK5,DAB1,EFNB1,EPHB2,GDNF,L1CAM,NFIA,NFIX,NTN1,NTRK2,PIP5K1C,PRKG1,PSEN1,RGS3,SLIT1,VAX1	20
Developmental Disorder	Prader-Willi syndrome	3.21E-04	FMR1,MAGEL2,MECP2,MKRN3,SNRPN	5
Hereditary Disorder	Prader-Willi syndrome	3.21E-04	FMR1,MAGEL2,MECP2,MKRN3,SNRPN	5
Nervous System Development and Function	development of mesencephalon	3.39E-04	CYP26A1,CYP26C1,EN2,FGFR2,FZD6,NRP2,NTN1,PSEN1	8
Tissue Development	development of mesencephalon	3.39E-04	CYP26A1,CYP26C1,EN2,FGFR2,FZD6,NRP2,NTN1,PSEN1	8
Embryonic Development	development of mesencephalon	3.39E-04	CYP26A1,CYP26C1,EN2,FGFR2,FZD6,NRP2,NTN1,PSEN1	8
Organ Development	development of mesencephalon	3.39E-04	CYP26A1,CYP26C1,EN2,FGFR2,FZD6,NRP2,NTN1,PSEN1	8
Organismal Development	development of mesencephalon	3.39E-04	CYP26A1,CYP26C1,EN2,FGFR2,FZD6,NRP2,NTN1,PSEN1	8
Nervous System Development and Function	foliation of cerebellum	3.41E-04	ABR,CDK5,EN2,L1CAM,NFIA,ZIC4,ZNF423	7
Tissue Development	foliation of cerebellum	3.41E-04	ABR,CDK5,EN2,L1CAM,NFIA,ZIC4,ZNF423	7
Embryonic Development	foliation of cerebellum	3.41E-04	ABR,CDK5,EN2,L1CAM,NFIA,ZIC4,ZNF423	7
Organ Development	foliation of cerebellum	3.41E-04	ABR,CDK5,EN2,L1CAM,NFIA,ZIC4,ZNF423	7
Organismal Development	foliation of cerebellum	3.41E-04	ABR,CDK5,EN2,L1CAM,NFIA,ZIC4,ZNF423	7
Cell Morphology	morphology of lymphoma cell lines	3.54E-04	CD40,HLX,IGFBP7,ZBTB16	4
Behavior	cognition	3.62E-04	ADCY5,ATXN1,BCL2,CACNA1C,CDK5,CHD7,CHST10,CRHR1,CSF3,CTNND2,EN2,EPHB2,FMR1,FZD9,KSR1,L1CAM,MECP2,NEURL,NLGN3,NPAS1,NTRK2,PARK2,PRKAR1B,PSEN1,PTPRF,PTPRN2,SEPT5,TLR3	28
Cancer	solid tumor	3.70E-04	ABCC6,ACSL5,ADCY5,AFAP1L1,ALK (includes EG:11682),ANGPT2,ANO6,ARHGEF7,ATF3,ATF5,AXIN2,BCL2,CACNA1A,CACNA1C,CAMK2N1,CCND3,CDH4,CDK5,CHST7,CIRH1A,CLCNKB,CPA4,CSF3,CSMD1,CTDSPL,CUL4B,CYP2C8,DDX17,DLGAP1,DOK3,DYNC1I1,EFNB1,EIF1AX,EMD,ENC1,EPAS1,EPHB2,FAM134B,FAM83D,FASN,FGFR2,FLNA,FLNC,FLT1,FOSL1,FPGS,FZD1,GDNF,GHRH (includes EG:14601),GOLM1,GPC3,GPR4,HABP2,HHIP,HUWE1,IGF2,IGF2R,IGFBP2,IGFBP7,INHA,IT…	156
Nervous System Development and Function	extension of axons	3.93E-04	ATXN1,BCAR1,CDH4,EFNB1,NFIA,NFIX,NTN1,TWF2	8
Cell Morphology	extension of axons	3.93E-04	ATXN1,BCAR1,CDH4,EFNB1,NFIA,NFIX,NTN1,TWF2	8
Cellular Assembly and Organization	extension of axons	3.93E-04	ATXN1,BCAR1,CDH4,EFNB1,NFIA,NFIX,NTN1,TWF2	8
Cellular Function and Maintenance	extension of axons	3.93E-04	ATXN1,BCAR1,CDH4,EFNB1,NFIA,NFIX,NTN1,TWF2	8
Tissue Morphology	quantity of cells	3.98E-04	ALK (includes EG:11682),ANGPT2,ARID3A,ATF3,BCL2,BMP4,CCND3,CCR4,CD40,CELSR3,CSF3,DSCAM,EDA,EFNB1,EGR3,EN2,EPAS1,FADS2,FES,FGFR2,FLNA,FLNC,FLT1,FZD9,GDNF,GHRH (includes EG:14601),Gnas (includes EG:100361691),GP1BB,GRID1,IGF2,IGF2R,IGFBP7,IL4R,INHA,IRX3,KCNJ10,KLF7,KSR1,L1CAM,LAG3,LAMA3,LYN,MAPKAPK2,MCPH1 (includes EG:244329),MECOM,MECP2,MGMT,mir-125,mir-146,MPO,MYOG,NFIA,NOTCH2,NOTCH4,NR4A1,NRG2,N…	102
Developmental Disorder	multiple congenital anomalies	4.42E-04	CHD7,COL9A2,EFNB1,EPHB2,FGFR2,FLNA,FMR1,GP1BB,GPC3,IGF2,L1CAM,MAGEL2,MAP2K2,MECP2,MED12,MKRN3,MYO15A,NOTCH2,PHF6,PSEN1,RAX,RPS6KA3,SCN5A,SNRPN,TWIST2,VAX1,WNT9B	27
Cancer	formation of pathological cyst	4.60E-04	BCL2,BMP4,FGFR2,GDNF,GPC3,INHA,NFIA,PLCD1,PROK1,PSEN1,SPRY1,TNS1	12
Organismal Injury and Abnormalities	formation of pathological cyst	4.60E-04	BCL2,BMP4,FGFR2,GDNF,GPC3,INHA,NFIA,PLCD1,PROK1,PSEN1,SPRY1,TNS1	12
Developmental Disorder	non-Herlitz type junctional epidermolysis bullosa	5.07E-04	COL17A1,LAMA3,LAMB3	3
Hereditary Disorder	non-Herlitz type junctional epidermolysis bullosa	5.07E-04	COL17A1,LAMA3,LAMB3	3
Organismal Injury and Abnormalities	non-Herlitz type junctional epidermolysis bullosa	5.07E-04	COL17A1,LAMA3,LAMB3	3
Connective Tissue Disorders	non-Herlitz type junctional epidermolysis bullosa	5.07E-04	COL17A1,LAMA3,LAMB3	3
Dermatological Diseases and Conditions	non-Herlitz type junctional epidermolysis bullosa	5.07E-04	COL17A1,LAMA3,LAMB3	3
Cellular Assembly and Organization	positioning of nucleus	5.07E-04	DAB1,NTN1,SLIT1	3
Nervous System Development and Function	recognition of neurons	5.07E-04	NTM,OPCML,PCDH12	3
Cell-To-Cell Signaling and Interaction	recognition of neurons	5.07E-04	NTM,OPCML,PCDH12	3
Nervous System Development and Function	regeneration of motor neurons	5.07E-04	BCL2,GDNF,IGF2	3
Cellular Development	regeneration of motor neurons	5.07E-04	BCL2,GDNF,IGF2	3
Cell Death and Survival	regeneration of motor neurons	5.07E-04	BCL2,GDNF,IGF2	3
Cell Morphology	sprouting	5.15E-04	ANGPT2,ARHGEF7,BCL2,CRHR1,CTNND2,EFNB1,EPHB1,EPHB2,FMR1,GDNF,HLX,IGF2,KLF7,L1CAM,MAGI2,mir-99,NTN1,NTRK2,PRKG1,REM1,SDK2	21
Behavior	spatial learning	5.24E-04	ATXN1,CACNA1C,CDK5,CHST10,EN2,EPHB2,FMR1,FZD9,L1CAM,MECP2,NLGN3,NTRK2,PARK2,PSEN1,PTPRF,SEPT5	16
Skeletal and Muscular System Development and Function	morphology of axial skeleton	5.27E-04	BMP4,CYP26A1,EFNB1,FGFR2,FMR1,GPC3,HEXA,HOXC11,HOXC13,IGF2,MYOG,PLAGL1,PSEN1,RARG,RIMS1 (includes EG:116837),RPS6KA3,TGFBR3,ZBTB16	18
Nervous System Development and Function	abnormal morphology of cerebellar cortex	5.39E-04	CDK5,Gnas (includes EG:100361691),L1CAM,ZNF423	4
Organ Morphology	abnormal morphology of cerebellar cortex	5.39E-04	CDK5,Gnas (includes EG:100361691),L1CAM,ZNF423	4
Tissue Development	septation of outflow tract	5.39E-04	BMP4,LTBP1,TBX2,TGFBR3	4
Embryonic Development	septation of outflow tract	5.39E-04	BMP4,LTBP1,TBX2,TGFBR3	4
Cardiovascular System Development and Function	septation of outflow tract	5.39E-04	BMP4,LTBP1,TBX2,TGFBR3	4
Nervous System Development and Function	branching of neurites	5.61E-04	ARHGEF7,CRHR1,CTNND2,EFNB1,EPHB1,EPHB2,FMR1,GDNF,KLF7,L1CAM,MAGI2,NTN1,NTRK2,PRKG1,SDK2	15
Cell Morphology	branching of neurites	5.61E-04	ARHGEF7,CRHR1,CTNND2,EFNB1,EPHB1,EPHB2,FMR1,GDNF,KLF7,L1CAM,MAGI2,NTN1,NTRK2,PRKG1,SDK2	15
Cellular Assembly and Organization	branching of neurites	5.61E-04	ARHGEF7,CRHR1,CTNND2,EFNB1,EPHB1,EPHB2,FMR1,GDNF,KLF7,L1CAM,MAGI2,NTN1,NTRK2,PRKG1,SDK2	15
Cellular Development	branching of neurites	5.61E-04	ARHGEF7,CRHR1,CTNND2,EFNB1,EPHB1,EPHB2,FMR1,GDNF,KLF7,L1CAM,MAGI2,NTN1,NTRK2,PRKG1,SDK2	15
Cellular Function and Maintenance	branching of neurites	5.61E-04	ARHGEF7,CRHR1,CTNND2,EFNB1,EPHB1,EPHB2,FMR1,GDNF,KLF7,L1CAM,MAGI2,NTN1,NTRK2,PRKG1,SDK2	15
Tissue Development	branching of neurites	5.61E-04	ARHGEF7,CRHR1,CTNND2,EFNB1,EPHB1,EPHB2,FMR1,GDNF,KLF7,L1CAM,MAGI2,NTN1,NTRK2,PRKG1,SDK2	15
Embryonic Development	branching of neurites	5.61E-04	ARHGEF7,CRHR1,CTNND2,EFNB1,EPHB1,EPHB2,FMR1,GDNF,KLF7,L1CAM,MAGI2,NTN1,NTRK2,PRKG1,SDK2	15
Cardiovascular Disease	hypertension	5.84E-04	ABCC8,AFF3,ANGPT2,BMP4,CA12,CACNA1A,CACNA1C,CACNA1H,CACNA1I,EPAS1,FKBP1B,KCNMB1,LRIG1,MECOM,PDE4B,PDE7B,PRKG1,RNF220,RORA,SAMD4A,SCN5A,TBXA2R,THBD	23
Cell Cycle	cell cycle progression of tumor cell lines	5.94E-04	BCAR1,BCL2,BMP4,CAMK2N1,CHN2,let-7,LRIG1,LYN,NR4A1,PARK2,PLAGL1,PSEN1,PTPRO,RASSF5,SMARCA2,TP73,VAV1,WWOX,ZFHX3	19
Nervous System Development and Function	morphology of telencephalon	5.98E-04	APBB2,CELSR3,DAB1,EFNB1,FES,FEZF2,KLF7,L1CAM,MECP2,NFIA,NFIX,PSEN1,RXRG,TP73,VAX1,ZNF423	16
Organ Morphology	morphology of telencephalon	5.98E-04	APBB2,CELSR3,DAB1,EFNB1,FES,FEZF2,KLF7,L1CAM,MECP2,NFIA,NFIX,PSEN1,RXRG,TP73,VAX1,ZNF423	16
Cellular Assembly and Organization	organization of actin cytoskeleton	6.20E-04	ABR,BCAR1,EFNB1,FAM101B,FLNA,FLNC,GDNF,LPIN1,NRAP,PDLIM7,PIP5K1C,PRKG1,RALB,SH2B2,TWF2,VAV1,WASF2	17
Cellular Function and Maintenance	organization of actin cytoskeleton	6.20E-04	ABR,BCAR1,EFNB1,FAM101B,FLNA,FLNC,GDNF,LPIN1,NRAP,PDLIM7,PIP5K1C,PRKG1,RALB,SH2B2,TWF2,VAV1,WASF2	17
Cellular Development	proliferation of tumor cell lines	7.26E-04	AATF,ACSL5,ALK (includes EG:11682),ATF3,ATF5,BCAR1,BCL2,BMP4,CAMK2N1,CCND3,CD40,CDH4,CDK5,CHN2,CITED1,CSF3,DDX17,ENC1,FASN,FES,FGFR2,FLNA,FLT1,FOSL1,FZD9,GDNF,GHRH (includes EG:14601),GPC3,HUWE1,IGF2,IGF2R,IGFBP2,IGFBP7,IL16,INHA,KLF5,LAS1L,let-7,LRIG1,LYN,MAPKAPK2,MECOM,MGMT,mir-125,MST4,NOTCH2,NR4A1,NRG2,NRP2,NTRK2,PARK2,PARVB,PFKP,PGRMC1,PLAGL1,PPARD,PRDM16,PRKCB,PRKG1,PRR5,PTPN22,PTPRO,RALB,R…	82
Cellular Growth and Proliferation	proliferation of tumor cell lines	7.26E-04	AATF,ACSL5,ALK (includes EG:11682),ATF3,ATF5,BCAR1,BCL2,BMP4,CAMK2N1,CCND3,CD40,CDH4,CDK5,CHN2,CITED1,CSF3,DDX17,ENC1,FASN,FES,FGFR2,FLNA,FLT1,FOSL1,FZD9,GDNF,GHRH (includes EG:14601),GPC3,HUWE1,IGF2,IGF2R,IGFBP2,IGFBP7,IL16,INHA,KLF5,LAS1L,let-7,LRIG1,LYN,MAPKAPK2,MECOM,MGMT,mir-125,MST4,NOTCH2,NR4A1,NRG2,NRP2,NTRK2,PARK2,PARVB,PFKP,PGRMC1,PLAGL1,PPARD,PRDM16,PRKCB,PRKG1,PRR5,PTPN22,PTPRO,RALB,R…	82
Nervous System Development and Function	loss of sensory neurons	7.33E-04	BCL2,GDNF,KLF7,NTRK2,RUNX1	5
Cell Death and Survival	loss of sensory neurons	7.33E-04	BCL2,GDNF,KLF7,NTRK2,RUNX1	5
Cell Cycle	cell cycle progression	7.39E-04	AATF,AFAP1L2,APBB2,ARID3A,ATF3,BCAR1,BCL2,BMP4,CAMK2N1,CCND3,CD40,CDK5,CHN2,CSF3,DDX17,FASN,FGFR2,FLT1,FOSL1,FOXK1,IGF2,IGFBP7,INHA,IRS4 (includes EG:16370),KLF5,KLHL2,KSR1,LAG3,let-7,LRIG1,LTBP1,LYN,MAP2K2,MCPH1 (includes EG:244329),MECOM,MECP2,MYOG,NEK7,NOTCH2,NR4A1,NTRK2,PARK2,PLAGL1,PPARD,PRKCB,PRKG1,PSEN1,PTPRN2,PTPRO,RARG,RASSF5,RPS6KA2,RUNX1,SMARCA2,SUV420H1,SYK,TAF1 (includes EG:270627),T…	65
Cellular Movement	invasion of cells	7.60E-04	AFAP1L1,ALK (includes EG:11682),ARHGEF26,ATF3,BCAR1,BCL2,BMP4,CDH4,CDK5,CHST10,CITED1,CSF3,CTNND2,EPHB2,FHOD1,FLNA,FLT1,FOSL1,GDNF,IGF2,IGFBP2,KCNMA1,L1CAM,LRIG1,LYN,MAP2K2,MAPKAPK2,NR4A1,NRP2,NTN1,PALLD,PARVB,PLEKHG6,RORA,SCN5A,SDC4,SYK,SYT7,TBXA2R,TFAP2C,TGFBR3,WASF2,WISP1,WWOX,XIAP,ZBTB16	46
Nervous System Development and Function	abnormal morphology of corpus callosum	7.80E-04	APBB2,EFNB1,KLF7,NFIA,NFIX,VAX1,ZNF423	7
Organ Morphology	abnormal morphology of corpus callosum	7.80E-04	APBB2,EFNB1,KLF7,NFIA,NFIX,VAX1,ZNF423	7
Cancer	carcinoma	7.82E-04	ABCC6,ACSL5,ADCY5,ALK (includes EG:11682),ANGPT2,ANO6,ARHGEF7,ATF3,ATF5,AXIN2,BCL2,CACNA1A,CACNA1C,CAMK2N1,CCND3,CDH4,CDK5,CHST7,CIRH1A,CLCNKB,CPA4,CSF3,CSMD1,CTDSPL,CUL4B,CYP2C8,DDX17,DLGAP1,DOK3,DYNC1I1,EFNB1,EIF1AX,EMD,ENC1,EPAS1,EPHB2,FAM134B,FAM83D,FASN,FGFR2,FLNA,FLNC,FLT1,FOSL1,FPGS,FZD1,GDNF,GHRH (includes EG:14601),GOLM1,GPC3,GPR4,HABP2,HHIP,HUWE1,IGF2,IGF2R,IGFBP2,IGFBP7,INHA,ITGA9,KAZN…	150
Tissue Morphology	abnormal morphology of cortical marginal zone	7.85E-04	APBB2,CELSR3,DAB1,PSEN1	4
Nervous System Development and Function	morphology of dendritic spines	7.85E-04	EPHB1,EPHB2,FMR1,MAGI2	4
Cell Morphology	morphology of dendritic spines	7.85E-04	EPHB1,EPHB2,FMR1,MAGI2	4
Cellular Assembly and Organization	morphology of dendritic spines	7.85E-04	EPHB1,EPHB2,FMR1,MAGI2	4
Cellular Development	morphology of dendritic spines	7.85E-04	EPHB1,EPHB2,FMR1,MAGI2	4
Cellular Function and Maintenance	morphology of dendritic spines	7.85E-04	EPHB1,EPHB2,FMR1,MAGI2	4
Tissue Development	morphology of dendritic spines	7.85E-04	EPHB1,EPHB2,FMR1,MAGI2	4
Embryonic Development	morphology of dendritic spines	7.85E-04	EPHB1,EPHB2,FMR1,MAGI2	4
Tissue Morphology	morphology of dendritic spines	7.85E-04	EPHB1,EPHB2,FMR1,MAGI2	4
Nervous System Development and Function	development of nerves	8.00E-04	CHD7,EPHA7,EPHB1,EPHB2,FGFR2,NAV2,NRP2,NTRK2,VAX1	9
Tissue Development	development of nerves	8.00E-04	CHD7,EPHA7,EPHB1,EPHB2,FGFR2,NAV2,NRP2,NTRK2,VAX1	9
Embryonic Development	morphogenesis of embryo	8.48E-04	AFF3,BMP4,CHD7,CHST11,FLT1,GATAD2A,Gnas (includes EG:100361691),GPC3,HOXC11,MECOM,NOTCH2,PSEN1,RARG,ZBTB16	14
Organismal Development	morphogenesis of embryo	8.48E-04	AFF3,BMP4,CHD7,CHST11,FLT1,GATAD2A,Gnas (includes EG:100361691),GPC3,HOXC11,MECOM,NOTCH2,PSEN1,RARG,ZBTB16	14
Tissue Development	morphogenesis of embryonic tissue	8.91E-04	BCL2,BMP4,CDH4,FOXP4,GDNF,GPC3,IRX3,NOTCH2,TCF7L2,WNT11,WNT6,WNT7B,WNT9B	13
Embryonic Development	morphogenesis of embryonic tissue	8.91E-04	BCL2,BMP4,CDH4,FOXP4,GDNF,GPC3,IRX3,NOTCH2,TCF7L2,WNT11,WNT6,WNT7B,WNT9B	13
Organismal Development	morphogenesis of embryonic tissue	8.91E-04	BCL2,BMP4,CDH4,FOXP4,GDNF,GPC3,IRX3,NOTCH2,TCF7L2,WNT11,WNT6,WNT7B,WNT9B	13
Embryonic Development	organogenesis of lymphatic system component	9.06E-04	ANGPT2,FLT1,HEG1,IGF2,NRP2,SYK,TOX	7
Organ Development	organogenesis of lymphatic system component	9.06E-04	ANGPT2,FLT1,HEG1,IGF2,NRP2,SYK,TOX	7
Organismal Development	organogenesis of lymphatic system component	9.06E-04	ANGPT2,FLT1,HEG1,IGF2,NRP2,SYK,TOX	7
Lymphoid Tissue Structure and Development	organogenesis of lymphatic system component	9.06E-04	ANGPT2,FLT1,HEG1,IGF2,NRP2,SYK,TOX	7
Organ Morphology	mass of placenta	9.32E-04	GPC3,GRB10,IGF2,IGF2R,Meg3	5
Reproductive System Development and Function	mass of placenta	9.32E-04	GPC3,GRB10,IGF2,IGF2R,Meg3	5
Cell Morphology	morphology of cells	9.45E-04	ABR,ARHGEF26,ARID3A,ATF3,BCAR1,BCL2,BMP4,CACNA1A,CCND3,CD40,CDK5,CTNND2,DSCAM,EFNB1,EGR3,EPAS1,EPHB2,FADS2,FASN,FES,FGFR2,FKBP6,FLNA,FLT1,FMR1,FOSL1,GDNF,GFAP,GP1BB,HEXA,HLX,IGFBP2,IGFBP7,IL4R,IMPDH1,INHA,KCNJ10,KLF7,L1CAM,LAMA3,LTBP1,LYN,MAGI2,MAPKAPK2,MCPH1 (includes EG:244329),MECOM,MECP2,mir-125,NFIA,NOTCH2,OTOS,PALLD,PARK2,PAX8 (includes EG:18510),PLAGL1,PPARD,PRKG1,PSEN1,PSTPIP1,PTPN22,PTPR…	86
Cell Cycle	arrest in meiosis of oocytes	9.86E-04	Gnas (includes EG:100361691),RPS6KA2,RPS6KA3	3
Reproductive System Development and Function	arrest in meiosis of oocytes	9.86E-04	Gnas (includes EG:100361691),RPS6KA2,RPS6KA3	3
Cellular Movement	chemoattraction of neurons	9.86E-04	EFNB1,GDNF,RGS3	3
Cell-To-Cell Signaling and Interaction	chemoattraction of neurons	9.86E-04	EFNB1,GDNF,RGS3	3
Nervous System Development and Function	chemotaxis of granule cells	9.86E-04	EFNB1,EPHB2,RGS3	3
Cellular Movement	chemotaxis of granule cells	9.86E-04	EFNB1,EPHB2,RGS3	3
Cancer	cylindroma	9.86E-04	AXIN2,BCL2,NTRK2	3
Nervous System Development and Function	development of cortical lamina	9.86E-04	CDK5,FGFR2,NTRK2	3
Tissue Development	development of cortical lamina	9.86E-04	CDK5,FGFR2,NTRK2	3
Embryonic Development	development of cortical lamina	9.86E-04	CDK5,FGFR2,NTRK2	3
Organ Development	development of cortical lamina	9.86E-04	CDK5,FGFR2,NTRK2	3
Organismal Development	development of cortical lamina	9.86E-04	CDK5,FGFR2,NTRK2	3
Cell Death and Survival	survival of bone marrow-derived dendritic cells	9.86E-04	BCL2,CD40,LYN	3
Nervous System Development and Function	abnormal morphology of neurites	1.04E-03	CACNA1A,EFNB1,EPHA7,EPHB1,EPHB2,FMR1,KLF7,L1CAM,NTRK2,ODZ3,SPTBN4,TLR3,TP73,ZNF423	14
Cell Morphology	abnormal morphology of neurites	1.04E-03	CACNA1A,EFNB1,EPHA7,EPHB1,EPHB2,FMR1,KLF7,L1CAM,NTRK2,ODZ3,SPTBN4,TLR3,TP73,ZNF423	14
Tissue Morphology	abnormal morphology of neurites	1.04E-03	CACNA1A,EFNB1,EPHA7,EPHB1,EPHB2,FMR1,KLF7,L1CAM,NTRK2,ODZ3,SPTBN4,TLR3,TP73,ZNF423	14
Cell Death and Survival	degeneration of neurons	1.04E-03	ATXN1,BCL2,FLT1,GDNF,GRID1,HPCA,KCNJ10,KCNMA1,KIF1A,NTRK2,PARK2,PAX8 (includes EG:18510),PSEN1,XIAP	14
Cellular Compromise	degeneration of neurons	1.04E-03	ATXN1,BCL2,FLT1,GDNF,GRID1,HPCA,KCNJ10,KCNMA1,KIF1A,NTRK2,PARK2,PAX8 (includes EG:18510),PSEN1,XIAP	14
Cell Cycle	arrest in cell cycle progression	1.06E-03	APBB2,ATF3,BCL2,BMP4,CHN2,DDX17,FASN,INHA,IRS4 (includes EG:16370),LAG3,LYN,MAP2K2,MCPH1 (includes EG:244329),MECP2,MYOG,NOTCH2,NR4A1,PARK2,PLAGL1,RARG,SMARCA2,TCF7L2,TP73,VTCN1,ZBTB16,ZFHX3	26
Cell Cycle	arrest in G1 phase of lymphoma cell lines	1.10E-03	BCL2,CCND3,CD40,PTPN22	4
Cellular Movement	chemotaxis of brain cells	1.10E-03	EFNB1,EPHB2,NRP2,RGS3	4
Nervous System Development and Function	morphogenesis of nerves	1.10E-03	EPHA7,EPHB1,EPHB2,FGFR2	4
Tissue Development	morphogenesis of nerves	1.10E-03	EPHA7,EPHB1,EPHB2,FGFR2	4
Nervous System Development and Function	innervation of nervous tissue	1.11E-03	BMP4,GDNF,KCNMA1,KLF7,NRP2,NTRK2,PAX8 (includes EG:18510),RIMS1 (includes EG:116837),VAX1	9
Cell Morphology	innervation of nervous tissue	1.11E-03	BMP4,GDNF,KCNMA1,KLF7,NRP2,NTRK2,PAX8 (includes EG:18510),RIMS1 (includes EG:116837),VAX1	9
Nervous System Development and Function	abnormal morphology of cranial nerve ganglion	1.11E-03	CYP26A1,CYP26C1,EFNB1,FGFR2,MECOM,NTRK2	6
Tissue Morphology	abnormal morphology of cranial nerve ganglion	1.11E-03	CYP26A1,CYP26C1,EFNB1,FGFR2,MECOM,NTRK2	6
Renal and Urological System Development and Function	development of genitourinary tract	1.12E-03	BCL2,CYP26A1,FADS2,GDNF,INHA,let-7,LHX9,NTRK2,PAX8 (includes EG:18510),PPARD,PTPRF,SOX3,SPRY1,WNT11,WNT9B,ZFX	16
Reproductive System Development and Function	development of genitourinary tract	1.12E-03	BCL2,CYP26A1,FADS2,GDNF,INHA,let-7,LHX9,NTRK2,PAX8 (includes EG:18510),PPARD,PTPRF,SOX3,SPRY1,WNT11,WNT9B,ZFX	16
Cellular Development	expansion of hematopoietic cells	1.14E-03	BMP4,CCND3,CSF3,EPAS1,RUNX1,SYK,TOX,ZBTB16	8
Cellular Growth and Proliferation	expansion of hematopoietic cells	1.14E-03	BMP4,CCND3,CSF3,EPAS1,RUNX1,SYK,TOX,ZBTB16	8
Hematological System Development and Function	expansion of hematopoietic cells	1.14E-03	BMP4,CCND3,CSF3,EPAS1,RUNX1,SYK,TOX,ZBTB16	8
Nervous System Development and Function	formation of dendritic spines	1.17E-03	ARHGEF7,EFNB1,EPHB1,EPHB2,NTRK2	5
Cell Morphology	formation of dendritic spines	1.17E-03	ARHGEF7,EFNB1,EPHB1,EPHB2,NTRK2	5
Cellular Assembly and Organization	formation of dendritic spines	1.17E-03	ARHGEF7,EFNB1,EPHB1,EPHB2,NTRK2	5
Cellular Development	formation of dendritic spines	1.17E-03	ARHGEF7,EFNB1,EPHB1,EPHB2,NTRK2	5
Cellular Function and Maintenance	formation of dendritic spines	1.17E-03	ARHGEF7,EFNB1,EPHB1,EPHB2,NTRK2	5
Tissue Development	formation of dendritic spines	1.17E-03	ARHGEF7,EFNB1,EPHB1,EPHB2,NTRK2	5
Embryonic Development	formation of dendritic spines	1.17E-03	ARHGEF7,EFNB1,EPHB1,EPHB2,NTRK2	5
Behavior	behavior	1.17E-03	ABR,ADCY5,ATXN1,BCL2,BMP4,CACNA1C,CCND3,CDK5,CHD7,CHST10,CRHR1,CSF3,CTNND2,EGR3,EN2,EPHB2,FADS2,FEZF2,FMR1,FZD9,GDNF,Gnas (includes EG:100361691),GRIN2D,HEXA,IGF2R,IRS4 (includes EG:16370),KCNC3,KCNMA1,KLF5,KSR1,L1CAM,MAGEL2,MECP2,Nespas,NEURL,NLGN3,NPAS1,NTRK2,PARK2,PCSK1N,PRKAR1B,PRKG1,PSEN1,PTPRF,PTPRN2,QRFP,RIMS1 (includes EG:116837),RXRG,SEPT5,SH3KBP1,SLC14A1,SNRPN,SPTBN4,SSFA2,TLR3,TP73,ZFX	57
Neurological Disease	movement disorder	1.31E-03	ADCY5,ARHGEF7,ATP6V1A,ATXN1,BCL2,CA12,CACNA1A,CACNA2D4,CDK5,CORO2B,CPNE5,CYFIP2,DAB1,DYNC1I1,EGR3,EPHB2,FMR1,FOXN3,GDNF,GFAP,Gnas (includes EG:100361691),GRIN2D,HEXA,HPCA,HTR1D,IGF2,IGF2R,KAZN,KCNC3,KCNIP1,KCNJ10,KCNMA1,LMOD1,MAP3K5,MECP2,METTL9,MICALL1,NAP1L5,NFIA,NFIX,NOTCH2,NR4A1,NTRK2,PARK2,PDE4B,PDLIM7,PGRMC1,PPP3CC,PRKCB,PSEN1,RERE,RORA,RS1,RTN1 (includes EG:104001),RXRG,SCN5A,SDC4,SEPT5,SL…	68
Cellular Assembly and Organization	formation of membrane ruffles	1.38E-03	AGAP1 (includes EG:100148154),ARHGAP24,ARHGEF7,BCAR1,FLNA,PLEKHG6,SNTG1	7
Tissue Morphology	abnormal morphology of ectomesenchyme	1.43E-03	CYP26A1,CYP26C1	2
Cell Morphology	contraction of kidney cell lines	1.43E-03	FES,PLXNA1	2
Renal and Urological System Development and Function	contraction of kidney cell lines	1.43E-03	FES,PLXNA1	2
Cell Cycle	delay in cell cycle progression of carcinoma cell lines	1.43E-03	PTPRO,RASSF5	2
Organismal Injury and Abnormalities	dysfunction of liver	1.43E-03	ATF3,ATF6	2
Gastrointestinal Disease	dysfunction of liver	1.43E-03	ATF3,ATF6	2
Hepatic System Disease	dysfunction of liver	1.43E-03	ATF3,ATF6	2
Nervous System Development and Function	extension of parallel fiber	1.43E-03	NFIA,NFIX	2
Cell Morphology	extension of parallel fiber	1.43E-03	NFIA,NFIX	2
Cellular Assembly and Organization	extension of parallel fiber	1.43E-03	NFIA,NFIX	2
Cellular Function and Maintenance	extension of parallel fiber	1.43E-03	NFIA,NFIX	2
Developmental Disorder	familial hypodontia	1.43E-03	AXIN2,EDA	2
Hereditary Disorder	familial hypodontia	1.43E-03	AXIN2,EDA	2
Organismal Injury and Abnormalities	familial hypodontia	1.43E-03	AXIN2,EDA	2
Connective Tissue Disorders	familial hypodontia	1.43E-03	AXIN2,EDA	2
Dental Disease	familial hypodontia	1.43E-03	AXIN2,EDA	2
Gastrointestinal Disease	familial hypodontia	1.43E-03	AXIN2,EDA	2
Skeletal and Muscular Disorders	familial hypodontia	1.43E-03	AXIN2,EDA	2
Drug Metabolism	hydroxylation of tretinoin	1.43E-03	CYP26A1,CYP2C8	2
Lipid Metabolism	hydroxylation of tretinoin	1.43E-03	CYP26A1,CYP2C8	2
Small Molecule Biochemistry	hydroxylation of tretinoin	1.43E-03	CYP26A1,CYP2C8	2
Vitamin and Mineral Metabolism	hydroxylation of tretinoin	1.43E-03	CYP26A1,CYP2C8	2
Cell Morphology	shape change of mast cells	1.43E-03	LYN,WIPF1	2
Hematological System Development and Function	shape change of mast cells	1.43E-03	LYN,WIPF1	2
Hypersensitivity Response	shape change of mast cells	1.43E-03	LYN,WIPF1	2
Inflammatory Response	shape change of mast cells	1.43E-03	LYN,WIPF1	2
Reproductive System Development and Function	birthweight	1.44E-03	CITED1,Gnas (includes EG:100361691),IGF2,IGF2R,NEK7,PLAGL1,SNRPN,TCF7L2	8
Cell Death and Survival	cell death of muscle cells	1.45E-03	ADCY5,APOPT1,ATF6,BCL2,BMP4,CD40,CSF3,FOSL1,GHRH (includes EG:14601),IGF2,MAP3K5,MAPKAPK2,MPO,PARK2,PRKCB,TGFB1I1,THBD,TP73,WISP1,XIAP,ZNF423	21
Organ Morphology	morphology of inner ear	1.47E-03	ABR,BMP4,CHD7,EPHB2,FGFR2,KCNJ10,NFIX,NTRK2,OTOS,PAX8 (includes EG:18510)	10
Auditory and Vestibular System Development and Function	morphology of inner ear	1.47E-03	ABR,BMP4,CHD7,EPHB2,FGFR2,KCNJ10,NFIX,NTRK2,OTOS,PAX8 (includes EG:18510)	10
Organ Morphology	morphology of ear	1.48E-03	ABR,BCL2,BMP4,CHD7,EPHB2,FGFR2,Gnas (includes EG:100361691),KCNJ10,NFIX,NTRK2,OTOS,PAX8 (includes EG:18510),SPTBN1	13
Auditory and Vestibular System Development and Function	morphology of ear	1.48E-03	ABR,BCL2,BMP4,CHD7,EPHB2,FGFR2,Gnas (includes EG:100361691),KCNJ10,NFIX,NTRK2,OTOS,PAX8 (includes EG:18510),SPTBN1	13
Renal and Urological System Development and Function	development of ureter	1.49E-03	GDNF,PTPRF,SPRY1,WNT11	4
Reproductive System Development and Function	development of ureter	1.49E-03	GDNF,PTPRF,SPRY1,WNT11	4
Neurological Disease	tremor	1.55E-03	CA12,CACNA2D4,EGR3,Gnas (includes EG:100361691),GRIN2D,KCNC3,KCNJ10,KCNMA1,MECP2,NFIA,PARK2,PPP3CC,RORA,SPTBN4	14
Cellular Development	arrest in differentiation of cancer cells	1.68E-03	CD40,RUNX1,ZBTB16	3
Cancer	arrest in differentiation of cancer cells	1.68E-03	CD40,RUNX1,ZBTB16	3
Tumor Morphology	arrest in differentiation of cancer cells	1.68E-03	CD40,RUNX1,ZBTB16	3
Developmental Disorder	hypoplasia of cerebellar vermis	1.68E-03	L1CAM,ZIC4,ZNF423	3
Neurological Disease	hypoplasia of cerebellar vermis	1.68E-03	L1CAM,ZIC4,ZNF423	3
Cell Death and Survival	apoptosis	1.70E-03	AATF,ACSL5,ADCY5,ALK (includes EG:11682),ANGPT2,APBB2,APOPT1,ARHGEF7,ATF3,ATF5,ATF6,ATXN1,BCAR1,BCL2,BLCAP,BMP4,BRE,CACNA1A,CACNA1C,CCND3,CD40,CDK5,CHST11,CRADD,CSF3,CTNNA1,CUL4B,CYFIP2,DCAF7,DDX17,EDA,EFNB1,EGR3,EMD,EPAS1,EPHA7,EPHB2,FAM134B,FASN,FGFR2,FLT1,FOSL1,GATAD2A,GCM2,GDNF,GHRH (includes EG:14601),Gnas (includes EG:100361691),GRB10,HPCA,HUWE1,IGF2,IGF2R,IGFBP7,IL17D,IL17RD,IL4R,INHA,KCNM…	138
Cellular Movement	cell movement of granule cells	1.81E-03	EFNB1,EPHB2,L1CAM,NFIA,NFIX,RGS3	6
Cell Morphology	formation of lamellipodia	1.81E-03	ARHGAP24,ARHGEF7,CTNND2,GDNF,LRRC16A,NTRK2,PARVB,SDC4,SYK,TWF2,VAV1,WASF2	12
Cellular Assembly and Organization	formation of lamellipodia	1.81E-03	ARHGAP24,ARHGEF7,CTNND2,GDNF,LRRC16A,NTRK2,PARVB,SDC4,SYK,TWF2,VAV1,WASF2	12
Cellular Function and Maintenance	formation of lamellipodia	1.81E-03	ARHGAP24,ARHGEF7,CTNND2,GDNF,LRRC16A,NTRK2,PARVB,SDC4,SYK,TWF2,VAV1,WASF2	12
Embryonic Development	morphogenesis of limb	1.81E-03	AFF3,BMP4,CHD7,CHST11,Gnas (includes EG:100361691),GPC3,HOXC11,MECOM,NOTCH2,PSEN1,RARG,ZBTB16	12
Organismal Development	morphogenesis of limb	1.81E-03	AFF3,BMP4,CHD7,CHST11,Gnas (includes EG:100361691),GPC3,HOXC11,MECOM,NOTCH2,PSEN1,RARG,ZBTB16	12
Skeletal and Muscular System Development and Function	morphogenesis of limb	1.81E-03	AFF3,BMP4,CHD7,CHST11,Gnas (includes EG:100361691),GPC3,HOXC11,MECOM,NOTCH2,PSEN1,RARG,ZBTB16	12
Cardiovascular Disease	heart disease	1.88E-03	ANGPT2,BCL2,CA12,CACNA1A,CACNA1C,CACNA1H,CACNA1I,CAMTA1,CSF3,CSMD1,CTNNA1,CYP2C8,DOCK9,EPAS1,FES,FKBP1B,FLNA,FOSL1,FOXP4,GP1BB,GPC3,HEG1,IGF2R,KCNMA1,KCNMB1,KLF15,KLF5,LRIG1,LTBP1,MAP3K5,MAPKAPK2,MCF2L,MECOM,mir-125,mir-146,MPO,NOTCH2,PDE4B,PDE7B,PNKD,PPARD,PRKCB,PROK1,PSEN1,RARG,RNF220,SAMD4A,SCN5A,SLC25A21,SLC4A1,STAB1,TBXA2R,TGFBR3,THBD,TUBA1C,WWOX,XIAP	57
Organismal Injury and Abnormalities	fibrosis of heart	1.91E-03	ANGPT2,ATF3,CACNA1C,CSF3,CTNNA1,KLF5,MAP3K5,PRKCB,PRKG1,TBXA2R	10
Cardiovascular Disease	fibrosis of heart	1.91E-03	ANGPT2,ATF3,CACNA1C,CSF3,CTNNA1,KLF5,MAP3K5,PRKCB,PRKG1,TBXA2R	10
Gene Expression	transcription of DNA	1.93E-03	AATF,AFAP1L2,AFF3,APBB2,ARID3A,ATF3,ATF5,ATF6,ATXN1,BCOR,BMP4,CCDC85B,CITED1,DDX17,EGR3,EN2,EPAS1,EZH1,FGFR2,FHOD1,FOSL1,FOXK1,FOXN3,FOXP4,FZD1,GATAD2A,GCM2,GDNF,GLIS1,IGF2,IGSF1,KLF15,KLF5,KLF7,LPIN1,MAGEL2,MCF2L,MECOM,MECP2,MED12,MSL3,MTF1 (includes EG:17764),MYOG,NFIA,NFIX,NOTCH2,NOTCH4,NPAS1,NR2E3,NR4A1,NUP62,PAX7,PAX8 (includes EG:18510),PHF12,PKNOX2,PLAGL1,PPARD,PRDM16,PRKD2,RARG,RORA,RUNX1…	86
Gene Expression	activation of DNA endogenous promoter	1.97E-03	AATF,ATF5,ATF6,ATXN1,BCOR,BMP4,CITED1,DDX17,EN2,EPAS1,EZH1,FGFR2,FHOD1,FOSL1,FOXK1,FOXP4,GDNF,GLIS1,IGF2,KLF15,KLF5,KLF7,LPIN1,MCF2L,MECOM,MECP2,MED12,MSL3,MTF1 (includes EG:17764),MYOG,NFIA,NFIX,NPAS1,NR2E3,NR4A1,PAX8 (includes EG:18510),PHF12,PKNOX2,PLAGL1,PPARD,PRDM16,PRKD2,RARG,RORA,RUNX1,RXRG,SKAP1,SMARCA2,SORBS3,SPEN,TAF1 (includes EG:270627),TBX2,TCF7L2,TFAP2C,TGFB1I1,TLR3,TP73,TWIST2,VAX1…	62
Nervous System Development and Function	plasticity of synapse	2.01E-03	CTNND2,EPHB2,FMR1,KSR1,MECP2,NTRK2,PIP5K1C,PSEN1,RIMS1 (includes EG:116837)	9
Cell Morphology	plasticity of synapse	2.01E-03	CTNND2,EPHB2,FMR1,KSR1,MECP2,NTRK2,PIP5K1C,PSEN1,RIMS1 (includes EG:116837)	9
Tissue Development	plasticity of synapse	2.01E-03	CTNND2,EPHB2,FMR1,KSR1,MECP2,NTRK2,PIP5K1C,PSEN1,RIMS1 (includes EG:116837)	9
Cell-To-Cell Signaling and Interaction	plasticity of synapse	2.01E-03	CTNND2,EPHB2,FMR1,KSR1,MECP2,NTRK2,PIP5K1C,PSEN1,RIMS1 (includes EG:116837)	9
Gene Expression	expression of DNA	2.03E-03	AATF,AFAP1L2,AFF3,Airn,APBB2,ARID3A,ATF3,ATF5,ATF6,ATXN1,BCOR,BMP4,CCDC85B,CITED1,DDX17,EGR3,EN2,EPAS1,EZH1,FGFR2,FHOD1,FOSL1,FOXK1,FOXN3,FOXP4,FZD1,GATAD2A,GCM2,GDNF,GLIS1,IGF2,IGSF1,KLF15,KLF5,KLF7,LPIN1,MAGEL2,MCF2L,MECOM,MECP2,MED12,MSL3,MTF1 (includes EG:17764),MYOG,NFIA,NFIX,NOTCH2,NOTCH4,NPAS1,NR2E3,NR4A1,NUP62,PAX7,PAX8 (includes EG:18510),PHF12,PKNOX2,PLAGL1,PPARD,PRDM16,PRKD2,RARG,RORA,…	87
Cancer	development of tumor	2.10E-03	BCL2,BMP4,CCND3,CD40,CSF3,FGFR2,FLT1,GDNF,GHRH (includes EG:14601),INHA,KLF5,KSR1,MGMT,NOTCH4,PARK2,PRKCB,PSEN1,RUNX1,TBX2,THBD,WISP1,ZBTB16	22
Cellular Movement	cell movement of breast cancer cell lines	2.15E-03	ANGPT2,BCAR1,CHN2,FGFR2,FHOD1,FOSL1,L1CAM,LRIG1,MCF2L,PALLD,PARK2,PLXNA1,PRKD2,SYK,TFAP2C,TWIST2,WNT11	17
Cell Cycle	cell cycle progression of lung cancer cell lines	2.15E-03	NR4A1,PTPRO,RASSF5,SMARCA2,TP73	5
Nervous System Development and Function	outgrowth of neurites	2.19E-03	ALK (includes EG:11682),APBB2,BCL2,BMP4,CDK5,EFNB1,EPHB2,GDNF,GFAP,KLF7,L1CAM,MAP3K5,mir-125,NFIA,NFIX,NTN1,NTRK2,PALLD,PLXNA1,PTPRF,TP73,WWOX	22
Cell Morphology	outgrowth of neurites	2.19E-03	ALK (includes EG:11682),APBB2,BCL2,BMP4,CDK5,EFNB1,EPHB2,GDNF,GFAP,KLF7,L1CAM,MAP3K5,mir-125,NFIA,NFIX,NTN1,NTRK2,PALLD,PLXNA1,PTPRF,TP73,WWOX	22
Cellular Assembly and Organization	outgrowth of neurites	2.19E-03	ALK (includes EG:11682),APBB2,BCL2,BMP4,CDK5,EFNB1,EPHB2,GDNF,GFAP,KLF7,L1CAM,MAP3K5,mir-125,NFIA,NFIX,NTN1,NTRK2,PALLD,PLXNA1,PTPRF,TP73,WWOX	22
Nervous System Development and Function	abnormal morphology of cranial nerve	2.21E-03	BMP4,CDK5,CYP26A1,EFNB1,KLF7,NTRK2,SPTBN4,VAX1,ZNF423	9
Tissue Morphology	abnormal morphology of cranial nerve	2.21E-03	BMP4,CDK5,CYP26A1,EFNB1,KLF7,NTRK2,SPTBN4,VAX1,ZNF423	9
Nervous System Development and Function	development of telencephalon	2.24E-03	APBB2,BMP4,CDK5,EPHB2,FEZF2,GDNF,L1CAM,NRP2,NTN1,SLIT1,TP73,VAX1	12
Tissue Development	development of telencephalon	2.24E-03	APBB2,BMP4,CDK5,EPHB2,FEZF2,GDNF,L1CAM,NRP2,NTN1,SLIT1,TP73,VAX1	12
Embryonic Development	development of telencephalon	2.24E-03	APBB2,BMP4,CDK5,EPHB2,FEZF2,GDNF,L1CAM,NRP2,NTN1,SLIT1,TP73,VAX1	12
Organ Development	development of telencephalon	2.24E-03	APBB2,BMP4,CDK5,EPHB2,FEZF2,GDNF,L1CAM,NRP2,NTN1,SLIT1,TP73,VAX1	12
Organismal Development	development of telencephalon	2.24E-03	APBB2,BMP4,CDK5,EPHB2,FEZF2,GDNF,L1CAM,NRP2,NTN1,SLIT1,TP73,VAX1	12
Nervous System Development and Function	development of cranial nerve	2.43E-03	CHD7,EPHB1,EPHB2,NAV2,NRP2,VAX1	6
Tissue Development	development of cranial nerve	2.43E-03	CHD7,EPHB1,EPHB2,NAV2,NRP2,VAX1	6
Cardiovascular System Development and Function	morphology of cardiovascular system	2.55E-03	ABCC6,ARHGEF26,BCL2,BMP4,CACNA1H,CCND3,CITED1,COMMD1,CYP26A1,EPAS1,FES,FGFR2,FKBP1B,FLNA,FLT1,FOXP4,GFAP,GP1BB,GPR4,HEG1,IGF2,IGF2R,IGFBP7,L1CAM,LTBP1,LYN,MECOM,NOTCH2,NOTCH4,PAX8 (includes EG:18510),PRKG1,PSEN1,RARG,SDC4,SLC4A1,SPTBN1,SYK,TBX2,TBXA2R,TGFBR3,THBD,WASF2,XIAP	43
Cellular Movement	cell movement of regulatory T lymphocytes	2.56E-03	CCR4,IL16,LAG3,STAB1	4
Hematological System Development and Function	cell movement of regulatory T lymphocytes	2.56E-03	CCR4,IL16,LAG3,STAB1	4
Cell-mediated Immune Response	cell movement of regulatory T lymphocytes	2.56E-03	CCR4,IL16,LAG3,STAB1	4
Immune Cell Trafficking	cell movement of regulatory T lymphocytes	2.56E-03	CCR4,IL16,LAG3,STAB1	4
Cellular Compromise	degeneration of cerebral cortex cells	2.56E-03	HPCA,NTRK2,PARK2,PSEN1	4
Cellular Development	development of chondrocytes	2.56E-03	AXIN2,BMP4,CHST11,RARG	4
Tissue Development	development of chondrocytes	2.56E-03	AXIN2,BMP4,CHST11,RARG	4
Skeletal and Muscular System Development and Function	development of chondrocytes	2.56E-03	AXIN2,BMP4,CHST11,RARG	4
Connective Tissue Development and Function	development of chondrocytes	2.56E-03	AXIN2,BMP4,CHST11,RARG	4
Nervous System Development and Function	development of optic nerve	2.56E-03	EPHB1,EPHB2,NAV2,VAX1	4
Tissue Development	development of optic nerve	2.56E-03	EPHB1,EPHB2,NAV2,VAX1	4
Connective Tissue Disorders	intervertebral disc disorder	2.56E-03	COL9A2,NFIX,SDC4,TP73	4
Skeletal and Muscular Disorders	intervertebral disc disorder	2.56E-03	COL9A2,NFIX,SDC4,TP73	4
Inflammatory Disease	intervertebral disc disorder	2.56E-03	COL9A2,NFIX,SDC4,TP73	4
Organ Morphology	abnormal morphology of semicircular canal	2.58E-03	BMP4,CHD7,EPHB2,FGFR2,NFIX	5
Auditory and Vestibular System Development and Function	abnormal morphology of semicircular canal	2.58E-03	BMP4,CHD7,EPHB2,FGFR2,NFIX	5
Cell Death and Survival	cell viability of brain cells	2.59E-03	ALK (includes EG:11682),BCL2,GDNF,IGF2,KSR1,L1CAM,NTRK2	7
Behavior	social behavior	2.59E-03	EN2,FMR1,L1CAM,MECP2,NLGN3,RIMS1 (includes EG:116837),SEPT5	7
Cell Morphology	cell spreading	2.59E-03	BCAR1,CD40,EFNB1,FLNA,FLNC,IGF2R,ITGA9,L1CAM,LYN,MAP2K2,PALLD,PARVB,PRKD2,RAP2C,SDC4,SLIT3,SORBS3,SYK,TGFB1I1	19
Gene Expression	transactivation	2.60E-03	AFAP1L2,ATF6,BCL2,CCND3,CD40,EGR3,EPAS1,EPHB1,FEZF2,FOSL1,GLIS1,IGFBP2,KHDRBS3,KLF5,MAPKAPK2,MECOM,MYOG,NOTCH2,NOTCH4,NR4A1,PARVB,PAX7,PLAGL1,PPARD,PRKG1,PSEN1,RARG,RORA,RUNX1,RXRG,SMARCA2,SYK,TCF7L2,TFAP2C,TGFB1I1,TP73,VAV1,XIAP,ZBTB16	39
Tissue Morphology	quantity of lymphoma cell lines	2.61E-03	CD40,CSF3,IGFBP7	3
Embryonic Development	lymphangiogenesis	2.80E-03	ANGPT2,FLT1,HEG1,IGF2,NRP2,SYK	6
Organ Development	lymphangiogenesis	2.80E-03	ANGPT2,FLT1,HEG1,IGF2,NRP2,SYK	6
Organismal Development	lymphangiogenesis	2.80E-03	ANGPT2,FLT1,HEG1,IGF2,NRP2,SYK	6
Lymphoid Tissue Structure and Development	lymphangiogenesis	2.80E-03	ANGPT2,FLT1,HEG1,IGF2,NRP2,SYK	6
Cellular Movement	migration of tumor cell lines	2.88E-03	ANGPT2,BCAR1,CD40,CDK5,CHN2,CSF3,EFNB1,EPHB1,EPHB2,FGFR2,FHOD1,FLNA,FLNC,FOSL1,GDNF,IGF2,IGFBP2,L1CAM,LAMA3,LAMB3,LYN,MAPKAPK2,MCF2L,NRP2,PALLD,PARK2,PLXNA1,PRKD2,RALB,RGS3,TFAP2C,TWIST2,WNT11,WWOX,XIAP	35
Cell Morphology	collapse of growth cone	2.90E-03	EFNB1,EPHB1,EPHB2,L1CAM,NTN1,PLXNA1,PRKG1	7
Cellular Compromise	collapse of growth cone	2.90E-03	EFNB1,EPHB1,EPHB2,L1CAM,NTN1,PLXNA1,PRKG1	7
Cellular Development	differentiation of embryonic tissue	2.90E-03	BCL2,BMP4,GDNF,RARG,SOX3,TFAP2C,VAX1	7
Tissue Development	differentiation of embryonic tissue	2.90E-03	BCL2,BMP4,GDNF,RARG,SOX3,TFAP2C,VAX1	7
Embryonic Development	differentiation of embryonic tissue	2.90E-03	BCL2,BMP4,GDNF,RARG,SOX3,TFAP2C,VAX1	7
Developmental Disorder	meiotic nondisjunction	2.90E-03	CTNND2,GDNF,GRIN2D,mir-125,mir-99,NOTCH2,RUNX1	7
Hereditary Disorder	meiotic nondisjunction	2.90E-03	CTNND2,GDNF,GRIN2D,mir-125,mir-99,NOTCH2,RUNX1	7
Cell Death and Survival	cell death	3.08E-03	AATF,ACSL5,ADCY5,ALK (includes EG:11682),ANGPT2,APBB2,APOPT1,ARHGEF7,ATF3,ATF5,ATF6,ATXN1,AXIN2,BCAR1,BCL2,BLCAP,BMP4,BRE,CACNA1A,CACNA1C,CCND3,CD40,CDK5,CHST11,CRADD,CRHR1,CSF3,CTNNA1,CUL4B,CYFIP2,DCAF7,DDX17,EDA,EFNB1,EGR3,EMD,EN2,EPAS1,EPHA7,EPHB2,FAM134B,FASN,FGFR2,FLNA,FLT1,FOSL1,GATAD2A,GCM2,GDNF,GFAP,GHRH (includes EG:14601),Gnas (includes EG:100361691),GPC3,GPX7,GRB10,GRID1,GRIN2D,HPCA,HU…	165
Cancer	Cancer	3.09E-03	ABCC6,ACSL5,ADCY5,AFAP1L1,ALK (includes EG:11682),ANGPT2,ANO6,ARHGEF7,ATF3,ATF5,ATXN1,AXIN2,BCAR1,BCL2,CACNA1A,CACNA1C,CACNA2D4,CAMK2N1,CCND3,CCR4,CD40,CDH4,CDK5,CHST7,CIRH1A,CLCNKB,CPA4,CSF3,CSMD1,CTDSPL,CTNNA1,CUL4B,CYP2C8,DDX17,DLGAP1,DLGAP4,DMWD,DOCK11,DOK3,DYNC1I1,EFNB1,EIF1AX,EMD,EN2,ENC1,EPAS1,EPHB2,EZH1,FAM134B,FAM155B,FAM49B,FAM83D,FARP1,FASN,FGFR2,FLNA,FLNC,FLT1,FOSL1,FPGS,FZD1,GDNF,GFA…	203
Nervous System Development and Function	morphology of forebrain	3.16E-03	APBB2,CELSR3,DAB1,EFNB1,FES,FEZF2,KLF7,L1CAM,MECOM,MECP2,NFIA,NFIX,PSEN1,RAX,RXRG,TP73,VAX1,ZNF423	18
Organ Morphology	morphology of forebrain	3.16E-03	APBB2,CELSR3,DAB1,EFNB1,FES,FEZF2,KLF7,L1CAM,MECOM,MECP2,NFIA,NFIX,PSEN1,RAX,RXRG,TP73,VAX1,ZNF423	18
Developmental Disorder	congenital anomaly of limb	3.20E-03	BMP4,EFNB1,FGFR2,FLNA,GP1BB,GPC3,HEXA,IGF2,IGF2R,MED12,RPS6KA3,TBX2,ZBTB16	13
Skeletal and Muscular Disorders	congenital anomaly of limb	3.20E-03	BMP4,EFNB1,FGFR2,FLNA,GP1BB,GPC3,HEXA,IGF2,IGF2R,MED12,RPS6KA3,TBX2,ZBTB16	13
Cell Morphology	shape change of fibroblasts	3.20E-03	KSR1,L1CAM,PALLD,SDC4,TGFB1I1,WASF2	6
Connective Tissue Development and Function	shape change of fibroblasts	3.20E-03	KSR1,L1CAM,PALLD,SDC4,TGFB1I1,WASF2	6
Developmental Disorder	ectopia	3.25E-03	CDK5,DAB1,FLNA,RARG	4
Nervous System Development and Function	lack of corpus callosum	3.25E-03	APBB2,EFNB1,NFIA,VAX1	4
Organ Morphology	lack of corpus callosum	3.25E-03	APBB2,EFNB1,NFIA,VAX1	4
Nervous System Development and Function	length of dendrites	3.25E-03	CRHR1,FMR1,NRP2,NTRK2	4
Cell Morphology	length of dendrites	3.25E-03	CRHR1,FMR1,NRP2,NTRK2	4
Organismal Development	vascularization of placenta	3.25E-03	COMMD1,FLT1,NTN1,PLCD1	4
Cardiovascular System Development and Function	vascularization of placenta	3.25E-03	COMMD1,FLT1,NTN1,PLCD1	4
Reproductive System Development and Function	vascularization of placenta	3.25E-03	COMMD1,FLT1,NTN1,PLCD1	4
Cellular Development	expansion of hematopoietic progenitor cells	3.25E-03	BMP4,CCND3,CSF3,RUNX1,SYK,TOX,ZBTB16	7
Cellular Growth and Proliferation	expansion of hematopoietic progenitor cells	3.25E-03	BMP4,CCND3,CSF3,RUNX1,SYK,TOX,ZBTB16	7
Hematological System Development and Function	expansion of hematopoietic progenitor cells	3.25E-03	BMP4,CCND3,CSF3,RUNX1,SYK,TOX,ZBTB16	7
Hematopoiesis	expansion of hematopoietic progenitor cells	3.25E-03	BMP4,CCND3,CSF3,RUNX1,SYK,TOX,ZBTB16	7
Cellular Movement	migration of central nervous system cells	3.42E-03	BMP4,CDK5,DAB1,EFNB1,GDNF,L1CAM,NFIA,NFIX,RGS3	9
Cancer	epithelial tumor	3.57E-03	ABCC6,ACSL5,ADCY5,ALK (includes EG:11682),ANGPT2,ANO6,ARHGEF7,ATF3,ATF5,AXIN2,BCL2,CACNA1A,CACNA1C,CAMK2N1,CCND3,CDH4,CDK5,CHST7,CIRH1A,CLCNKB,CPA4,CSF3,CSMD1,CTDSPL,CUL4B,CYP2C8,DDX17,DLGAP1,DMWD,DOK3,DYNC1I1,EFNB1,EIF1AX,EMD,ENC1,EPAS1,EPHB2,FAM134B,FAM83D,FASN,FGFR2,FLNA,FLNC,FLT1,FOSL1,FPGS,FZD1,GDNF,GFAP,GHRH (includes EG:14601),GOLM1,GPC3,GPR4,HABP2,HHIP,HUWE1,IGF2,IGF2R,IGFBP2,IGFBP7,INHA,…	153
Cell Death and Survival	apoptosis of tumor cell lines	3.60E-03	ALK (includes EG:11682),ANGPT2,APOPT1,ATF3,ATF6,BCAR1,BCL2,BMP4,CCND3,CD40,CDK5,CYFIP2,EGR3,EPAS1,EPHB2,FASN,FGFR2,FLT1,GDNF,HPCA,HUWE1,IGF2,IGF2R,IGFBP7,IL17D,KLF5,KSR1,LAG3,let-7,LTBP1,LYN,MAP3K5,mir-146,MST4,NEK7,NR4A1,NTN1,NTRK2,PARK2,PDE4B,PLAGL1,PPARD,PRKCB,PSEN1,PTPN22,PTPRO,RALB,RARG,RASSF5,RGS3,RTN1 (includes EG:104001),RUNX1,SGMS2,SH3RF1,SMOX,SYK,TGFB1I1,TGFBR3,TP73,TSC22D3,VAV1,WNT11,W…	65
Gene Expression	transcription	3.61E-03	AATF,AFAP1L2,AFF3,APBB2,ARID3A,ATF3,ATF5,ATF6,ATXN1,BCL2,BCOR,BMP4,CCDC85B,CCND3,CD40,CITED1,CMYA5,CTDSPL,DDX17,EGR3,EN2,EPAS1,EPHB1,EZH1,FGFR2,FHOD1,FLNA,FOSL1,FOXK1,FOXN3,FOXP4,FPGS,FZD1,GATAD2A,GCM2,GDNF,GLIS1,HOXC11,IGF2,IGSF1,IL16,KCP,KLF15,KLF5,KLF7,LPIN1,LYN,MAGEL2,MAGI2,MAPKAPK2,MCF2L,MECOM,MECP2,MED12,MSL3,MTF1 (includes EG:17764),MYOG,NFIA,NFIX,NOTCH2,NOTCH4,NPAS1,NR2E3,NR4A1,NUP62,PAX7…	106
Developmental Disorder	omphalocele	3.62E-03	EFNB1,EPHB2,GPC3,IGF2,PSEN1	5
Gastrointestinal Disease	omphalocele	3.62E-03	EFNB1,EPHB2,GPC3,IGF2,PSEN1	5
Nervous System Development and Function	development of anterior commissure	3.80E-03	EPHB2,NRP2,NTN1	3
Tissue Development	development of anterior commissure	3.80E-03	EPHB2,NRP2,NTN1	3
Embryonic Development	development of anterior commissure	3.80E-03	EPHB2,NRP2,NTN1	3
Organ Development	development of anterior commissure	3.80E-03	EPHB2,NRP2,NTN1	3
Organismal Development	development of anterior commissure	3.80E-03	EPHB2,NRP2,NTN1	3
Skeletal and Muscular System Development and Function	morphology of skeleton	3.86E-03	BMP4,CYP26A1,EFNB1,FGFR2,FMR1,GPC3,HEXA,HOXC11,HOXC13,IGF2,KCP,MYOG,PLAGL1,PSEN1,RARG,RIMS1 (includes EG:116837),RPS6KA3,SLC39A14,SMPD3,TGFBR3,ZBTB16	21
Gene Expression	transcription of RNA	3.87E-03	AATF,AFAP1L2,AFF3,APBB2,ARID3A,ATF3,ATF5,ATF6,ATXN1,BCL2,BCOR,BMP4,CCDC85B,CCND3,CD40,CITED1,CMYA5,CTDSPL,DDX17,EGR3,EN2,EPAS1,EPHB1,EZH1,FGFR2,FHOD1,FLNA,FOSL1,FOXK1,FOXN3,FOXP4,FZD1,GATAD2A,GCM2,GDNF,GLIS1,HOXC11,IGF2,IGSF1,IL16,KCP,KLF15,KLF5,KLF7,LPIN1,LYN,MAGEL2,MAGI2,MAPKAPK2,MCF2L,MECOM,MECP2,MED12,MSL3,MTF1 (includes EG:17764),MYOG,NFIA,NFIX,NOTCH2,NOTCH4,NPAS1,NR2E3,NR4A1,NUP62,PAX7,PAX8…	104
Nervous System Development and Function	growth of axons	3.90E-03	APBB2,BCL2,EPHB2,GDNF,GFAP,KLF7,L1CAM,NFIA,NFIX,NTN1,NTRK2	11
Cellular Assembly and Organization	growth of axons	3.90E-03	APBB2,BCL2,EPHB2,GDNF,GFAP,KLF7,L1CAM,NFIA,NFIX,NTN1,NTRK2	11
Cancer	cell transformation	4.00E-03	ALK (includes EG:11682),ATF3,BCAR1,BCL2,CCND3,EFNB1,FES,FGFR2,FLT1,FOSL1,FZD9,GDNF,GPR4,GRB10,IGFBP2,KSR1,L1CAM,LRIG1,MCF2L,MYCL1,RGNEF,RUNX1,SMARCA2,TAB3,TP73,TSC22D3,VAV1,VTCN1,WISP1,WNT11	30
Nervous System Development and Function	abnormal morphology of lateral cerebral ventricle	4.03E-03	FES,L1CAM,NFIA,NFIX,PSEN1,TP73,ZNF423	7
Organ Morphology	abnormal morphology of lateral cerebral ventricle	4.03E-03	FES,L1CAM,NFIA,NFIX,PSEN1,TP73,ZNF423	7
Gene Expression	methylation of DNA	4.03E-03	GATAD2A,GCM2,IGF2,IGF2R,MGMT,SNRPN,Zrsr1	7
DNA Replication, Recombination, and Repair	methylation of DNA	4.03E-03	GATAD2A,GCM2,IGF2,IGF2R,MGMT,SNRPN,Zrsr1	7
Cellular Function and Maintenance	homeostasis of chloride	4.05E-03	CACNA1A,SLC14A1,SLC4A1,WWOX	4
Small Molecule Biochemistry	homeostasis of chloride	4.05E-03	CACNA1A,SLC14A1,SLC4A1,WWOX	4
Cell Morphology	morphology of kidney cells	4.05E-03	NOTCH2,PTPRO,SDK1,TNS1	4
Organ Morphology	morphology of kidney cells	4.05E-03	NOTCH2,PTPRO,SDK1,TNS1	4
Renal and Urological System Development and Function	morphology of kidney cells	4.05E-03	NOTCH2,PTPRO,SDK1,TNS1	4
Cellular Development	differentiation of cancer cells	4.14E-03	BMP4,CD40,CSF3,GDNF,RUNX1,ZBTB16	6
Cancer	differentiation of cancer cells	4.14E-03	BMP4,CD40,CSF3,GDNF,RUNX1,ZBTB16	6
Tumor Morphology	differentiation of cancer cells	4.14E-03	BMP4,CD40,CSF3,GDNF,RUNX1,ZBTB16	6
Tissue Development	abnormal morphology of talus	4.17E-03	PLAGL1,ZBTB16	2
Embryonic Development	abnormal morphology of talus	4.17E-03	PLAGL1,ZBTB16	2
Organ Development	abnormal morphology of talus	4.17E-03	PLAGL1,ZBTB16	2
Organismal Development	abnormal morphology of talus	4.17E-03	PLAGL1,ZBTB16	2
Organ Morphology	abnormal morphology of talus	4.17E-03	PLAGL1,ZBTB16	2
Skeletal and Muscular System Development and Function	abnormal morphology of talus	4.17E-03	PLAGL1,ZBTB16	2
Connective Tissue Development and Function	abnormal morphology of talus	4.17E-03	PLAGL1,ZBTB16	2
Cell Death and Survival	antibody-dependent cell-mediated cytotoxic reaction of leukocytes	4.17E-03	CSF3,VAV1	2
Cell-To-Cell Signaling and Interaction	antibody-dependent cell-mediated cytotoxic reaction of leukocytes	4.17E-03	CSF3,VAV1	2
Inflammatory Response	antibody-dependent cell-mediated cytotoxic reaction of leukocytes	4.17E-03	CSF3,VAV1	2
Nervous System Development and Function	chemoattraction of granule cells	4.17E-03	EFNB1,RGS3	2
Cellular Movement	chemoattraction of granule cells	4.17E-03	EFNB1,RGS3	2
Cell-To-Cell Signaling and Interaction	chemoattraction of granule cells	4.17E-03	EFNB1,RGS3	2
Cell Cycle	delay in cell cycle progression of lung cancer cell lines	4.17E-03	PTPRO,RASSF5	2
Cellular Development	differentiation of brain cancer cell lines	4.17E-03	BCL2,PSEN1	2
Cellular Assembly and Organization	ectopia of nucleus	4.17E-03	CDK5,DAB1	2
Developmental Disorder	ectopia of nucleus	4.17E-03	CDK5,DAB1	2
Developmental Disorder	epidermolysis bullosa letalis	4.17E-03	LAMA3,LAMB3	2
Hereditary Disorder	epidermolysis bullosa letalis	4.17E-03	LAMA3,LAMB3	2
Organismal Injury and Abnormalities	epidermolysis bullosa letalis	4.17E-03	LAMA3,LAMB3	2
Connective Tissue Disorders	epidermolysis bullosa letalis	4.17E-03	LAMA3,LAMB3	2
Dermatological Diseases and Conditions	epidermolysis bullosa letalis	4.17E-03	LAMA3,LAMB3	2
Developmental Disorder	fg syndrome	4.17E-03	FLNA,MED12	2
Skeletal and Muscular Disorders	fg syndrome	4.17E-03	FLNA,MED12	2
Organismal Injury and Abnormalities	fibrosis of perivascular matrix	4.17E-03	ANGPT2,MAP3K5	2
Cellular Assembly and Organization	formation of Lewy bodies	4.17E-03	PARK2,SNCAIP	2
Cellular Compromise	formation of Lewy bodies	4.17E-03	PARK2,SNCAIP	2
Respiratory Disease	hypopnea	4.17E-03	CDK5,KLF7	2
Cellular Movement	initiation of migration of fibrosarcoma cell lines	4.17E-03	FLNA,FLNC	2
Post-Translational Modification	lipoylation of protein	4.17E-03	NMT1,NNAT	2
Cellular Development	maturation of acute myeloblastic leukemia cells	4.17E-03	CSF3,GDNF	2
Tumor Morphology	maturation of acute myeloblastic leukemia cells	4.17E-03	CSF3,GDNF	2
Developmental Disorder	osteopetrosis of long bones	4.17E-03	BCL2,SLC4A2	2
Hereditary Disorder	osteopetrosis of long bones	4.17E-03	BCL2,SLC4A2	2
Connective Tissue Disorders	osteopetrosis of long bones	4.17E-03	BCL2,SLC4A2	2
Skeletal and Muscular Disorders	osteopetrosis of long bones	4.17E-03	BCL2,SLC4A2	2
Nervous System Development and Function	penetration of axons	4.17E-03	NRP2,VAX1	2
Cellular Assembly and Organization	penetration of axons	4.17E-03	NRP2,VAX1	2
Cell-To-Cell Signaling and Interaction	penetration of axons	4.17E-03	NRP2,VAX1	2
Molecular Transport	uptake of iodide	4.17E-03	PAX8 (includes EG:18510),SLC5A5	2
Embryonic Development	migration of embryonic cells	4.19E-03	CDK5,CYP26A1,CYP26C1,EFNB1,EPHB2,FLT1,GDNF,IGF2,NFIX,NRP2	10
Cellular Movement	migration of embryonic cells	4.19E-03	CDK5,CYP26A1,CYP26C1,EFNB1,EPHB2,FLT1,GDNF,IGF2,NFIX,NRP2	10
Organismal Development	morphology of hindlimb	4.24E-03	CYP26A1,FGFR2,GPC3,PSEN1,ZBTB16	5
Skeletal and Muscular System Development and Function	morphology of hindlimb	4.24E-03	CYP26A1,FGFR2,GPC3,PSEN1,ZBTB16	5
Neurological Disease	neurological signs	4.31E-03	ADCY5,ARHGEF7,ATP6V1A,BCL2,CA12,CACNA1A,CDK5,CORO2B,CPNE5,CYFIP2,DYNC1I1,EPHB2,FOXN3,GDNF,GFAP,GRIN2D,HPCA,HTR1D,KAZN,KCNIP1,KCNMA1,LMOD1,MAP3K5,METTL9,MICALL1,MPO,NAP1L5,NOTCH2,NR4A1,NTRK2,PARK2,PDLIM7,PGRMC1,PRKCB,PSEN1,RERE,RS1,RXRG,SCN5A,SDC4,SEPT5,SLC14A1,TSC22D3,XIAP,ZBTB16	45
Nervous System Development and Function	abnormal morphology of brain	4.38E-03	CACNA1A,CELSR3,EPHA7,HEXA,KLF7,L1CAM,NFIX,PPARD,PSEN1	9
Organ Morphology	abnormal morphology of brain	4.38E-03	CACNA1A,CELSR3,EPHA7,HEXA,KLF7,L1CAM,NFIX,PPARD,PSEN1	9
Cellular Development	differentiation of muscle cell lines	4.45E-03	BMP4,FLNC,IGF2,IGFBP7,MAP3K5,mir-125,MYOG,PPARD,RPTOR,TGFB1I1,TP73	11
Skeletal and Muscular System Development and Function	differentiation of muscle cell lines	4.45E-03	BMP4,FLNC,IGF2,IGFBP7,MAP3K5,mir-125,MYOG,PPARD,RPTOR,TGFB1I1,TP73	11
Nervous System Development and Function	righting reflex	4.47E-03	CACNA1A,EN2,Gnas (includes EG:100361691),KCNJ10,NTRK2,TLR3,ZIC4	7
Digestive System Development and Function	morphology of digestive system	4.53E-03	ATF3,BCAR1,BCL2,CELSR3,CYP26A1,EPHB2,FADS2,FGFR2,GDNF,GPC3,HEXA,HLX,HOXC13,IGF2,IGF2R,IL4R,INHA,KLF5,LAMA3,LYN,MECP2,MGMT,MTF1 (includes EG:17764),NFIX,NOTCH2,PRKG1,RAX,SLC4A2,SOSTDC1,SOX3,SPEN,SPTBN1,TCF7L2,TLR3,TOX,TP73,UACA,ZFP36L2	38
Cellular Movement	cell movement of tumor cell lines	4.54E-03	ANGPT2,BCAR1,CD40,CDK5,CHN2,CSF3,EFNB1,EPHB1,EPHB2,FGFR2,FHOD1,FLNA,FLNC,FLT1,FOSL1,GDNF,IGF2,IGFBP2,L1CAM,LAMA3,LAMB3,LRIG1,LYN,MAPKAPK2,MCF2L,NRP2,PALLD,PARK2,PLXNA1,PRKD2,RALB,RGS3,RPS6KA3,SYK,TFAP2C,THBD,TWIST2,WASF2,WISP1,WNT11,WWOX,XIAP	42
Tissue Development	abnormal morphology of bone	4.57E-03	BMP4,CYP26A1,EFNB1,FGFR2,FZD9,GPC3,HEXA,HOXC11,IGF2,L1CAM,MECP2,MYOG,NFIX,PAX7,PAX8 (includes EG:18510),PLAGL1,PLXNA1,PSEN1,RARG,RIMS1 (includes EG:116837),RPS6KA3,SLC39A14,SMPD3,TGFBR3,TP73,ZBTB16	26
Embryonic Development	abnormal morphology of bone	4.57E-03	BMP4,CYP26A1,EFNB1,FGFR2,FZD9,GPC3,HEXA,HOXC11,IGF2,L1CAM,MECP2,MYOG,NFIX,PAX7,PAX8 (includes EG:18510),PLAGL1,PLXNA1,PSEN1,RARG,RIMS1 (includes EG:116837),RPS6KA3,SLC39A14,SMPD3,TGFBR3,TP73,ZBTB16	26
Organ Development	abnormal morphology of bone	4.57E-03	BMP4,CYP26A1,EFNB1,FGFR2,FZD9,GPC3,HEXA,HOXC11,IGF2,L1CAM,MECP2,MYOG,NFIX,PAX7,PAX8 (includes EG:18510),PLAGL1,PLXNA1,PSEN1,RARG,RIMS1 (includes EG:116837),RPS6KA3,SLC39A14,SMPD3,TGFBR3,TP73,ZBTB16	26
Organismal Development	abnormal morphology of bone	4.57E-03	BMP4,CYP26A1,EFNB1,FGFR2,FZD9,GPC3,HEXA,HOXC11,IGF2,L1CAM,MECP2,MYOG,NFIX,PAX7,PAX8 (includes EG:18510),PLAGL1,PLXNA1,PSEN1,RARG,RIMS1 (includes EG:116837),RPS6KA3,SLC39A14,SMPD3,TGFBR3,TP73,ZBTB16	26
Organ Morphology	abnormal morphology of bone	4.57E-03	BMP4,CYP26A1,EFNB1,FGFR2,FZD9,GPC3,HEXA,HOXC11,IGF2,L1CAM,MECP2,MYOG,NFIX,PAX7,PAX8 (includes EG:18510),PLAGL1,PLXNA1,PSEN1,RARG,RIMS1 (includes EG:116837),RPS6KA3,SLC39A14,SMPD3,TGFBR3,TP73,ZBTB16	26
Skeletal and Muscular System Development and Function	abnormal morphology of bone	4.57E-03	BMP4,CYP26A1,EFNB1,FGFR2,FZD9,GPC3,HEXA,HOXC11,IGF2,L1CAM,MECP2,MYOG,NFIX,PAX7,PAX8 (includes EG:18510),PLAGL1,PLXNA1,PSEN1,RARG,RIMS1 (includes EG:116837),RPS6KA3,SLC39A14,SMPD3,TGFBR3,TP73,ZBTB16	26
Connective Tissue Development and Function	abnormal morphology of bone	4.57E-03	BMP4,CYP26A1,EFNB1,FGFR2,FZD9,GPC3,HEXA,HOXC11,IGF2,L1CAM,MECP2,MYOG,NFIX,PAX7,PAX8 (includes EG:18510),PLAGL1,PLXNA1,PSEN1,RARG,RIMS1 (includes EG:116837),RPS6KA3,SLC39A14,SMPD3,TGFBR3,TP73,ZBTB16	26
Cancer	carcinoma in lung	4.83E-03	ALK (includes EG:11682),BCL2,CCND3,CSF3,CYP2C8,DOK3,EPAS1,FASN,FGFR2,FLT1,FPGS,HUWE1,let-7,MGMT,mir-125,mir-146,MPO,MYCL1,PARK2,PFKP,PRKCB,RARG,RASSF5,RXRG,SLC7A5,SOX3,TGFBR3,THBD,TP73,TUBA1C,XIAP	31
Respiratory Disease	carcinoma in lung	4.83E-03	ALK (includes EG:11682),BCL2,CCND3,CSF3,CYP2C8,DOK3,EPAS1,FASN,FGFR2,FLT1,FPGS,HUWE1,let-7,MGMT,mir-125,mir-146,MPO,MYCL1,PARK2,PFKP,PRKCB,RARG,RASSF5,RXRG,SLC7A5,SOX3,TGFBR3,THBD,TP73,TUBA1C,XIAP	31
Neurological Disease	dyskinesia	4.92E-03	ADCY5,ARHGEF7,ATP6V1A,BCL2,CA12,CACNA1A,CDK5,CORO2B,CPNE5,CYFIP2,DYNC1I1,EPHB2,FOXN3,GDNF,GFAP,GRIN2D,HPCA,HTR1D,KAZN,KCNIP1,KCNMA1,LMOD1,MAP3K5,METTL9,MICALL1,NAP1L5,NOTCH2,NR4A1,NTRK2,PARK2,PDLIM7,PGRMC1,PRKCB,PSEN1,RERE,RS1,RXRG,SCN5A,SDC4,SEPT5,SLC14A1,TSC22D3,XIAP,ZBTB16	44
Tissue Development	kidney development	4.94E-03	BCL2,BMP4,CDH4,CITED1,CYP26A1,EPAS1,FGFR2,GDNF,Gnas (includes EG:100361691),GPC3,IGF2,IGFBP2,NOTCH2,PAX8 (includes EG:18510),SPRY1,WNT11,WNT6,WNT7B,WNT9B	19
Embryonic Development	kidney development	4.94E-03	BCL2,BMP4,CDH4,CITED1,CYP26A1,EPAS1,FGFR2,GDNF,Gnas (includes EG:100361691),GPC3,IGF2,IGFBP2,NOTCH2,PAX8 (includes EG:18510),SPRY1,WNT11,WNT6,WNT7B,WNT9B	19
Organ Development	kidney development	4.94E-03	BCL2,BMP4,CDH4,CITED1,CYP26A1,EPAS1,FGFR2,GDNF,Gnas (includes EG:100361691),GPC3,IGF2,IGFBP2,NOTCH2,PAX8 (includes EG:18510),SPRY1,WNT11,WNT6,WNT7B,WNT9B	19
Organismal Development	kidney development	4.94E-03	BCL2,BMP4,CDH4,CITED1,CYP26A1,EPAS1,FGFR2,GDNF,Gnas (includes EG:100361691),GPC3,IGF2,IGFBP2,NOTCH2,PAX8 (includes EG:18510),SPRY1,WNT11,WNT6,WNT7B,WNT9B	19
Renal and Urological System Development and Function	kidney development	4.94E-03	BCL2,BMP4,CDH4,CITED1,CYP26A1,EPAS1,FGFR2,GDNF,Gnas (includes EG:100361691),GPC3,IGF2,IGFBP2,NOTCH2,PAX8 (includes EG:18510),SPRY1,WNT11,WNT6,WNT7B,WNT9B	19
Developmental Disorder	syndromic X-linked mental retardation	4.98E-03	CUL4B,HUWE1,MECP2,SOX3	4
Neurological Disease	syndromic X-linked mental retardation	4.98E-03	CUL4B,HUWE1,MECP2,SOX3	4
Hereditary Disorder	syndromic X-linked mental retardation	4.98E-03	CUL4B,HUWE1,MECP2,SOX3	4
Cancer	hemangioma	5.18E-03	ANGPT2,BMP4,FLT1,GPM6B,IGFBP7,MAP2K2,NOTCH4,NTRK2,STAB1,TGFBR3	10
Cellular Movement	migration of brain cells	5.20E-03	BMP4,CDK5,DAB1,EFNB1,L1CAM,NFIA,NFIX,RGS3	8
Nervous System Development and Function	growth of neurites	5.21E-03	ALK (includes EG:11682),APBB2,BCL2,BMP4,CDK5,CTNND2,EFNB1,EPHB2,GDNF,GFAP,KLF7,L1CAM,MAP3K5,mir-125,NFIA,NFIX,NTN1,NTRK2,PALLD,PLXNA1,PTPRF,TP73,WWOX	23
Cellular Assembly and Organization	growth of neurites	5.21E-03	ALK (includes EG:11682),APBB2,BCL2,BMP4,CDK5,CTNND2,EFNB1,EPHB2,GDNF,GFAP,KLF7,L1CAM,MAP3K5,mir-125,NFIA,NFIX,NTN1,NTRK2,PALLD,PLXNA1,PTPRF,TP73,WWOX	23
Developmental Disorder	Down's syndrome	5.27E-03	GDNF,GRIN2D,mir-125,mir-99,NOTCH2,RUNX1	6
Hereditary Disorder	Down's syndrome	5.27E-03	GDNF,GRIN2D,mir-125,mir-99,NOTCH2,RUNX1	6
Tissue Development	development of cardiovascular tissue	5.41E-03	ANGPT2,ARHGAP24,BMP4,EGR3,FGFR2,FLT1,HABP2,HEG1,IGF2,IL4R,L1CAM,mir-99,NR4A1,NRG2,NRP2,NTN1,PIP5K1C,PRKD2,PROK1,TBX2,TBXA2R,TGFBR3,WASF2,XIAP	24
Cardiovascular System Development and Function	development of cardiovascular tissue	5.41E-03	ANGPT2,ARHGAP24,BMP4,EGR3,FGFR2,FLT1,HABP2,HEG1,IGF2,IL4R,L1CAM,mir-99,NR4A1,NRG2,NRP2,NTN1,PIP5K1C,PRKD2,PROK1,TBX2,TBXA2R,TGFBR3,WASF2,XIAP	24
Organismal Development	formation of vessel	5.52E-03	ANGPT2,BMP4,EFNB1,EPAS1,FLT1,NTN1,PRKD2,SPTBN1,TGFBR3	9
Nervous System Development and Function	excitatory postsynaptic potential	5.55E-03	ATXN1,CACNA1A,CDK5,CHST10,EGR3,FMR1,MECP2,NTRK2,PIP5K1C,RIMS1 (includes EG:116837)	10
Cell-To-Cell Signaling and Interaction	excitatory postsynaptic potential	5.55E-03	ATXN1,CACNA1A,CDK5,CHST10,EGR3,FMR1,MECP2,NTRK2,PIP5K1C,RIMS1 (includes EG:116837)	10
Nervous System Development and Function	abnormal morphology of trigeminal ganglion	5.70E-03	CYP26A1,CYP26C1,MECOM,NTRK2,SOSTDC1	5
Tissue Morphology	abnormal morphology of trigeminal ganglion	5.70E-03	CYP26A1,CYP26C1,MECOM,NTRK2,SOSTDC1	5
Cell Death and Survival	cell death of muscle cell lines	5.70E-03	ATF6,BMP4,IGF2,TGFB1I1,TP73	5
Cellular Movement	migration of breast cancer cell lines	5.75E-03	ANGPT2,BCAR1,CHN2,FGFR2,FHOD1,FOSL1,MCF2L,PALLD,PARK2,PLXNA1,PRKD2,TFAP2C,TWIST2,WNT11	14
Tissue Morphology	abnormal morphology of embryonic tissue	5.94E-03	APBB2,BMP4,CACNA1C,CDH4,CDK5,CELSR3,COMMD1,CYP26A1,CYP26C1,DAB1,EFNB1,FGFR2,GATAD2A,GCM2,GDNF,GPC3,KLF5,MCPH1 (includes EG:244329),MECOM,MED12,MYOG,NFIA,NOTCH2,PAX7,PAX8 (includes EG:18510),PSEN1,RARG,RPS6KA3,SPRY1,SPTBN1,TBX2,TFAP2C,THBD,VAX1,WNT7B,WNT9B	36
Nervous System Development and Function	abnormal morphology of optic nerve	6.04E-03	BMP4,NTRK2,SPTBN4,VAX1	4
Tissue Morphology	abnormal morphology of optic nerve	6.04E-03	BMP4,NTRK2,SPTBN4,VAX1	4
Cell Cycle	cell cycle progression of carcinoma cell lines	6.04E-03	NR4A1,PTPRO,RASSF5,SMARCA2	4
Cancer	growth of melanoma	6.04E-03	BCL2,CD40,NOTCH2,WISP1	4
Nervous System Development and Function	migration of neuroblasts	6.04E-03	CDK5,EFNB1,EPHB2,NFIX	4
Embryonic Development	migration of neuroblasts	6.04E-03	CDK5,EFNB1,EPHB2,NFIX	4
Cellular Movement	migration of neuroblasts	6.04E-03	CDK5,EFNB1,EPHB2,NFIX	4
Nervous System Development and Function	migration of granule cells	6.55E-03	EFNB1,L1CAM,NFIA,NFIX,RGS3	5
Cellular Movement	migration of granule cells	6.55E-03	EFNB1,L1CAM,NFIA,NFIX,RGS3	5
Digestive System Development and Function	morphogenesis of gastrointestinal tract	6.55E-03	BCL2,FGFR2,HLX,TCF7L2,TP73	5
Cellular Development	proliferation of bladder cancer cell lines	6.55E-03	FGFR2,FOSL1,IGF2,RALB,TP73	5
Cellular Growth and Proliferation	proliferation of bladder cancer cell lines	6.55E-03	FGFR2,FOSL1,IGF2,RALB,TP73	5
Nervous System Development and Function	quantity of synaptic vesicles	6.55E-03	FGFR2,FMR1,MECP2,PTPRN2,RIMS1 (includes EG:116837)	5
Cellular Assembly and Organization	quantity of synaptic vesicles	6.55E-03	FGFR2,FMR1,MECP2,PTPRN2,RIMS1 (includes EG:116837)	5
Cellular Movement	invasion of tumor cell lines	6.57E-03	AFAP1L1,ARHGEF26,ATF3,BCAR1,BCL2,BMP4,CDH4,CDK5,CHST10,CSF3,EPHB2,FHOD1,FOSL1,GDNF,IGF2,IGFBP2,L1CAM,LRIG1,LYN,MAPKAPK2,NRP2,PARVB,PLEKHG6,RORA,SCN5A,SDC4,TBXA2R,TFAP2C,WASF2,WISP1,WWOX,XIAP	32
Cell Cycle	arrest in G1 phase	6.58E-03	AATF,BCL2,CCND3,CD40,CSF3,FASN,IGFBP7,LAS1L,MAP3K5,NOTCH2,NRG2,PAX8 (includes EG:18510),PSEN1,PTPN22,RPS6KA3,RUNX1,SMARCA2,VAV1	18
Post-Translational Modification	phosphorylation of protein	6.58E-03	AFAP1L2,ALK (includes EG:11682),ATXN1,BCL2,BMP4,CAMK2N1,CCND3,CD40,CDK5,DSCAM,EPHB1,EPHB2,FES,FGFR2,FLT1,FZD1,GRB10,HUNK,IMPACT,INHA,LYN,MAP4K5,MAPKAPK2,MST4,NEK7,NRBP1,NTRK2,PARK2,PDK3,PRKAR1B,PRKCB,PRKD2,PRKG1,PSEN1,PTPN22,PTPRO,RPS6KA2,RPS6KA3,SHB,SYK,TAF1 (includes EG:270627),TGFBR3,VRK1,WNT9B	44
Organismal Functions	weakness	6.60E-03	CDK5,Gnas (includes EG:100361691),HOXC13,KCNJ10,SNRPN,SYT7,TNS1	7
Cellular Growth and Proliferation	outgrowth of cells	6.61E-03	ALK (includes EG:11682),CUL4B,FES,FLT1,GDNF,NTN1	6
Cancer	lung tumor	6.97E-03	ALK (includes EG:11682),BCL2,CCND3,CSF3,CYP2C8,DOK3,EPAS1,FASN,FGFR2,FLT1,FPGS,HHIP,HUWE1,IL16,L1CAM,LAMA3,let-7,MGMT,mir-125,mir-146,mir-99,MPO,MYCL1,OPCML,PARK2,PFKP,PRKCB,RARG,RASSF5,RXRG,SCN5A,SLC7A5,SOX3,TGFBR3,THBD,TP73,TUBA1C,VTCN1,WWOX,XIAP	40
Respiratory Disease	lung tumor	6.97E-03	ALK (includes EG:11682),BCL2,CCND3,CSF3,CYP2C8,DOK3,EPAS1,FASN,FGFR2,FLT1,FPGS,HHIP,HUWE1,IL16,L1CAM,LAMA3,let-7,MGMT,mir-125,mir-146,mir-99,MPO,MYCL1,OPCML,PARK2,PFKP,PRKCB,RARG,RASSF5,RXRG,SCN5A,SLC7A5,SOX3,TGFBR3,THBD,TP73,TUBA1C,VTCN1,WWOX,XIAP	40
Tissue Development	development of renal tubule	7.06E-03	GPC3,WNT7B,WNT9B	3
Embryonic Development	development of renal tubule	7.06E-03	GPC3,WNT7B,WNT9B	3
Organ Development	development of renal tubule	7.06E-03	GPC3,WNT7B,WNT9B	3
Organismal Development	development of renal tubule	7.06E-03	GPC3,WNT7B,WNT9B	3
Renal and Urological System Development and Function	development of renal tubule	7.06E-03	GPC3,WNT7B,WNT9B	3
Developmental Disorder	polydactyly	7.24E-03	BMP4,EFNB1,GPC3,IGF2,IGF2R,TBX2,ZBTB16	7
Skeletal and Muscular Disorders	polydactyly	7.24E-03	BMP4,EFNB1,GPC3,IGF2,IGF2R,TBX2,ZBTB16	7
Lipid Metabolism	degradation of glycosphingolipid	7.24E-03	CD40,CEL,HEXA,SMPD3	4
Small Molecule Biochemistry	degradation of glycosphingolipid	7.24E-03	CD40,CEL,HEXA,SMPD3	4
Nervous System Development and Function	regeneration of neurons	7.24E-03	BCL2,GDNF,GFAP,IGF2	4
Cellular Development	regeneration of neurons	7.24E-03	BCL2,GDNF,GFAP,IGF2	4
Cell Death and Survival	regeneration of neurons	7.24E-03	BCL2,GDNF,GFAP,IGF2	4
Nervous System Development and Function	morphology of nerves	7.33E-03	BMP4,CDK5,CYP26A1,EFNB1,KCNJ10,KLF7,MECOM,NTRK2,SPTBN4,VAX1,ZNF423	11
Tissue Morphology	morphology of nerves	7.33E-03	BMP4,CDK5,CYP26A1,EFNB1,KCNJ10,KLF7,MECOM,NTRK2,SPTBN4,VAX1,ZNF423	11
Embryonic Development	tooth development	7.39E-03	AXIN2,BCL2,BCOR,BMP4,EDA,FGFR2,SOSTDC1,TCF7L2,WNT7B	9
Organ Development	tooth development	7.39E-03	AXIN2,BCL2,BCOR,BMP4,EDA,FGFR2,SOSTDC1,TCF7L2,WNT7B	9
Organismal Development	tooth development	7.39E-03	AXIN2,BCL2,BCOR,BMP4,EDA,FGFR2,SOSTDC1,TCF7L2,WNT7B	9
Digestive System Development and Function	tooth development	7.39E-03	AXIN2,BCL2,BCOR,BMP4,EDA,FGFR2,SOSTDC1,TCF7L2,WNT7B	9
Cell Death and Survival	cell viability of cerebral cortex cells	7.49E-03	ALK (includes EG:11682),BCL2,IGF2,KSR1,NTRK2	5
Gastrointestinal Disease	non-insulin-dependent diabetes mellitus	7.61E-03	ABCC8,ADCY5,CA12,CAMTA1,CEL,DAB1,IGFBP2,IGFBP7,LRIG1,mir-146,NOTCH2,PDE4B,RBM19,RNF220,SAMD4A,SPOCK1,TCF7L2,ZBTB16,ZMAT4	19
Endocrine System Disorders	non-insulin-dependent diabetes mellitus	7.61E-03	ABCC8,ADCY5,CA12,CAMTA1,CEL,DAB1,IGFBP2,IGFBP7,LRIG1,mir-146,NOTCH2,PDE4B,RBM19,RNF220,SAMD4A,SPOCK1,TCF7L2,ZBTB16,ZMAT4	19
Metabolic Disease	non-insulin-dependent diabetes mellitus	7.61E-03	ABCC8,ADCY5,CA12,CAMTA1,CEL,DAB1,IGFBP2,IGFBP7,LRIG1,mir-146,NOTCH2,PDE4B,RBM19,RNF220,SAMD4A,SPOCK1,TCF7L2,ZBTB16,ZMAT4	19
Nutritional Disease	weight gain	7.74E-03	FGFR2,FMR1,GHRH (includes EG:14601),Gnas (includes EG:100361691),GPC3,IGF2R,INHA,KCNC3,L1CAM,MECP2,NFIX,NR4A1,NTRK2,PARK2,PSEN1,RUNX1,RXRG,SLC4A1,SMARCA2,SSFA2	20
Tissue Morphology	quantity of germ cells	7.75E-03	BCL2,BMP4,EPAS1,FADS2,FGFR2,GDNF,INHA,MCPH1 (includes EG:244329),RSPH1,SLC4A2,SOX3,TSC22D3,ZFX	13
Reproductive System Development and Function	quantity of germ cells	7.75E-03	BCL2,BMP4,EPAS1,FADS2,FGFR2,GDNF,INHA,MCPH1 (includes EG:244329),RSPH1,SLC4A2,SOX3,TSC22D3,ZFX	13
Reproductive System Development and Function	morphology of reproductive system	7.78E-03	BCL2,BMP4,CITED1,COMMD1,FADS2,FGFR2,FKBP6,FMR1,GAMT,GPC3,GRB10,HEXA,IGF2,IGF2R,INHA,LHX9,MCPH1 (includes EG:244329),NTRK2,PAX8 (includes EG:18510),PLCD1,PPARD,RARG,RSPH1,SLC4A2,SMPD3,SOX3,SPTBN1,TEKT4,TFAP2C,TSC22D3,UACA,WIPF3,WNT9B,ZBTB16	34
Cell Cycle	arrest in interphase	8.03E-03	AATF,ATF5,BCL2,BMP4,CAMK2N1,CCND3,CD40,CSF3,FASN,FLNA,IGF2,IGFBP7,IL16,LAS1L,MAP3K5,MGMT,NOTCH2,NRG2,PAX8 (includes EG:18510),PSEN1,PTPN22,RPS6KA3,RUNX1,SMARCA2,TP73,VAV1	26
Cellular Development	endothelial cell development	8.09E-03	ANGPT2,ARHGAP24,BMP4,EGR3,FGFR2,FLT1,HABP2,HEG1,IGF2,IL4R,L1CAM,mir-99,NR4A1,NRG2,NRP2,NTN1,PRKD2,PROK1,TBXA2R,WASF2,XIAP	21
Tissue Development	endothelial cell development	8.09E-03	ANGPT2,ARHGAP24,BMP4,EGR3,FGFR2,FLT1,HABP2,HEG1,IGF2,IL4R,L1CAM,mir-99,NR4A1,NRG2,NRP2,NTN1,PRKD2,PROK1,TBXA2R,WASF2,XIAP	21
Organismal Development	endothelial cell development	8.09E-03	ANGPT2,ARHGAP24,BMP4,EGR3,FGFR2,FLT1,HABP2,HEG1,IGF2,IL4R,L1CAM,mir-99,NR4A1,NRG2,NRP2,NTN1,PRKD2,PROK1,TBXA2R,WASF2,XIAP	21
Cardiovascular System Development and Function	endothelial cell development	8.09E-03	ANGPT2,ARHGAP24,BMP4,EGR3,FGFR2,FLT1,HABP2,HEG1,IGF2,IL4R,L1CAM,mir-99,NR4A1,NRG2,NRP2,NTN1,PRKD2,PROK1,TBXA2R,WASF2,XIAP	21
Neurological Disease	X linked autism	8.13E-03	MECP2,NLGN3	2
Hereditary Disorder	X linked autism	8.13E-03	MECP2,NLGN3	2
Psychological Disorders	X linked autism	8.13E-03	MECP2,NLGN3	2
Organ Morphology	abnormal morphology of corpus epididymis	8.13E-03	PAX8 (includes EG:18510),SLC4A2	2
Reproductive System Development and Function	abnormal morphology of corpus epididymis	8.13E-03	PAX8 (includes EG:18510),SLC4A2	2
Cell Death and Survival	apoptosis of PASMC cells	8.13E-03	BMP4,ZNF423	2
Cellular Development	arrest in differentiation of acute leukemia cells	8.13E-03	RUNX1,ZBTB16	2
Cancer	arrest in differentiation of acute leukemia cells	8.13E-03	RUNX1,ZBTB16	2
Tumor Morphology	arrest in differentiation of acute leukemia cells	8.13E-03	RUNX1,ZBTB16	2
Cell Cycle	arrest in meiosis II of oocytes	8.13E-03	RPS6KA2,RPS6KA3	2
Reproductive System Development and Function	arrest in meiosis II of oocytes	8.13E-03	RPS6KA2,RPS6KA3	2
Endocrine System Disorders	autoimmune ovarian disease	8.13E-03	CD40,INHA	2
Immunological Disease	autoimmune ovarian disease	8.13E-03	CD40,INHA	2
Reproductive System Disease	autoimmune ovarian disease	8.13E-03	CD40,INHA	2
Cell-To-Cell Signaling and Interaction	binding of ovarian cancer cell lines	8.13E-03	IGF2,WWOX	2
Nervous System Development and Function	branching morphogenesis of nerves	8.13E-03	EPHA7,FGFR2	2
Tissue Development	branching morphogenesis of nerves	8.13E-03	EPHA7,FGFR2	2
Embryonic Development	branching morphogenesis of nerves	8.13E-03	EPHA7,FGFR2	2
Cellular Function and Maintenance	clearance of blood cells	8.13E-03	FLNA,PPARD	2
Cell Death and Survival	clearance of blood cells	8.13E-03	FLNA,PPARD	2
Cell Morphology	contraction of fibroblast cell lines	8.13E-03	FES,PLXNA1	2
Connective Tissue Development and Function	contraction of fibroblast cell lines	8.13E-03	FES,PLXNA1	2
Cellular Compromise	deletion of thymocytes	8.13E-03	BCL2,NR4A1	2
Nervous System Development and Function	density of synaptic vesicles	8.13E-03	KIF1A,NTRK2	2
Cellular Assembly and Organization	density of synaptic vesicles	8.13E-03	KIF1A,NTRK2	2
Cell-To-Cell Signaling and Interaction	depletion of dopamine	8.13E-03	BCL2,GDNF	2
Drug Metabolism	depletion of dopamine	8.13E-03	BCL2,GDNF	2
Small Molecule Biochemistry	depletion of dopamine	8.13E-03	BCL2,GDNF	2
Molecular Transport	depletion of dopamine	8.13E-03	BCL2,GDNF	2
Cellular Development	development of colony-forming erythroid cells	8.13E-03	CSF3,RUNX1	2
Tissue Development	development of colony-forming erythroid cells	8.13E-03	CSF3,RUNX1	2
Organismal Development	development of colony-forming erythroid cells	8.13E-03	CSF3,RUNX1	2
Cardiovascular System Development and Function	development of colony-forming erythroid cells	8.13E-03	CSF3,RUNX1	2
Hematological System Development and Function	development of colony-forming erythroid cells	8.13E-03	CSF3,RUNX1	2
Hematopoiesis	development of colony-forming erythroid cells	8.13E-03	CSF3,RUNX1	2
Developmental Disorder	developmental delay	8.13E-03	ABCC8,NTRK2	2
Cellular Development	differentiation of colony-forming erythroid cells	8.13E-03	BMP4,RUNX1	2
Hematological System Development and Function	differentiation of colony-forming erythroid cells	8.13E-03	BMP4,RUNX1	2
Hematopoiesis	differentiation of colony-forming erythroid cells	8.13E-03	BMP4,RUNX1	2
Cellular Response to Therapeutics	drug resistance of leukemia cells	8.13E-03	ABCC6,CD40	2
Developmental Disorder	duplex kidney	8.13E-03	NFIA,PTPRF	2
Renal and Urological Disease	duplex kidney	8.13E-03	NFIA,PTPRF	2
Cell Morphology	enlargement of cells	8.13E-03	LPIN1,PRKG1	2
Tissue Development	formation of Wolffian duct	8.13E-03	RARG,WNT9B	2
Embryonic Development	formation of Wolffian duct	8.13E-03	RARG,WNT9B	2
Organismal Development	formation of Wolffian duct	8.13E-03	RARG,WNT9B	2
Organ Development	formation of glomerular capillary	8.13E-03	BMP4,FLT1	2
Organismal Development	formation of glomerular capillary	8.13E-03	BMP4,FLT1	2
Renal and Urological System Development and Function	formation of glomerular capillary	8.13E-03	BMP4,FLT1	2
Cardiovascular System Development and Function	formation of glomerular capillary	8.13E-03	BMP4,FLT1	2
Developmental Disorder	hereditary spherocytosis	8.13E-03	ANK1,SLC4A1	2
Hereditary Disorder	hereditary spherocytosis	8.13E-03	ANK1,SLC4A1	2
Organismal Injury and Abnormalities	hereditary spherocytosis	8.13E-03	ANK1,SLC4A1	2
Hematological Disease	hereditary spherocytosis	8.13E-03	ANK1,SLC4A1	2
Digestive System Development and Function	insulin sensitivity of liver	8.13E-03	FASN,Gnas (includes EG:100361691)	2
Endocrine System Development and Function	insulin sensitivity of liver	8.13E-03	FASN,Gnas (includes EG:100361691)	2
Hepatic System Development and Function	insulin sensitivity of liver	8.13E-03	FASN,Gnas (includes EG:100361691)	2
Organ Morphology	lack of cranial vagina	8.13E-03	RARG,WNT9B	2
Reproductive System Development and Function	lack of cranial vagina	8.13E-03	RARG,WNT9B	2
Organ Morphology	lack of epididymis	8.13E-03	PAX8 (includes EG:18510),WNT9B	2
Reproductive System Development and Function	lack of epididymis	8.13E-03	PAX8 (includes EG:18510),WNT9B	2
Cancer	malignancy of acute leukemia cells	8.13E-03	RUNX1,ZBTB16	2
Ophthalmic Disease	nonexudative age-related macular degeneration	8.13E-03	BMP4,TLR3	2
Nervous System Development and Function	orientation of axons	8.13E-03	NFIA,NTN1	2
Cell Morphology	orientation of axons	8.13E-03	NFIA,NTN1	2
Cellular Assembly and Organization	orientation of axons	8.13E-03	NFIA,NTN1	2
Nervous System Development and Function	reflex of spinal cord	8.13E-03	NTRK2,PRKG1	2
Cellular Compromise	retraction of tumor cell lines	8.13E-03	BCL2,PRKG1	2
Organismal Injury and Abnormalities	stenosis of pyloric sphincter	8.13E-03	GDNF,PRKG1	2
Skeletal and Muscular Disorders	stenosis of pyloric sphincter	8.13E-03	GDNF,PRKG1	2
Small Molecule Biochemistry	synthesis of NADPH	8.13E-03	FASN,SLC25A12	2
Nucleic Acid Metabolism	synthesis of NADPH	8.13E-03	FASN,SLC25A12	2
Cellular Assembly and Organization	targeting of synaptic vesicles	8.13E-03	PSEN1,SEPT5	2
Cell-To-Cell Signaling and Interaction	targeting of synaptic vesicles	8.13E-03	PSEN1,SEPT5	2
Nervous System Development and Function	morphology of rhombencephalon	8.14E-03	ABR,CACNA1A,CDK5,EN2,FMR1,Gnas (includes EG:100361691),L1CAM,NFIA,PARK2,RARG,SPTBN4,ZIC4,ZNF423	13
Organ Morphology	morphology of rhombencephalon	8.14E-03	ABR,CACNA1A,CDK5,EN2,FMR1,Gnas (includes EG:100361691),L1CAM,NFIA,PARK2,RARG,SPTBN4,ZIC4,ZNF423	13
Cancer	Ovarian Cancer	8.15E-03	CACNA1A,CCND3,CSF3,CTDSPL,EMD,FGFR2,FLT1,FOSL1,GHRH (includes EG:14601),GPR4,IGF2,IGFBP2,INHA,LRIG1,LRSAM1,MECOM,MGMT,mir-146,MPO,NOTCH4,OPCML,PARK2,PAX8 (includes EG:18510),PPARD,PRKCB,TP73,TRA2A,TUBA1C,VAV1,VTCN1,WNT11	31
Endocrine System Disorders	Ovarian Cancer	8.15E-03	CACNA1A,CCND3,CSF3,CTDSPL,EMD,FGFR2,FLT1,FOSL1,GHRH (includes EG:14601),GPR4,IGF2,IGFBP2,INHA,LRIG1,LRSAM1,MECOM,MGMT,mir-146,MPO,NOTCH4,OPCML,PARK2,PAX8 (includes EG:18510),PPARD,PRKCB,TP73,TRA2A,TUBA1C,VAV1,VTCN1,WNT11	31
Reproductive System Disease	Ovarian Cancer	8.15E-03	CACNA1A,CCND3,CSF3,CTDSPL,EMD,FGFR2,FLT1,FOSL1,GHRH (includes EG:14601),GPR4,IGF2,IGFBP2,INHA,LRIG1,LRSAM1,MECOM,MGMT,mir-146,MPO,NOTCH4,OPCML,PARK2,PAX8 (includes EG:18510),PPARD,PRKCB,TP73,TRA2A,TUBA1C,VAV1,VTCN1,WNT11	31
Tissue Development	development of epithelial tissue	8.16E-03	ANGPT2,ARHGAP24,BMP4,EGR3,FGFR2,FLT1,GDNF,HABP2,HEG1,IGF2,IL4R,L1CAM,LAMA3,mir-99,NOTCH2,NR4A1,NRG2,NRP2,NTN1,PRKD2,PROK1,RARG,SLC14A1,TBXA2R,TFAP2C,TGFB1I1,WASF2,XIAP	28
Metabolic Disease	glucose metabolism disorder	8.21E-03	ABCC8,ADCY5,ATF3,BCL2,CA12,CACNA1C,CAMTA1,CD40,CEL,DAB1,EPAS1,FASN,FGFR2,FKBP1B,FSTL4,Gnas (includes EG:100361691),GPC3,HTR1D,HUWE1,IGF2,IGF2-AS,IGFBP2,IGFBP7,IRS4 (includes EG:16370),KLF15,LPIN1,LRIG1,mir-146,NOTCH2,NOTCH4,NR4A1,PDE4B,PDE7B,PGM1,PLAGL1,PPP1R3C,PPP3CC,PRKCB,PRUNE2,PSEN1,PTPN22,PTPRO,RBM19,RNF220,RPS6KA3,SAMD4A,SCN5A,SPOCK1,TCF7L2,TLR3,TSC22D3,ZBTB16,ZMAT4	53
Gene Expression	expression of RNA	8.31E-03	AATF,AFAP1L2,AFF3,Airn,APBB2,ARID3A,ATF3,ATF5,ATF6,ATXN1,BCL2,BCOR,BMP4,CCDC85B,CCND3,CD40,CITED1,CMYA5,CTDSPL,DDX17,EGR3,EN2,EPAS1,EPHB1,EZH1,FGFR2,FHOD1,FLNA,FMR1,FOSL1,FOXK1,FOXN3,FOXP4,FZD1,GATAD2A,GCM2,GDNF,GLIS1,HOXC11,IGF2,IGSF1,IL16,IMPACT,KCP,KLF15,KLF5,KLF7,L1CAM,LPIN1,LYN,MAGEL2,MAGI2,MAP4K5,MAPKAPK2,MCF2L,MECOM,MECP2,MED12,MSL3,MTF1 (includes EG:17764),MYOG,NFIA,NFIX,NOTCH2,NOTCH4,NPA…	112
Neurological Disease	cerebral hemorrhage	8.51E-03	PDE4B,PSEN1,RUNX1,SYK,TP73	5
Organismal Injury and Abnormalities	cerebral hemorrhage	8.51E-03	PDE4B,PSEN1,RUNX1,SYK,TP73	5
Tissue Development	organization of nervous tissue	8.51E-03	GDNF,NLGN3,NRP2,RGNEF,WNT7B	5
Organismal Development	morphology of body region	8.54E-03	BMP4,CYP26A1,CYP26C1,DSCAM,EFNB1,EPAS1,EPHB1,EPHB2,FES,FGFR2,GPC3,HEXA,HOXC11,IGF2,IGF2R,L1CAM,LAMA3,LRIG1,MECP2,MYOG,NFIX,NOTCH2,NR2E3,NTRK2,PAX7,PLAGL1,PSEN1,PTPRF,RARG,RPS6KA3,RS1,SLC39A14,SMPD3,SOSTDC1,SOX3,SPTBN1,SYK,TGFBR3,TP73,ZBTB16	40
Embryonic Development	development of lymph vessel	8.59E-03	ANGPT2,FLT1,HEG1,SYK	4
Organ Development	development of lymph vessel	8.59E-03	ANGPT2,FLT1,HEG1,SYK	4
Organismal Development	development of lymph vessel	8.59E-03	ANGPT2,FLT1,HEG1,SYK	4
Cardiovascular System Development and Function	development of lymph vessel	8.59E-03	ANGPT2,FLT1,HEG1,SYK	4
Lymphoid Tissue Structure and Development	development of lymph vessel	8.59E-03	ANGPT2,FLT1,HEG1,SYK	4
Cellular Function and Maintenance	efflux of inorganic cation	8.59E-03	BCL2,PLCB3,PRKCB,SCN5A	4
Molecular Transport	efflux of inorganic cation	8.59E-03	BCL2,PLCB3,PRKCB,SCN5A	4
Endocrine System Disorders	hypocalcemia	8.59E-03	GCM2,Gnas (includes EG:100361691),RXRG,WWOX	4
Hematological Disease	hypocalcemia	8.59E-03	GCM2,Gnas (includes EG:100361691),RXRG,WWOX	4
Neurological Disease	intraventricular hemorrhage	8.59E-03	PDE4B,PSEN1,RUNX1,TP73	4
Organismal Injury and Abnormalities	intraventricular hemorrhage	8.59E-03	PDE4B,PSEN1,RUNX1,TP73	4
Endocrine System Disorders	insulin resistance	8.87E-03	ABCC8,ADCY5,CA12,CAMTA1,CEL,DAB1,FASN,Gnas (includes EG:100361691),HTR1D,IGF2,IGFBP2,IGFBP7,IRS4 (includes EG:16370),KLF15,LPIN1,LRIG1,mir-146,NOTCH2,PDE4B,PPP1R3C,RBM19,RNF220,RPS6KA3,SAMD4A,SPOCK1,TCF7L2,ZBTB16,ZMAT4	28
Metabolic Disease	insulin resistance	8.87E-03	ABCC8,ADCY5,CA12,CAMTA1,CEL,DAB1,FASN,Gnas (includes EG:100361691),HTR1D,IGF2,IGFBP2,IGFBP7,IRS4 (includes EG:16370),KLF15,LPIN1,LRIG1,mir-146,NOTCH2,PDE4B,PPP1R3C,RBM19,RNF220,RPS6KA3,SAMD4A,SPOCK1,TCF7L2,ZBTB16,ZMAT4	28
Tissue Development	growth of embryonic tissue	9.05E-03	BMP4,EDA,EFNB1,EPAS1,FGFR2,IGF2	6
Embryonic Development	growth of embryonic tissue	9.05E-03	BMP4,EDA,EFNB1,EPAS1,FGFR2,IGF2	6
Neurological Disease	neurodegeneration of brain	9.05E-03	ATXN1,CRHR1,GDNF,GFAP,PSEN1,XIAP	6
Organismal Injury and Abnormalities	neurodegeneration of brain	9.05E-03	ATXN1,CRHR1,GDNF,GFAP,PSEN1,XIAP	6
Nervous System Development and Function	abnormal morphology of cerebellar vermis	9.16E-03	EN2,ZIC4,ZNF423	3
Organ Morphology	abnormal morphology of cerebellar vermis	9.16E-03	EN2,ZIC4,ZNF423	3
Lipid Metabolism	catabolism of glycosphingolipid	9.16E-03	CEL,HEXA,SMPD3	3
Small Molecule Biochemistry	catabolism of glycosphingolipid	9.16E-03	CEL,HEXA,SMPD3	3
Cell Signaling	clustering of receptor	9.16E-03	CACNA1A,CDK5,FLNA	3
Tissue Development	outgrowth of embryonic tissue	9.16E-03	BMP4,EFNB1,EPAS1	3
Embryonic Development	outgrowth of embryonic tissue	9.16E-03	BMP4,EFNB1,EPAS1	3
Nervous System Development and Function	quantity of GABAergic neurons	9.16E-03	FGFR2,GDNF,VAX1	3
Tissue Morphology	quantity of GABAergic neurons	9.16E-03	FGFR2,GDNF,VAX1	3
Tissue Development	skin development	9.34E-03	BCL2,BMP4,CCND3,COL17A1,EDA,FGFR2,FZD6,GLIS1,HOXC13,KSR1,LAMA3,LAMB3,mir-99,PPARD,RUNX1,SCEL,TCF7L2,TFAP2C	18
Embryonic Development	skin development	9.34E-03	BCL2,BMP4,CCND3,COL17A1,EDA,FGFR2,FZD6,GLIS1,HOXC13,KSR1,LAMA3,LAMB3,mir-99,PPARD,RUNX1,SCEL,TCF7L2,TFAP2C	18
Organ Development	skin development	9.34E-03	BCL2,BMP4,CCND3,COL17A1,EDA,FGFR2,FZD6,GLIS1,HOXC13,KSR1,LAMA3,LAMB3,mir-99,PPARD,RUNX1,SCEL,TCF7L2,TFAP2C	18
Organismal Development	skin development	9.34E-03	BCL2,BMP4,CCND3,COL17A1,EDA,FGFR2,FZD6,GLIS1,HOXC13,KSR1,LAMA3,LAMB3,mir-99,PPARD,RUNX1,SCEL,TCF7L2,TFAP2C	18
Hair and Skin Development and Function	skin development	9.34E-03	BCL2,BMP4,CCND3,COL17A1,EDA,FGFR2,FZD6,GLIS1,HOXC13,KSR1,LAMA3,LAMB3,mir-99,PPARD,RUNX1,SCEL,TCF7L2,TFAP2C	18
Molecular Transport	transport of carbohydrate	9.43E-03	GHRH (includes EG:14601),GPC3,GRB10,KLF15,LYN,NR4A1,PHLDB1,PPP1R3C,PRKCB,SH2B2,SLC35B4,TBC1D1	12
Carbohydrate Metabolism	transport of carbohydrate	9.43E-03	GHRH (includes EG:14601),GPC3,GRB10,KLF15,LYN,NR4A1,PHLDB1,PPP1R3C,PRKCB,SH2B2,SLC35B4,TBC1D1	12
Organ Morphology	size of genital organ	9.63E-03	BCL2,FLT1,INHA,NRP2,TSC22D3	5
Tissue Development	hair follicle development	9.71E-03	BCL2,EDA,FGFR2,FZD6,HOXC13,KSR1,PPARD,RUNX1,TFAP2C	9
Embryonic Development	hair follicle development	9.71E-03	BCL2,EDA,FGFR2,FZD6,HOXC13,KSR1,PPARD,RUNX1,TFAP2C	9
Organ Development	hair follicle development	9.71E-03	BCL2,EDA,FGFR2,FZD6,HOXC13,KSR1,PPARD,RUNX1,TFAP2C	9
Organismal Development	hair follicle development	9.71E-03	BCL2,EDA,FGFR2,FZD6,HOXC13,KSR1,PPARD,RUNX1,TFAP2C	9
Hair and Skin Development and Function	hair follicle development	9.71E-03	BCL2,EDA,FGFR2,FZD6,HOXC13,KSR1,PPARD,RUNX1,TFAP2C	9
Nervous System Development and Function	outgrowth of axons	9.82E-03	APBB2,EPHB2,GFAP,KLF7,L1CAM,NFIA,NFIX,NTN1	8
Cell Morphology	outgrowth of axons	9.82E-03	APBB2,EPHB2,GFAP,KLF7,L1CAM,NFIA,NFIX,NTN1	8
Cellular Assembly and Organization	outgrowth of axons	9.82E-03	APBB2,EPHB2,GFAP,KLF7,L1CAM,NFIA,NFIX,NTN1	8
Cell Morphology	abnormal morphology of cells	9.83E-03	ABR,ARID3A,ATF3,BCAR1,BCL2,CACNA1A,CCND3,CDK5,DSCAM,EGR3,EPAS1,EPHB2,FADS2,FES,FGFR2,FKBP6,FLT1,FMR1,GDNF,GFAP,HEXA,HLX,IMPDH1,INHA,KCNJ10,KLF7,L1CAM,LAMA3,LTBP1,LYN,MAGI2,MCPH1 (includes EG:244329),MECOM,MECP2,NFIA,NOTCH2,OTOS,PARK2,PAX8 (includes EG:18510),PPARD,PRKG1,PSEN1,PSTPIP1,PTPN22,PTPRF,PTPRO,RARG,RSPH1,SLC39A14,SLC4A1,SLC4A2,SOX3,SYK,TCF7L2,TLR3,TOX,TSC22D3,VAV1,WIPF3,ZBTB16	60
Tissue Development	ossification of bone	9.93E-03	BMP4,FGFR2,FNDC3B,FZD9,GCM2,GPC3,IGF2,NFIX,PLAGL1,PSEN1,RPS6KA3,SMPD3	12
Embryonic Development	ossification of bone	9.93E-03	BMP4,FGFR2,FNDC3B,FZD9,GCM2,GPC3,IGF2,NFIX,PLAGL1,PSEN1,RPS6KA3,SMPD3	12
Organ Development	ossification of bone	9.93E-03	BMP4,FGFR2,FNDC3B,FZD9,GCM2,GPC3,IGF2,NFIX,PLAGL1,PSEN1,RPS6KA3,SMPD3	12
Organismal Development	ossification of bone	9.93E-03	BMP4,FGFR2,FNDC3B,FZD9,GCM2,GPC3,IGF2,NFIX,PLAGL1,PSEN1,RPS6KA3,SMPD3	12
Skeletal and Muscular System Development and Function	ossification of bone	9.93E-03	BMP4,FGFR2,FNDC3B,FZD9,GCM2,GPC3,IGF2,NFIX,PLAGL1,PSEN1,RPS6KA3,SMPD3	12
Connective Tissue Development and Function	ossification of bone	9.93E-03	BMP4,FGFR2,FNDC3B,FZD9,GCM2,GPC3,IGF2,NFIX,PLAGL1,PSEN1,RPS6KA3,SMPD3	12
Organ Morphology	abnormal morphology of renal cortex	9.99E-03	BCL2,CDH4,FGFR2,GPC3,NOTCH2,TNS1	6
Renal and Urological System Development and Function	abnormal morphology of renal cortex	9.99E-03	BCL2,CDH4,FGFR2,GPC3,NOTCH2,TNS1	6
Cell Cycle	G1 phase of connective tissue cells	1.01E-02	ATF3,IGFBP7,MAP3K5,SMARCA2	4
Organ Morphology	abnormal morphology of adenohypophysis	1.01E-02	FGFR2,PAX8 (includes EG:18510),SMPD3,TCF7L2	4
Endocrine System Development and Function	abnormal morphology of adenohypophysis	1.01E-02	FGFR2,PAX8 (includes EG:18510),SMPD3,TCF7L2	4
Cancer	development of benign tumor	1.01E-02	FGFR2,GHRH (includes EG:14601),INHA,PARK2	4
Organ Development	function of vascular smooth muscle	1.01E-02	KCNMB1,KLF5,PRKG1,TLR3	4
Skeletal and Muscular System Development and Function	function of vascular smooth muscle	1.01E-02	KCNMB1,KLF5,PRKG1,TLR3	4
Cell Death and Survival	cell viability of tumor cell lines	1.02E-02	ACSL5,AGTRAP,AK5,ALK (includes EG:11682),ANGPT2,ANKS1B,ATF6,BCL2,CAMK2N1,CD40,ESCO1,FGFR2,FLNA,FLT1,FOSL1,FPGS,IGF2,IGFBP7,KIF1A,KLF5,LRIG1,LYN,MGMT,mir-99,NTN1,NTRK2,PGRMC1,PPP1R16B,PPP1R3F,PRKD2,PTPN22,PTPRN2,PTPRO,STX8,SYK,TP73,WNT11,WWOX,XIAP	39
Cellular Movement	migration of vascular smooth muscle cells	1.02E-02	ANGPT2,ATF3,FLT1,HABP2,IGFBP2,PTPRF,SDC4	7
Skeletal and Muscular System Development and Function	migration of vascular smooth muscle cells	1.02E-02	ANGPT2,ATF3,FLT1,HABP2,IGFBP2,PTPRF,SDC4	7
Cancer	genital tumor	1.03E-02	ALK (includes EG:11682),ANO6,ATXN1,BCL2,CACNA1A,CCND3,CSF3,CTDSPL,DLGAP1,EMD,EN2,EPHB2,FARP1,FASN,FGFR2,FLNA,FLNC,FLT1,FOSL1,GDNF,GHRH (includes EG:14601),GPR4,IGF2,IGFBP2,INHA,KCNMA1,KHDRBS3,KIAA1211,let-7,LRIG1,LRSAM1,MECOM,MGMT,mir-125,mir-146,mir-99,MPO,NOTCH2,NOTCH4,NTRK2,OPCML,PARK2,PAX8 (includes EG:18510),PPARD,PPP3CC,PRKCB,PTPRN2,RBPMS,TP73,TRA2A,TUBA1C,VAV1,VTCN1,WNT11,XIAP,ZFHX3	56
Reproductive System Disease	genital tumor	1.03E-02	ALK (includes EG:11682),ANO6,ATXN1,BCL2,CACNA1A,CCND3,CSF3,CTDSPL,DLGAP1,EMD,EN2,EPHB2,FARP1,FASN,FGFR2,FLNA,FLNC,FLT1,FOSL1,GDNF,GHRH (includes EG:14601),GPR4,IGF2,IGFBP2,INHA,KCNMA1,KHDRBS3,KIAA1211,let-7,LRIG1,LRSAM1,MECOM,MGMT,mir-125,mir-146,mir-99,MPO,NOTCH2,NOTCH4,NTRK2,OPCML,PARK2,PAX8 (includes EG:18510),PPARD,PPP3CC,PRKCB,PTPRN2,RBPMS,TP73,TRA2A,TUBA1C,VAV1,VTCN1,WNT11,XIAP,ZFHX3	56
Developmental Disorder	congenital anomaly of digestive system	1.04E-02	AXIN2,EDA,EFNB1,EPHB2,FGFR2,GPC3,IGF2,NOTCH2,PSEN1,RAX,SMPD3,VAX1,WNT9B	13
Gastrointestinal Disease	congenital anomaly of digestive system	1.04E-02	AXIN2,EDA,EFNB1,EPHB2,FGFR2,GPC3,IGF2,NOTCH2,PSEN1,RAX,SMPD3,VAX1,WNT9B	13
Nervous System Development and Function	abnormal morphology of axons	1.06E-02	CACNA1A,EFNB1,EPHA7,EPHB1,EPHB2,SPTBN4,TLR3,TP73	8
Cell Morphology	abnormal morphology of axons	1.06E-02	CACNA1A,EFNB1,EPHA7,EPHB1,EPHB2,SPTBN4,TLR3,TP73	8
Tissue Morphology	abnormal morphology of axons	1.06E-02	CACNA1A,EFNB1,EPHA7,EPHB1,EPHB2,SPTBN4,TLR3,TP73	8
Behavior	circling behavior	1.08E-02	ABR,BMP4,CHD7,EPHB2,KCNMA1	5
Cell Death and Survival	cell death of cardiomyocytes	1.10E-02	ADCY5,BCL2,CSF3,FOSL1,GHRH (includes EG:14601),MAP3K5,MAPKAPK2,MPO,PRKCB,THBD,WISP1,XIAP	12
Nervous System Development and Function	abnormal morphology of olfactory bulb	1.10E-02	DAB1,FEZF2,KLF7,MECP2,VAX1,ZNF423	6
Organ Morphology	abnormal morphology of olfactory bulb	1.10E-02	DAB1,FEZF2,KLF7,MECP2,VAX1,ZNF423	6
Neurological Disease	spinocerebellar ataxia	1.11E-02	ATXN1,ATXN10,CACNA1A,IMPDH1,KCNC3,NR2E3,RS1	7
Hereditary Disorder	spinocerebellar ataxia	1.11E-02	ATXN1,ATXN10,CACNA1A,IMPDH1,KCNC3,NR2E3,RS1	7
Nervous System Development and Function	development of cerebral cortex	1.11E-02	CDK5,DAB1,FEZF2,FGFR2,NTN1,NTRK2,PSEN1,TFAP2C,TLR3,TP73	10
Tissue Development	development of cerebral cortex	1.11E-02	CDK5,DAB1,FEZF2,FGFR2,NTN1,NTRK2,PSEN1,TFAP2C,TLR3,TP73	10
Embryonic Development	development of cerebral cortex	1.11E-02	CDK5,DAB1,FEZF2,FGFR2,NTN1,NTRK2,PSEN1,TFAP2C,TLR3,TP73	10
Organ Development	development of cerebral cortex	1.11E-02	CDK5,DAB1,FEZF2,FGFR2,NTN1,NTRK2,PSEN1,TFAP2C,TLR3,TP73	10
Organismal Development	development of cerebral cortex	1.11E-02	CDK5,DAB1,FEZF2,FGFR2,NTN1,NTRK2,PSEN1,TFAP2C,TLR3,TP73	10
Tissue Morphology	quantity of blood platelets	1.11E-02	BCL2,CSF3,FLNA,GP1BB,IL4R,LYN,mir-146,SLC4A1,ST3GAL4,ZFP36L2	10
Hematological System Development and Function	quantity of blood platelets	1.11E-02	BCL2,CSF3,FLNA,GP1BB,IL4R,LYN,mir-146,SLC4A1,ST3GAL4,ZFP36L2	10
Inflammatory Response	quantity of blood platelets	1.11E-02	BCL2,CSF3,FLNA,GP1BB,IL4R,LYN,mir-146,SLC4A1,ST3GAL4,ZFP36L2	10
Neurological Disease	hyperactive behavior	1.15E-02	ABR,EN2,EPHB2,FEZF2,FMR1,Gnas (includes EG:100361691),KCNC3,NLGN3,PTPRF,SH3KBP1,SSFA2	11
Psychological Disorders	hyperactive behavior	1.15E-02	ABR,EN2,EPHB2,FEZF2,FMR1,Gnas (includes EG:100361691),KCNC3,NLGN3,PTPRF,SH3KBP1,SSFA2	11
Cellular Compromise	degeneration of connective tissue cells	1.16E-02	GRID1,KCNMA1,OTOS	3
Cell Cycle	delay in cell cycle progression of tumor cell lines	1.16E-02	BCL2,PTPRO,RASSF5	3
Nervous System Development and Function	quantity of somatotrophs	1.16E-02	GHRH (includes EG:14601),PAX8 (includes EG:18510),SMPD3	3
Tissue Morphology	quantity of somatotrophs	1.16E-02	GHRH (includes EG:14601),PAX8 (includes EG:18510),SMPD3	3
Endocrine System Development and Function	quantity of somatotrophs	1.16E-02	GHRH (includes EG:14601),PAX8 (includes EG:18510),SMPD3	3
Small Molecule Biochemistry	secretion of ATP	1.16E-02	LYN,PRKCB,PRKG1	3
Molecular Transport	secretion of ATP	1.16E-02	LYN,PRKCB,PRKG1	3
Nucleic Acid Metabolism	secretion of ATP	1.16E-02	LYN,PRKCB,PRKG1	3
Energy Production	secretion of ATP	1.16E-02	LYN,PRKCB,PRKG1	3
Neurological Disease	vestibular disorder	1.16E-02	GRID1,KCNJ10,KCNMA1	3
Auditory Disease	vestibular disorder	1.16E-02	GRID1,KCNJ10,KCNMA1	3
Tissue Morphology	abnormal morphology of cranial suture	1.18E-02	FGFR2,NFIX,PSEN1,RPS6KA3	4
Organismal Development	abnormal morphology of hindlimb	1.18E-02	CYP26A1,GPC3,PSEN1,ZBTB16	4
Skeletal and Muscular System Development and Function	abnormal morphology of hindlimb	1.18E-02	CYP26A1,GPC3,PSEN1,ZBTB16	4
Tissue Morphology	abnormal morphology of xiphoid process	1.18E-02	BMP4,FGFR2,GPC3,IGF2	4
Nervous System Development and Function	development of diencephalon	1.18E-02	NRP2,RAX,SLIT1,SOX3	4
Tissue Development	development of diencephalon	1.18E-02	NRP2,RAX,SLIT1,SOX3	4
Embryonic Development	development of diencephalon	1.18E-02	NRP2,RAX,SLIT1,SOX3	4
Organ Development	development of diencephalon	1.18E-02	NRP2,RAX,SLIT1,SOX3	4
Organismal Development	development of diencephalon	1.18E-02	NRP2,RAX,SLIT1,SOX3	4
Nervous System Development and Function	dendritic growth/branching	1.18E-02	ARHGEF7,CRHR1,CTNND2,EFNB1,EPHB1,EPHB2,FMR1,MAGI2,NTRK2	9
Cell Morphology	dendritic growth/branching	1.18E-02	ARHGEF7,CRHR1,CTNND2,EFNB1,EPHB1,EPHB2,FMR1,MAGI2,NTRK2	9
Cellular Assembly and Organization	dendritic growth/branching	1.18E-02	ARHGEF7,CRHR1,CTNND2,EFNB1,EPHB1,EPHB2,FMR1,MAGI2,NTRK2	9
Cellular Development	dendritic growth/branching	1.18E-02	ARHGEF7,CRHR1,CTNND2,EFNB1,EPHB1,EPHB2,FMR1,MAGI2,NTRK2	9
Cellular Function and Maintenance	dendritic growth/branching	1.18E-02	ARHGEF7,CRHR1,CTNND2,EFNB1,EPHB1,EPHB2,FMR1,MAGI2,NTRK2	9
Tissue Development	dendritic growth/branching	1.18E-02	ARHGEF7,CRHR1,CTNND2,EFNB1,EPHB1,EPHB2,FMR1,MAGI2,NTRK2	9
Embryonic Development	dendritic growth/branching	1.18E-02	ARHGEF7,CRHR1,CTNND2,EFNB1,EPHB1,EPHB2,FMR1,MAGI2,NTRK2	9
Tissue Morphology	morphology of embryonic tissue	1.18E-02	APBB2,BMP4,CACNA1C,CDH4,CDK5,CELSR3,COMMD1,CYP26A1,CYP26C1,DAB1,EFNB1,FGFR2,GATAD2A,GCM2,GDNF,GPC3,KLF5,MCPH1 (includes EG:244329),MECOM,MED12,MYOG,NFIA,NOTCH2,NOTCH4,PAX7,PAX8 (includes EG:18510),PSEN1,RARG,RPS6KA3,SPRY1,SPTBN1,TBX2,TFAP2C,THBD,VAX1,WNT7B,WNT9B	37
Cardiovascular System Development and Function	cell viability of endothelial cells	1.21E-02	ANGPT2,NR4A1,NTRK2,PROK1,TLR3,XIAP	6
Cell Death and Survival	cell viability of endothelial cells	1.21E-02	ANGPT2,NR4A1,NTRK2,PROK1,TLR3,XIAP	6
Developmental Disorder	genodermatosis	1.21E-02	COL17A1,EDA,IFT43,LAMA3,LAMB3,TWIST2	6
Organismal Injury and Abnormalities	genodermatosis	1.21E-02	COL17A1,EDA,IFT43,LAMA3,LAMB3,TWIST2	6
Dermatological Diseases and Conditions	genodermatosis	1.21E-02	COL17A1,EDA,IFT43,LAMA3,LAMB3,TWIST2	6
Organismal Development	morphogenesis of blood vessel	1.21E-02	ANGPT2,CHD7,FES,FLT1,SYK,WNT11	6
Cardiovascular System Development and Function	morphogenesis of blood vessel	1.21E-02	ANGPT2,CHD7,FES,FLT1,SYK,WNT11	6
Developmental Disorder	growth failure	1.21E-02	BCAR1,BCL2,BMP4,COL17A1,COMMD1,DAZAP1,FES,FEZF2,FGFR2,FZD9,GHRH (includes EG:14601),Gnas (includes EG:100361691),GPC3,GRB10,HEXA,IGF2,IRS4 (includes EG:16370),ITGA9,KCNJ10,MECP2,Meg3,NEK7,NOTCH2,NOTCH4,PAX7,PAX8 (includes EG:18510),PDHA1,PPARD,PSEN1,RARG,SLC14A1,SLC39A14,SLC4A1,SLC4A2,SMPD3,SNRPN,TFAP2C,WASF2,WWOX	39
Tissue Development	mineralization of bone	1.21E-02	AXIN2,BCOR,BMP4,FGFR2,FZD9,GCM2,GPC3,NFIX,RPS6KA3,TCF7L2,WNT11	11
Embryonic Development	mineralization of bone	1.21E-02	AXIN2,BCOR,BMP4,FGFR2,FZD9,GCM2,GPC3,NFIX,RPS6KA3,TCF7L2,WNT11	11
Organ Development	mineralization of bone	1.21E-02	AXIN2,BCOR,BMP4,FGFR2,FZD9,GCM2,GPC3,NFIX,RPS6KA3,TCF7L2,WNT11	11
Organismal Development	mineralization of bone	1.21E-02	AXIN2,BCOR,BMP4,FGFR2,FZD9,GCM2,GPC3,NFIX,RPS6KA3,TCF7L2,WNT11	11
Skeletal and Muscular System Development and Function	mineralization of bone	1.21E-02	AXIN2,BCOR,BMP4,FGFR2,FZD9,GCM2,GPC3,NFIX,RPS6KA3,TCF7L2,WNT11	11
Connective Tissue Development and Function	mineralization of bone	1.21E-02	AXIN2,BCOR,BMP4,FGFR2,FZD9,GCM2,GPC3,NFIX,RPS6KA3,TCF7L2,WNT11	11
Nervous System Development and Function	development of neurons	1.21E-02	ALK (includes EG:11682),BMP4,EN2,FGFR2,GDNF,HEXA,KCNJ10,NRP2,NTRK2,PSEN1,RUNX1,TP73	12
Cellular Development	development of neurons	1.21E-02	ALK (includes EG:11682),BMP4,EN2,FGFR2,GDNF,HEXA,KCNJ10,NRP2,NTRK2,PSEN1,RUNX1,TP73	12
Tissue Development	development of neurons	1.21E-02	ALK (includes EG:11682),BMP4,EN2,FGFR2,GDNF,HEXA,KCNJ10,NRP2,NTRK2,PSEN1,RUNX1,TP73	12
Cell Death and Survival	cell survival	1.21E-02	ABCC6,ACSL5,AGTRAP,AK5,ALK (includes EG:11682),ANGPT2,ANKS1B,ATF5,ATF6,BCAR1,BCL2,BMP4,CAMK2N1,CD40,COL17A1,CSF3,CTDSPL,EFNB1,EGR3,EN2,ESCO1,FGFR2,FKBP1B,FLNA,FLT1,FOSL1,FPGS,GDNF,GRB10,IGF2,IGFBP7,IL4R,KIF1A,KIRREL,KLF5,KSR1,L1CAM,LAMA3,LRIG1,LYN,MGMT,mir-99,NR4A1,NTN1,NTRK2,PGRMC1,PPARD,PPP1R16B,PPP1R3F,PRKCB,PRKD2,PROK1,PSEN1,PTPN22,PTPRN2,PTPRO,RALB,RARG,RUNX1,SH3KBP1,SNCAIP,STX8,SYK,TLR3,TP7…	68
Tissue Development	morphogenesis of bone	1.22E-02	ARHGEF7,CHD7,CHST11,FGFR2,RARG	5
Embryonic Development	morphogenesis of bone	1.22E-02	ARHGEF7,CHD7,CHST11,FGFR2,RARG	5
Organ Development	morphogenesis of bone	1.22E-02	ARHGEF7,CHD7,CHST11,FGFR2,RARG	5
Organismal Development	morphogenesis of bone	1.22E-02	ARHGEF7,CHD7,CHST11,FGFR2,RARG	5
Organ Morphology	morphogenesis of bone	1.22E-02	ARHGEF7,CHD7,CHST11,FGFR2,RARG	5
Skeletal and Muscular System Development and Function	morphogenesis of bone	1.22E-02	ARHGEF7,CHD7,CHST11,FGFR2,RARG	5
Connective Tissue Development and Function	morphogenesis of bone	1.22E-02	ARHGEF7,CHD7,CHST11,FGFR2,RARG	5
Organismal Injury and Abnormalities	edema	1.23E-02	ANGPT2,CA12,CCND3,CD93,CSF3,EFNB1,FES,FLNA,FLT1,Gnas (includes EG:100361691),HLX,IGF2,IGF2R,MECOM,NOTCH2,NOTCH4,PSEN1,SYK,TBX2,TBXA2R,TP73,WASF2	22
Nutritional Disease	obesity	1.23E-02	ABCC8,ATF3,CA12,CCND3,CEL,CRHR1,FASN,Gnas (includes EG:100361691),HTR1D,KLF15,KLF5,LPIN1,MECP2,MED12,MPO,NR4A1,NTRK2,PCSK1N,PDE4B,PDE7B,PPARD,PRKCB,RPS6KA3,RXRG,SGMS2,SSFA2	26
Developmental Disorder	congenital anomaly of mouth	1.25E-02	AXIN2,EDA,EFNB1,EPHB2,FGFR2,IGF2,RAX,SMPD3,VAX1,WNT9B	10
Gastrointestinal Disease	congenital anomaly of mouth	1.25E-02	AXIN2,EDA,EFNB1,EPHB2,FGFR2,IGF2,RAX,SMPD3,VAX1,WNT9B	10
Nervous System Development and Function	proliferation of neuronal cells	1.25E-02	ANKRD6,CTNNA1,FZD9,GDNF,GHRH (includes EG:14601),HHIP,IRX3,NTN1,NTRK2,PSEN1,VAX1,WNT7B,ZNF423	13
Cellular Development	proliferation of neuronal cells	1.25E-02	ANKRD6,CTNNA1,FZD9,GDNF,GHRH (includes EG:14601),HHIP,IRX3,NTN1,NTRK2,PSEN1,VAX1,WNT7B,ZNF423	13
Cellular Growth and Proliferation	proliferation of neuronal cells	1.25E-02	ANKRD6,CTNNA1,FZD9,GDNF,GHRH (includes EG:14601),HHIP,IRX3,NTN1,NTRK2,PSEN1,VAX1,WNT7B,ZNF423	13
Cancer	ovarian cancer	1.27E-02	CACNA1A,CCND3,CSF3,CTDSPL,EMD,FGFR2,FLT1,FOSL1,GHRH (includes EG:14601),GPR4,IGF2,IGFBP2,LRIG1,LRSAM1,MECOM,MGMT,mir-146,MPO,NOTCH4,OPCML,PARK2,PAX8 (includes EG:18510),PPARD,PRKCB,TP73,TRA2A,TUBA1C,VAV1,VTCN1,WNT11	30
Endocrine System Disorders	ovarian cancer	1.27E-02	CACNA1A,CCND3,CSF3,CTDSPL,EMD,FGFR2,FLT1,FOSL1,GHRH (includes EG:14601),GPR4,IGF2,IGFBP2,LRIG1,LRSAM1,MECOM,MGMT,mir-146,MPO,NOTCH4,OPCML,PARK2,PAX8 (includes EG:18510),PPARD,PRKCB,TP73,TRA2A,TUBA1C,VAV1,VTCN1,WNT11	30
Reproductive System Disease	ovarian cancer	1.27E-02	CACNA1A,CCND3,CSF3,CTDSPL,EMD,FGFR2,FLT1,FOSL1,GHRH (includes EG:14601),GPR4,IGF2,IGFBP2,LRIG1,LRSAM1,MECOM,MGMT,mir-146,MPO,NOTCH4,OPCML,PARK2,PAX8 (includes EG:18510),PPARD,PRKCB,TP73,TRA2A,TUBA1C,VAV1,VTCN1,WNT11	30
Cancer	benign neoplasia	1.28E-02	ANGPT2,BCL2,BMP4,CCND3,DDX17,DLGAP4,DMWD,EZH1,FGFR2,FLT1,GDNF,GHRH (includes EG:14601),GPM6B,HUWE1,IGF2,IGFBP7,INHA,KLF5,KLK9,LAMB3,let-7,LTBP1,LYN,MAP2K2,MED12,MGMT,MICALL1,NOTCH4,NTRK2,PARK2,PCDH12,POPDC2,PPARD,PRKCB,RAD51B,SLC7A3,SPTBN1,STAB1,TFAP2C,TGFBR3,TP73,UNC5D,WISP1	43
Cell Death and Survival	cell viability	1.29E-02	ACSL5,AGTRAP,AK5,ALK (includes EG:11682),ANGPT2,ANKS1B,ATF6,BCAR1,BCL2,BMP4,CAMK2N1,CD40,COL17A1,CSF3,EFNB1,EGR3,EN2,ESCO1,FGFR2,FKBP1B,FLNA,FLT1,FOSL1,FPGS,GDNF,IGF2,IGFBP7,KIF1A,KIRREL,KLF5,KSR1,L1CAM,LAMA3,LRIG1,LYN,MGMT,mir-99,NR4A1,NTN1,NTRK2,PGRMC1,PPARD,PPP1R16B,PPP1R3F,PRKCB,PRKD2,PROK1,PSEN1,PTPN22,PTPRN2,PTPRO,RALB,RARG,RUNX1,SH3KBP1,SNCAIP,STX8,SYK,TLR3,TP73,WNT11,WWOX,XIAP	63
Cancer	lung cancer	1.32E-02	ALK (includes EG:11682),BCL2,CCND3,CSF3,CYP2C8,DOK3,EPAS1,FASN,FGFR2,FLT1,FPGS,HHIP,HUWE1,IL16,L1CAM,let-7,MGMT,mir-125,mir-146,MPO,MYCL1,PARK2,PFKP,PRKCB,RARG,RASSF5,RXRG,SCN5A,SLC7A5,SOX3,TGFBR3,THBD,TP73,TUBA1C,VTCN1,XIAP	36
Respiratory Disease	lung cancer	1.32E-02	ALK (includes EG:11682),BCL2,CCND3,CSF3,CYP2C8,DOK3,EPAS1,FASN,FGFR2,FLT1,FPGS,HHIP,HUWE1,IL16,L1CAM,let-7,MGMT,mir-125,mir-146,MPO,MYCL1,PARK2,PFKP,PRKCB,RARG,RASSF5,RXRG,SCN5A,SLC7A5,SOX3,TGFBR3,THBD,TP73,TUBA1C,VTCN1,XIAP	36
Nervous System Development and Function	abnormal morphology of cholinergic neurons	1.32E-02	EGR3,GDNF	2
Cell Morphology	abnormal morphology of cholinergic neurons	1.32E-02	EGR3,GDNF	2
Tissue Morphology	abnormal morphology of cholinergic neurons	1.32E-02	EGR3,GDNF	2
Embryonic Development	abnormal morphology of mullerian duct	1.32E-02	PAX8 (includes EG:18510),WNT9B	2
Tissue Morphology	abnormal morphology of mullerian duct	1.32E-02	PAX8 (includes EG:18510),WNT9B	2
Organismal Development	abnormal morphology of stapedial artery	1.32E-02	PAX8 (includes EG:18510),RARG	2
Tissue Morphology	abnormal morphology of stapedial artery	1.32E-02	PAX8 (includes EG:18510),RARG	2
Cardiovascular System Development and Function	abnormal morphology of stapedial artery	1.32E-02	PAX8 (includes EG:18510),RARG	2
Cellular Movement	cell movement of GABAergic neurons	1.32E-02	GDNF,SLIT1	2
Neurological Disease	communicating hydrocephalus	1.32E-02	GFAP,TP73	2
Cardiovascular System Development and Function	density of vasculature	1.32E-02	ANGPT2,HABP2	2
Cellular Development	differentiation of myelomonocytic progenitor cells	1.32E-02	BMP4,CSF3	2
Cancer	differentiation of myelomonocytic progenitor cells	1.32E-02	BMP4,CSF3	2
Tumor Morphology	differentiation of myelomonocytic progenitor cells	1.32E-02	BMP4,CSF3	2
Cellular Development	differentiation of trophoblast	1.32E-02	BMP4,TFAP2C	2
Tissue Development	differentiation of trophoblast	1.32E-02	BMP4,TFAP2C	2
Embryonic Development	differentiation of trophoblast	1.32E-02	BMP4,TFAP2C	2
Cell Signaling	dopamine receptor, adenylate cyclase inhibiting pathway	1.32E-02	ADCY5,FLNA	2
Organismal Injury and Abnormalities	fibrosis of coronary artery	1.32E-02	MAP3K5,PRKG1	2
Cardiovascular Disease	fibrosis of coronary artery	1.32E-02	MAP3K5,PRKG1	2
Developmental Disorder	hypoplasia of spiral ganglion	1.32E-02	CYP26A1,CYP26C1	2
Neurological Disease	hypoplasia of spiral ganglion	1.32E-02	CYP26A1,CYP26C1	2
Developmental Disorder	intracranial arteriovenous malformation	1.32E-02	ANGPT2,FLT1	2
Cardiovascular Disease	intracranial arteriovenous malformation	1.32E-02	ANGPT2,FLT1	2
Organ Morphology	lack of uterus	1.32E-02	RARG,WNT9B	2
Reproductive System Development and Function	lack of uterus	1.32E-02	RARG,WNT9B	2
Cell Morphology	morphogenesis of breast cell lines	1.32E-02	PALLD,RORA	2
Cellular Development	morphogenesis of breast cell lines	1.32E-02	PALLD,RORA	2
Nervous System Development and Function	morphogenesis of optic nerve	1.32E-02	EPHB1,EPHB2	2
Tissue Development	morphogenesis of optic nerve	1.32E-02	EPHB1,EPHB2	2
Cellular Movement	movement of growth cone	1.32E-02	EPHB2,NTN1	2
Cardiovascular System Development and Function	perfusion of hindlimb	1.32E-02	FLT1,mir-99	2
Skeletal and Muscular System Development and Function	perfusion of hindlimb	1.32E-02	FLT1,mir-99	2
Cellular Function and Maintenance	phagocytosis of monocytes	1.32E-02	CD93,SYK	2
Cell-To-Cell Signaling and Interaction	phagocytosis of monocytes	1.32E-02	CD93,SYK	2
Hematological System Development and Function	phagocytosis of monocytes	1.32E-02	CD93,SYK	2
Inflammatory Response	phagocytosis of monocytes	1.32E-02	CD93,SYK	2
Tissue Morphology	remodeling of cardiovascular tissue	1.32E-02	KLF5,MAP3K5	2
Nervous System Development and Function	retraction of dendrites	1.32E-02	NTRK2,PSEN1	2
Cellular Assembly and Organization	retraction of dendrites	1.32E-02	NTRK2,PSEN1	2
Cellular Compromise	retraction of dendrites	1.32E-02	NTRK2,PSEN1	2
Tissue Development	size of lung	1.32E-02	CITED1,MECP2	2
Embryonic Development	size of lung	1.32E-02	CITED1,MECP2	2
Organ Development	size of lung	1.32E-02	CITED1,MECP2	2
Organismal Development	size of lung	1.32E-02	CITED1,MECP2	2
Organ Morphology	size of lung	1.32E-02	CITED1,MECP2	2
Respiratory System Development and Function	size of lung	1.32E-02	CITED1,MECP2	2
Cellular Growth and Proliferation	stimulation of myeloid progenitor cells	1.32E-02	CSF3,IGF2	2
Cell-To-Cell Signaling and Interaction	stimulation of myeloid progenitor cells	1.32E-02	CSF3,IGF2	2
Hematological System Development and Function	stimulation of myeloid progenitor cells	1.32E-02	CSF3,IGF2	2
Hematopoiesis	stimulation of myeloid progenitor cells	1.32E-02	CSF3,IGF2	2
Small Molecule Biochemistry	sulfation of glycosaminoglycan	1.32E-02	CHST11,CHST7	2
Carbohydrate Metabolism	sulfation of glycosaminoglycan	1.32E-02	CHST11,CHST7	2
Tissue Development	aggregation of cells	1.34E-02	CCR4,CD40,CITED1,CSF3,DAB1,EPHB1,L1CAM,LYN,NTN1,PCDH12,PLCB3,PRKG1,PSEN1,RHCE/RHD,SDK1,SEPT5,SYK,TBXA2R,THBD,VAV1	20
Reproductive System Development and Function	abnormal morphology of reproductive system	1.34E-02	BCL2,BMP4,FGFR2,IGF2R,LHX9,MCPH1 (includes EG:244329),PAX8 (includes EG:18510),RARG,RSPH1,SOX3,WNT9B	11
Cell Cycle	arrest in interphase of colon cancer cell lines	1.36E-02	AATF,CAMK2N1,FASN,LAS1L,TP73	5
Cellular Function and Maintenance	homeostasis of anion	1.36E-02	CACNA1A,GCM2,SLC14A1,SLC4A1,WWOX	5
Small Molecule Biochemistry	homeostasis of anion	1.36E-02	CACNA1A,GCM2,SLC14A1,SLC4A1,WWOX	5
Cell Morphology	cell spreading of fibroblasts	1.36E-02	L1CAM,PALLD,SDC4,TGFB1I1	4
Connective Tissue Development and Function	cell spreading of fibroblasts	1.36E-02	L1CAM,PALLD,SDC4,TGFB1I1	4
Cancer	transformation of fibroblast cell lines	1.38E-02	ALK (includes EG:11682),ATF3,BCL2,CCND3,EFNB1,FOSL1,GPR4,IGFBP2,KSR1,LRIG1,MCF2L,TAB3,TP73,TSC22D3,VAV1	15
Cell Cycle	G1 phase of tumor cell lines	1.38E-02	AATF,BCL2,CCND3,CD40,FASN,IGF2,IGFBP7,IL16,LAS1L,MAP3K5,NOTCH2,PAX8 (includes EG:18510),PSEN1,PTPN22	14
Cancer	ovarian tumor	1.38E-02	CACNA1A,CCND3,CSF3,CTDSPL,EMD,FGFR2,FLT1,FOSL1,GHRH (includes EG:14601),GPR4,IGF2,IGFBP2,INHA,LRIG1,LRSAM1,MECOM,MGMT,mir-146,MPO,NOTCH4,OPCML,PARK2,PAX8 (includes EG:18510),PPARD,PRKCB,TP73,TRA2A,TUBA1C,VAV1,VTCN1,WNT11	31
Reproductive System Disease	ovarian tumor	1.38E-02	CACNA1A,CCND3,CSF3,CTDSPL,EMD,FGFR2,FLT1,FOSL1,GHRH (includes EG:14601),GPR4,IGF2,IGFBP2,INHA,LRIG1,LRSAM1,MECOM,MGMT,mir-146,MPO,NOTCH4,OPCML,PARK2,PAX8 (includes EG:18510),PPARD,PRKCB,TP73,TRA2A,TUBA1C,VAV1,VTCN1,WNT11	31
Cellular Development	proliferation of endothelial cells	1.39E-02	ANGPT2,ARHGAP24,BMP4,EGR3,FGFR2,FLT1,HABP2,IGF2,L1CAM,mir-99,NR4A1,NRG2,NRP2,NTN1,PRKD2,PROK1,TBXA2R,XIAP	18
Tissue Development	proliferation of endothelial cells	1.39E-02	ANGPT2,ARHGAP24,BMP4,EGR3,FGFR2,FLT1,HABP2,IGF2,L1CAM,mir-99,NR4A1,NRG2,NRP2,NTN1,PRKD2,PROK1,TBXA2R,XIAP	18
Organismal Development	proliferation of endothelial cells	1.39E-02	ANGPT2,ARHGAP24,BMP4,EGR3,FGFR2,FLT1,HABP2,IGF2,L1CAM,mir-99,NR4A1,NRG2,NRP2,NTN1,PRKD2,PROK1,TBXA2R,XIAP	18
Cardiovascular System Development and Function	proliferation of endothelial cells	1.39E-02	ANGPT2,ARHGAP24,BMP4,EGR3,FGFR2,FLT1,HABP2,IGF2,L1CAM,mir-99,NR4A1,NRG2,NRP2,NTN1,PRKD2,PROK1,TBXA2R,XIAP	18
Cellular Growth and Proliferation	proliferation of endothelial cells	1.39E-02	ANGPT2,ARHGAP24,BMP4,EGR3,FGFR2,FLT1,HABP2,IGF2,L1CAM,mir-99,NR4A1,NRG2,NRP2,NTN1,PRKD2,PROK1,TBXA2R,XIAP	18
Nervous System Development and Function	morphology of dendrites	1.41E-02	CDK5,CHN2,FMR1,GRIN2D,NTRK2,TP73,ZNF423	7
Cell Morphology	morphology of dendrites	1.41E-02	CDK5,CHN2,FMR1,GRIN2D,NTRK2,TP73,ZNF423	7
Tissue Morphology	morphology of dendrites	1.41E-02	CDK5,CHN2,FMR1,GRIN2D,NTRK2,TP73,ZNF423	7
Organ Morphology	morphology of epidermis	1.41E-02	COL17A1,EDA,FGFR2,IGF2,KSR1,LAMA3,LRIG1,PLCD1,PPARD,PSEN1,RARG	11
Cell Cycle	arrest in G1 phase of connective tissue cells	1.43E-02	IGFBP7,MAP3K5,SMARCA2	3
Nervous System Development and Function	development of cerebellar cortex	1.43E-02	CACNA1A,CDK5,ZNF423	3
Tissue Development	development of cerebellar cortex	1.43E-02	CACNA1A,CDK5,ZNF423	3
Embryonic Development	development of cerebellar cortex	1.43E-02	CACNA1A,CDK5,ZNF423	3
Organ Development	development of cerebellar cortex	1.43E-02	CACNA1A,CDK5,ZNF423	3
Organismal Development	development of cerebellar cortex	1.43E-02	CACNA1A,CDK5,ZNF423	3
Cellular Development	expansion of thymocytes	1.43E-02	SYK,TOX,ZBTB16	3
Cellular Function and Maintenance	expansion of thymocytes	1.43E-02	SYK,TOX,ZBTB16	3
Cellular Growth and Proliferation	expansion of thymocytes	1.43E-02	SYK,TOX,ZBTB16	3
Lymphoid Tissue Structure and Development	expansion of thymocytes	1.43E-02	SYK,TOX,ZBTB16	3
Hematological System Development and Function	expansion of thymocytes	1.43E-02	SYK,TOX,ZBTB16	3
Cell-mediated Immune Response	expansion of thymocytes	1.43E-02	SYK,TOX,ZBTB16	3
Hematopoiesis	expansion of thymocytes	1.43E-02	SYK,TOX,ZBTB16	3
Cellular Assembly and Organization	formation of membrane processes	1.43E-02	CTNND2,ENC1,PTPRF	3
Cellular Movement	migration of glioma cells	1.43E-02	CSF3,GDNF,LYN	3
Cell Morphology	morphology of podocytes	1.43E-02	NOTCH2,PTPRO,SDK1	3
Organ Morphology	morphology of podocytes	1.43E-02	NOTCH2,PTPRO,SDK1	3
Renal and Urological System Development and Function	morphology of podocytes	1.43E-02	NOTCH2,PTPRO,SDK1	3
Cellular Development	proliferation of trophoblast cells	1.43E-02	FGFR2,PLCD1,TFAP2C	3
Embryonic Development	proliferation of trophoblast cells	1.43E-02	FGFR2,PLCD1,TFAP2C	3
Cellular Growth and Proliferation	proliferation of trophoblast cells	1.43E-02	FGFR2,PLCD1,TFAP2C	3
Respiratory Disease	pulmonary alveolar proteinosis	1.43E-02	BCL2,CSF3,RUNX1	3
Metabolic Disease	pulmonary alveolar proteinosis	1.43E-02	BCL2,CSF3,RUNX1	3
Cell Signaling	retinoic acid receptor signaling	1.43E-02	CYP26A1,RARG,RXRG	3
Cancer	type M3 acute myeloid leukemia	1.43E-02	BCL2,RARG,RXRG	3
Hematological Disease	type M3 acute myeloid leukemia	1.43E-02	BCL2,RARG,RXRG	3
Skeletal and Muscular System Development and Function	fusion of rib	1.45E-02	BMP4,CYP26A1,GPC3,PSEN1,RARG,TGFBR3	6
Nervous System Development and Function	quantity of motor neurons	1.45E-02	EGR3,GDNF,IRX3,NTRK2,RIMS1 (includes EG:116837),TP73	6
Tissue Morphology	quantity of motor neurons	1.45E-02	EGR3,GDNF,IRX3,NTRK2,RIMS1 (includes EG:116837),TP73	6
Neurological Disease	Huntington's disease	1.48E-02	ADCY5,ARHGEF7,ATP6V1A,BCL2,CA12,CDK5,CORO2B,CPNE5,CYFIP2,DYNC1I1,EPHB2,FOXN3,GDNF,GFAP,GRIN2D,HPCA,KAZN,KCNIP1,LMOD1,MAP3K5,METTL9,MICALL1,NAP1L5,NOTCH2,NR4A1,NTRK2,PDLIM7,PGRMC1,PRKCB,PSEN1,RERE,RS1,RXRG,SCN5A,SDC4,SEPT5,SLC14A1,TSC22D3,XIAP,ZBTB16	40
Hereditary Disorder	Huntington's disease	1.48E-02	ADCY5,ARHGEF7,ATP6V1A,BCL2,CA12,CDK5,CORO2B,CPNE5,CYFIP2,DYNC1I1,EPHB2,FOXN3,GDNF,GFAP,GRIN2D,HPCA,KAZN,KCNIP1,LMOD1,MAP3K5,METTL9,MICALL1,NAP1L5,NOTCH2,NR4A1,NTRK2,PDLIM7,PGRMC1,PRKCB,PSEN1,RERE,RS1,RXRG,SCN5A,SDC4,SEPT5,SLC14A1,TSC22D3,XIAP,ZBTB16	40
Skeletal and Muscular Disorders	Huntington's disease	1.48E-02	ADCY5,ARHGEF7,ATP6V1A,BCL2,CA12,CDK5,CORO2B,CPNE5,CYFIP2,DYNC1I1,EPHB2,FOXN3,GDNF,GFAP,GRIN2D,HPCA,KAZN,KCNIP1,LMOD1,MAP3K5,METTL9,MICALL1,NAP1L5,NOTCH2,NR4A1,NTRK2,PDLIM7,PGRMC1,PRKCB,PSEN1,RERE,RS1,RXRG,SCN5A,SDC4,SEPT5,SLC14A1,TSC22D3,XIAP,ZBTB16	40
Cell Morphology	extension of cellular protrusions	1.48E-02	ATXN1,BCAR1,CDH4,CHN2,EFNB1,FLT1,NFIA,NFIX,NTN1,TWF2,WIPF1	11
Cellular Assembly and Organization	extension of cellular protrusions	1.48E-02	ATXN1,BCAR1,CDH4,CHN2,EFNB1,FLT1,NFIA,NFIX,NTN1,TWF2,WIPF1	11
Cellular Function and Maintenance	extension of cellular protrusions	1.48E-02	ATXN1,BCAR1,CDH4,CHN2,EFNB1,FLT1,NFIA,NFIX,NTN1,TWF2,WIPF1	11
Cancer	gonadal tumor	1.50E-02	CACNA1A,CCND3,CSF3,CTDSPL,EMD,FGFR2,FLT1,FOSL1,GDNF,GHRH (includes EG:14601),GPR4,IGF2,IGFBP2,INHA,LRIG1,LRSAM1,MECOM,MGMT,mir-146,MPO,NOTCH4,OPCML,PARK2,PAX8 (includes EG:18510),PPARD,PRKCB,TP73,TRA2A,TUBA1C,VAV1,VTCN1,WNT11	32
Reproductive System Disease	gonadal tumor	1.50E-02	CACNA1A,CCND3,CSF3,CTDSPL,EMD,FGFR2,FLT1,FOSL1,GDNF,GHRH (includes EG:14601),GPR4,IGF2,IGFBP2,INHA,LRIG1,LRSAM1,MECOM,MGMT,mir-146,MPO,NOTCH4,OPCML,PARK2,PAX8 (includes EG:18510),PPARD,PRKCB,TP73,TRA2A,TUBA1C,VAV1,VTCN1,WNT11	32
Tissue Development	development of epidermis	1.50E-02	BCL2,COL17A1,EDA,FGFR2,FZD6,HOXC13,KSR1,LAMA3,LAMB3,PPARD,RUNX1,SCEL,TFAP2C	13
Embryonic Development	development of epidermis	1.50E-02	BCL2,COL17A1,EDA,FGFR2,FZD6,HOXC13,KSR1,LAMA3,LAMB3,PPARD,RUNX1,SCEL,TFAP2C	13
Organ Development	development of epidermis	1.50E-02	BCL2,COL17A1,EDA,FGFR2,FZD6,HOXC13,KSR1,LAMA3,LAMB3,PPARD,RUNX1,SCEL,TFAP2C	13
Organismal Development	development of epidermis	1.50E-02	BCL2,COL17A1,EDA,FGFR2,FZD6,HOXC13,KSR1,LAMA3,LAMB3,PPARD,RUNX1,SCEL,TFAP2C	13
Hair and Skin Development and Function	development of epidermis	1.50E-02	BCL2,COL17A1,EDA,FGFR2,FZD6,HOXC13,KSR1,LAMA3,LAMB3,PPARD,RUNX1,SCEL,TFAP2C	13
Respiratory System Development and Function	respiratory system development	1.50E-02	BMP4,CELSR3,CHD7,CITED1,CRHR1,EPAS1,FGFR2,GPC3,HEG1,HLX,IGF2,IGF2R,MECP2,Meg3,MYOG,PSEN1,RARG,SLIT3,SUV420H1,SYK,WNT7B	21
Nervous System Development and Function	abnormal morphology of cerebral cortex	1.50E-02	APBB2,CDK5,CELSR3,DAB1,KLF7,L1CAM,MCPH1 (includes EG:244329),NFIX,PSEN1	9
Organ Morphology	abnormal morphology of cerebral cortex	1.50E-02	APBB2,CDK5,CELSR3,DAB1,KLF7,L1CAM,MCPH1 (includes EG:244329),NFIX,PSEN1	9
Tissue Development	cell-cell contact	1.50E-02	BCL2,CD93,CYFIP2,FASN,NTN1,PIP5K1C,PSEN1,STAB1,TTYH1	9
Cell-To-Cell Signaling and Interaction	cell-cell contact	1.50E-02	BCL2,CD93,CYFIP2,FASN,NTN1,PIP5K1C,PSEN1,STAB1,TTYH1	9
Cellular Function and Maintenance	transport of D-glucose	1.50E-02	GPC3,GRB10,KLF15,LYN,NR4A1,PPP1R3C,PRKCB,SH2B2,TBC1D1	9
Small Molecule Biochemistry	transport of D-glucose	1.50E-02	GPC3,GRB10,KLF15,LYN,NR4A1,PPP1R3C,PRKCB,SH2B2,TBC1D1	9
Molecular Transport	transport of D-glucose	1.50E-02	GPC3,GRB10,KLF15,LYN,NR4A1,PPP1R3C,PRKCB,SH2B2,TBC1D1	9
Carbohydrate Metabolism	transport of D-glucose	1.50E-02	GPC3,GRB10,KLF15,LYN,NR4A1,PPP1R3C,PRKCB,SH2B2,TBC1D1	9
Cell Morphology	cell spreading of fibroblast cell lines	1.51E-02	BCAR1,FLNA,FLNC,PALLD,TGFB1I1	5
Connective Tissue Development and Function	cell spreading of fibroblast cell lines	1.51E-02	BCAR1,FLNA,FLNC,PALLD,TGFB1I1	5
Cell Death and Survival	cell viability of brain cancer cell lines	1.51E-02	ACSL5,FPGS,LRIG1,MGMT,NTRK2	5
Organismal Injury and Abnormalities	hydrops fetalis	1.51E-02	CCND3,FES,HLX,SYK,TBX2	5
Nervous System Development and Function	innervation of sensory neurons	1.51E-02	BMP4,KCNMA1,KLF7,NTRK2,PAX8 (includes EG:18510)	5
Cell Morphology	innervation of sensory neurons	1.51E-02	BMP4,KCNMA1,KLF7,NTRK2,PAX8 (includes EG:18510)	5
Cellular Movement	innervation of sensory neurons	1.51E-02	BMP4,KCNMA1,KLF7,NTRK2,PAX8 (includes EG:18510)	5
Neurological Disease	motor dysfunction	1.51E-02	ATXN1,BCL2,GDNF,GFAP,PARK2	5
Skeletal and Muscular Disorders	motor dysfunction	1.51E-02	ATXN1,BCL2,GDNF,GFAP,PARK2	5
Cell Death and Survival	apoptosis of lymphoma cell lines	1.54E-02	BCL2,CCND3,CD40,IGFBP7,PDE4B,PRKCB,PSEN1,PTPN22,RUNX1,SYK,WWOX,XIAP	12
Organ Morphology	abnormal morphology of spleen	1.54E-02	BCL2,CD40,FADS2,FZD9,GPC3,IGFBP2,LAG3,LYN,mir-146,PRKG1,PSEN1,PTPN22,RASSF5,SLC4A1,TBXA2R,TGFBR3,TOX,WWOX	18
Lymphoid Tissue Structure and Development	abnormal morphology of spleen	1.54E-02	BCL2,CD40,FADS2,FZD9,GPC3,IGFBP2,LAG3,LYN,mir-146,PRKG1,PSEN1,PTPN22,RASSF5,SLC4A1,TBXA2R,TGFBR3,TOX,WWOX	18
Molecular Transport	transport of monosaccharide	1.55E-02	GPC3,GRB10,KLF15,LYN,NR4A1,PHLDB1,PPP1R3C,PRKCB,SH2B2,TBC1D1	10
Carbohydrate Metabolism	transport of monosaccharide	1.55E-02	GPC3,GRB10,KLF15,LYN,NR4A1,PHLDB1,PPP1R3C,PRKCB,SH2B2,TBC1D1	10
Nervous System Development and Function	morphogenesis of dendrites	1.56E-02	CACNA1A,CDK5,DSCAM,KLF7	4
Cell Morphology	morphogenesis of dendrites	1.56E-02	CACNA1A,CDK5,DSCAM,KLF7	4
Cellular Assembly and Organization	morphogenesis of dendrites	1.56E-02	CACNA1A,CDK5,DSCAM,KLF7	4
Cellular Development	morphogenesis of dendrites	1.56E-02	CACNA1A,CDK5,DSCAM,KLF7	4
Cellular Function and Maintenance	morphogenesis of dendrites	1.56E-02	CACNA1A,CDK5,DSCAM,KLF7	4
Tissue Development	morphogenesis of dendrites	1.56E-02	CACNA1A,CDK5,DSCAM,KLF7	4
[truncated: 161 more rows]

## Sheet: PN60 BNST_POA Networks
© 2000-2012 Ingenuity Systems, Inc. All rights reserved.
[truncated: 26 more rows]

## Sheet: PN60 BNST_POA Canonical Pathway
© 2000-2012 Ingenuity Systems, Inc. All rights reserved.
[truncated: 33 more rows]
