# Supplementary material for: The effects of perinatal testosterone exposure on the DNA methylome of the mouse brain are late-emerging
Source: Biol Sex Differ. 2014 Jun 13;5:8. doi: 10.1186/2042-6410-5-8 (PMC4074311; doi:10.1186/2042-6410-5-8)
Supplement: Additional file 7: Table S6 — Genes associated with CpG sites where methylation was masculinized by testosterone in the XX + T group. Genes were deemed masculinized if they contained at least one CpG site in either the gene body or the promoter demonstrating more male typical methylation patterns. [file 2042-6410-5-8-S7.xlsx]

## Sheet: Sheet1
Table S6: Genes associated with CpG sites where methylation was masculinized by testosterone in the XX + T group. Genes were deemed masculinized if they contained at least one CpG site in either the gene body or the promoter demonstrating more male-typical methylation patterns.

## Sheet: PN4 Striatum
Refgene_name	GFF_gene_name	chr	No of masculinized sites/promoter	No of masculinized sites/gene body	No of masculinized sites/exon
NM_001039551	Cnnm3	chr1	1	1	1
NM_053186	Cnnm3	chr1	1	1	1
NM_009418	Tpp2	chr1	1	1	1
NM_001037726	Creb1	chr1	1	1	1
NM_009952	Creb1	chr1	1	1	1
NM_133828	Creb1	chr1	1	1	1
NM_025784	Bcs1l	chr1	1	1	1
NM_010043	Des	chr1	1	1	1
NM_001163425	Myeov2	chr1	1	1	1
NM_007495	Astn1	chr1	1	1	1
NM_001160208	Blzf1	chr1	1	1	1
NM_001160209	Blzf1	chr1	1	1	1
NM_025505	Blzf1	chr1	1	1	1
NM_028759	Dcaf6	chr1	1	1	1
NM_177271	Samd5	chr10	1	1	1
NM_001146089	Ascc3	chr10	1	1	1
NM_198007	Ascc3	chr10	1	1	1
NM_031380	Fstl3	chr10	1	1	1
NM_011789	Apc2	chr10	1	1	1
NM_026570	Yeats4	chr10	1	1	1
NM_029458	Hormad2	chr11	2	1	1
NM_029938	H2afv	chr11	1	1	1
NM_001004144	Git1	chr11	1	1	1
NM_013571	Ksr1	chr11	1	1	1
NM_001164062	Stat5a	chr11	1	1	1
NM_001127576	Gm1564	chr11	1	1	1
NM_147219	Abca5	chr11	1	1	1
NM_015729	Acox1	chr11	1	1	1
NM_138669	Eif4a3	chr11	1	1	1
NM_009053	Rfng	chr11	1	1	1
NM_201357	Tssc1	chr12	1	1	1
NM_172951	Sntg2	chr12	1	1	1
NM_001081421	Galntl1	chr12	1	1	1
NM_029654	Atg2b	chr12	1	1	1
NM_001166385	Sp4	chr12	1	1	1
NM_009239	Sp4	chr12	1	1	1
NM_001048060	5133401N09Rik	chr13	1	1	1
NM_198004	5133401N09Rik	chr13	1	1	1
NM_008745	Ntrk2	chr13	1	1	1
NM_001081336	Dgkh	chr14	1	1	1
NM_008216	Has2	chr15	1	2	1
NM_001163540	Plec	chr15	1	1	1
NM_201389	Plec	chr15	1	1	1
NM_177630	Ldoc1l	chr15	2	2	2
NM_007497	Atf1	chr15	1	1	1
NM_213728	Krt72-ps	chr15	1	1	1
NM_028815	Cep97	chr16	1	1	1
NM_001159364	Cep97	chr16	1	1	1
NM_001159365	Cep97	chr16	1	1	1
NM_001159366	Cep97	chr16	1	1	1
NM_026879	Chmp2b	chr16	1	1	1
NM_001159517	Qk	chr17	1	1	1
NM_001159516	Qk	chr17	1	1	1
NM_021881	Qk	chr17	1	1	1
NM_178589	Tnfrsf21	chr17	1	1	1
NR_015549	Trmt61b	chr17	1	1	1
NR_027952	Trmt61b	chr17	1	1	1
NM_134130	Abhd3	chr18	1	1	1
NM_010481	Hspa9	chr18	1	1	1
NM_001163013	Ythdc2	chr18	1	1	1
NM_153794	4933403F05Rik	chr18	1	1	1
NM_001185164	Vegfb	chr19	1	1	1
NM_011697	Vegfb	chr19	1	1	1
NM_134147	Macrod1	chr19	1	1	1
NM_181348	Prune2	chr19	1	1	1
NM_001113213	Odf2	chr2	1	1	1
NM_001113214	Odf2	chr2	1	1	1
NM_001177659	Odf2	chr2	1	1	1
NM_001177661	Odf2	chr2	1	1	1
NM_001083126	Lhx6	chr2	1	1	1
NM_001083127	Lhx6	chr2	1	1	1
NM_033552	Slc4a10	chr2	1	1	1
NM_001110209	Lnp	chr2	2	2	1
NM_027133	Lnp	chr2	2	2	1
NM_001080754	Ambra1	chr2	1	1	1
NM_172669	Ambra1	chr2	1	1	1
NM_001166633	Gyltl1b	chr2	1	1	1
NM_172670	Gyltl1b	chr2	1	1	1
NM_198214	Snph	chr2	1	1	1
NM_001164216	Romo1	chr2	1	1	1
NM_001131021	D630003M21Rik	chr2	1	1	1
NM_177657	D630003M21Rik	chr2	1	1	1
NM_001038492	Ctsa	chr2	1	1	1
NM_008906	Ctsa	chr2	1	1	1
NM_021394	Zbp1	chr2	1	1	1
NM_001139519	Zbp1	chr2	1	1	1
NM_178750	Ss18l1	chr2	1	1	1
NM_144897	Apoa1bp	chr3	1	1	1
NM_001037722	Adam15	chr3	1	1	1
NM_009614	Adam15	chr3	1	1	1
NM_001037134	Ccne2	chr4	1	1	1
NM_013497	Creb3	chr4	1	1	1
NM_001009949	Mcart1	chr4	2	1	1
NM_183298	Foxe1	chr4	1	1	1
NM_009554	Zfp37	chr4	1	1	1
NM_007559	Bmp8b	chr4	1	1	1
NM_031377	Pramel1	chr4	1	1	1
NM_053090	Fam126a	chr5	1	1	1
NM_144525	Tmem214	chr5	1	1	1
NM_001163577	Prom1	chr5	2	1	1
NM_008935	Prom1	chr5	2	1	1
NM_013560	Hspb1	chr5	1	1	1
NM_001136227	Rtkn	chr6	1	1	1
NM_001170489	Aplf	chr6	1	1	1
NM_024251	Aplf	chr6	1	1	1
NM_026849	Mtmr14	chr6	1	1	1
NM_001185020	Wnk1	chr6	1	1	1
NM_001185021	Wnk1	chr6	1	1	1
NM_198703	Wnk1	chr6	1	1	1
NM_001170341	Mlf2	chr6	1	1	1
NM_145385	Mlf2	chr6	1	1	1
NM_001109688	5730419I09Rik	chr6	1	2	2
NM_029081	5730419I09Rik	chr6	1	2	2
NM_029897	5730419I09Rik	chr6	1	2	2
NM_181820	Tmc4	chr7	1	1	1
NM_175372	Rdh13	chr7	1	1	1
NM_001110328	Fiz1	chr7	1	1	1
NM_016849	Irf3	chr7	1	1	1
NM_016974	Dbp	chr7	1	1	1
NM_010602	Kcnj11	chr7	1	1	1
NM_011510	Abcc8	chr7	1	1	1
NM_001081414	Grm5	chr7	1	1	1
NM_001143834	Grm5	chr7	1	1	1
NM_001127351	Sirt3	chr7	1	1	1
NM_001177804	Sirt3	chr7	1	1	1
NM_001142681	Chid1	chr7	1	1	1
NM_026522	Chid1	chr7	1	1	1
NR_027975	Gm5607	chr8	1	1	1
NM_016708	Npy5r	chr8	1	1	1
NM_028617	Fam125a	chr8	1	1	1
NM_173014	Lpcat2	chr8	1	1	1
NM_134141	Ciapin1	chr8	1	1	1
NM_024437	Nudt7	chr8	1	1	1
NM_024446	Nudt7	chr8	1	1	1
NM_001163761	6430548M08Rik	chr8	1	1	1
NM_001163762	6430548M08Rik	chr8	1	1	1
NM_172286	6430548M08Rik	chr8	1	1	1
NM_198091	Usp2	chr9	1	1	1
NM_007962	Mpzl2	chr9	1	1	1
NM_001174047	Cacna2d2	chr9	1	1	1
NM_001174048	Cacna2d2	chr9	1	1	1
NM_001174049	Cacna2d2	chr9	1	1	1
NM_001174050	Cacna2d2	chr9	1	1	1
NM_020263	Cacna2d2	chr9	1	1	1
NM_001083937	Slc35a2	chrX	1	1	1
NM_078484	Slc35a2	chrX	1	1	1
NM_001048208	Med14	chrX	1	1	1
NM_012005	Med14	chrX	1	1	1
NM_001166480	Ssr4	chrX	2	2	2
NM_001110311	Snx12	chrX	1	1	1
NM_001110310	Snx12	chrX	1	1	1
NM_018875	Snx12	chrX	1	1	1
NM_001033472	A830080D01Rik	chrX	3	3	3

## Sheet: PN60 Striatum
Refgene_name	GFF_gene_name	chr	No of masculinized sites/promoter	No of masculinized sites/gene body	No of masculinized sites/exon
NM_001161624	Cdkn1c	chr7	8	8	7
NM_009876	Cdkn1c	chr7	8	8	7
NM_175476	Arhgap25	chr6	3	3	1
NM_010043	Des	chr1	2	4	4
NM_011663	Zrsr1	chr11	2	2	2
NM_001045527	Hsf5	chr11	2	6	2
NM_015775	Tmprss2	chr16	2	1	1
NM_001164819	2310046K01Rik	chr2	2	2	2
NM_001164820	2310046K01Rik	chr2	2	2	2
NM_010899	Nfatc2	chr2	2	5	1
NM_001037177	Nfatc2	chr2	2	4	1
NM_001033378	A430078G23Rik	chr8	2	2	2
NR_015511	E030011O05Rik	chr9	2	1	1
NM_001134427	Cdv3	chr9	2	1	1
NM_011724	Xirp1	chr9	2	2	2
NM_025728	Spag16	chr1	1	1	1
NM_001160251	Zfp281	chr1	1	1	1
NM_177643	Zfp281	chr1	1	1	1
NM_011267	Rgs16	chr1	1	1	1
NM_001033284	BC026585	chr1	1	1	1
NM_007853	Degs1	chr1	1	1	1
NR_015458	1700047M11Rik	chr1	1	1	1
NM_001161845	Sgk1	chr10	1	1	1
NM_176841	Ccdc88a	chr11	1	1	1
NM_026262	4930524B15Rik	chr11	1	1	1
NM_145429	Arrb2	chr11	1	1	1
NM_029307	Hspb9	chr11	1	1	1
NM_009675	Aoc3	chr11	1	1	1
NM_001032378	Pecam1	chr11	1	2	1
NM_008816	Pecam1	chr11	1	2	1
NM_001164532	Cpsf4l	chr11	1	1	1
NM_026682	Cpsf4l	chr11	1	1	1
NM_009180	St6galnac2	chr11	1	3	1
NM_178763	Zfp750	chr11	1	3	2
NR_035461	Mir1940	chr13	1	1	1
NR_034043	Snora47	chr13	1	1	1
NM_026851	Mrpl52	chr14	1	1	1
NM_001177705	Homez	chr14	1	2	1
NM_026066	Cmtm5	chr14	1	1	1
NM_173419	Dleu7	chr14	1	1	1
NM_144847	Nrbp2	chr15	1	1	1
NM_001163549	Plec	chr15	1	1	1
NM_201390	Plec	chr15	1	2	2
NM_201391	Plec	chr15	1	1	1
NM_145472	C030006K11Rik	chr15	1	1	1
NM_176828	C030006K11Rik	chr15	1	1	1
NM_025503	1700029P11Rik	chr15	1	1	1
NM_025730	Lrrk2	chr15	1	1	1
NM_213728	Krt72-ps	chr15	1	1	1
NM_001081984	Popdc2	chr16	1	2	1
NM_022318	Popdc2	chr16	1	2	1
NM_133731	Prss22	chr17	1	1	1
NM_019441	Ppt2	chr17	1	1	1
NM_146084	Fam13b	chr18	1	1	1
NM_022996	Ndfip1	chr18	1	1	1
NM_025529	Nudt8	chr19	1	1	1
NM_019924	Rps6ka4	chr19	1	2	1
NM_012021	Prdx5	chr19	1	1	1
NM_001018042	Sp3	chr2	1	1	1
NM_203345	Ltk	chr2	1	1	1
NM_206942	Ltk	chr2	1	1	1
NM_001077632	Nkx2-2	chr2	1	1	1
NM_010919	Nkx2-2	chr2	1	1	1
NM_001160410	Scrt2	chr2	1	1	1
NM_025853	Dsn1	chr2	1	1	1
NM_021566	Jph2	chr2	1	1	1
NM_177260	Tmem154	chr3	1	1	1
NM_019390	Lmna	chr3	1	1	1
NM_001161824	Mtx1	chr3	1	2	1
NM_013604	Mtx1	chr3	1	2	1
NM_026677	Rab13	chr3	1	1	1
NM_031870	Msh4	chr3	1	1	1
NM_181989	Sdr16c5	chr4	1	1	1
NM_022305	B4galt1	chr4	1	2	1
NM_007670	Cdkn2b	chr4	1	1	1
NM_009949	Cpt2	chr4	1	1	1
NM_001168500	A330049M08Rik	chr4	1	2	1
NM_145555	A330049M08Rik	chr4	1	2	1
NR_033135	A330049M08Rik	chr4	1	2	1
NR_033138	Gm833	chr4	1	2	2
NM_146162	Tmem119	chr5	1	1	1
NM_178240	Trim50	chr5	1	1	1
NM_008617	Mdh2	chr5	1	1	1
NM_008871	Serpine1	chr5	1	1	1
NM_022413	Trpv6	chr6	1	1	1
NM_027406	Aldh1l1	chr6	1	1	1
NM_025958	Cand2	chr6	1	1	1
NM_010147	Epn1	chr7	1	1	1
NM_001168469	Ube2m	chr7	1	1	1
NM_001024707	Lrp3	chr7	1	3	3
NM_010602	Kcnj11	chr7	1	1	1
NM_013670	Snrpn	chr7	1	1	1
NM_033174	Snurf	chr7	1	1	1
NM_013788	Peg12	chr7	1	1	1
NM_130880	Otud7a	chr7	1	2	2
NM_054085	Alpk3	chr7	1	2	1
NM_001126314	Mboat4	chr8	1	2	2
NM_030254	Tusc3	chr8	1	1	1
NM_010062	Dnase2a	chr8	1	1	1
NR_029552	Mir138-2	chr8	1	1	1
NM_008490	Lcat	chr8	1	1	1
NM_009195	Slc12a4	chr8	1	3	1
NM_007496	Zfhx3	chr8	1	6	2
NM_139272	Galnt2	chr8	1	1	1
NM_031874	Rab3d	chr9	1	1	1
NM_177702	4833427G06Rik	chr9	1	3	3
NM_198673	Odf3l1	chr9	1	1	1
NM_029434	Lca5	chr9	1	2	1
NM_001100451	Msl2	chr9	1	1	1
NM_026090	Iqcf4	chr9	1	1	1
NM_001009947	Dock11	chrX	1	1	1
NM_010200	Fgf13	chrX	1	1	1
NM_178753	Spin4	chrX	1	1	1
NM_028958	Taf7l	chrX	1	2	1

## Sheet: PN4 BNST
Refgene_name	GFF_gene_name	chr	No of masculinized sites/promoter	No of masculinized sites/gene body	No of masculinized sites/exon
NR_027826	2610017I09Rik	chr1	1	1	1
NR_024325	9130024F11Rik	chr1	1	1	1
NR_024326	9130024F11Rik	chr1	1	1	1
NM_010233	Fn1	chr1	1	1	1
NM_133816	Sh3bp4	chr1	1	1	1
NR_029559	Mir149	chr1	2	2	2
NM_172485	Thsd7b	chr1	1	1	1
NM_175296	Mael	chr1	1	2	1
NM_172647	F11r	chr1	1	1	1
NM_007422	Adss	chr1	1	1	1
NM_009213	Smpd2	chr10	1	1	1
NM_146241	Trhde	chr10	1	2	1
NM_001042580	Cd63	chr10	1	1	1
NM_029458	Hormad2	chr11	1	1	1
NM_008996	Rab1	chr11	1	1	1
NM_031169	Kcnmb1	chr11	1	1	1
NM_173384	Sox30	chr11	1	1	1
NM_033565	Aff4	chr11	1	1	1
NM_025510	2310004I24Rik	chr11	1	1	1
NM_001145537	4930544D05Rik	chr11	1	1	1
NM_001098203	Hic1	chr11	1	1	1
NM_001163481	Fkbp10	chr11	1	1	1
NM_010221	Fkbp10	chr11	1	1	1
NM_172565	Klhl11	chr11	1	1	1
NM_016677	Hpcal1	chr12	1	1	1
NM_144552	Stxbp6	chr12	1	1	1
NM_025809	Clec14a	chr12	1	2	2
NM_001193266	Mdga2	chr12	1	1	1
NM_207010	Mdga2	chr12	1	1	1
NM_001110202	Trim9	chr12	1	1	1
NM_053167	Trim9	chr12	1	1	1
NM_001110203	Trim9	chr12	1	1	1
NM_018814	Pcnx	chr12	1	1	1
NR_028577	D030025P21Rik	chr12	1	1	1
NM_009747	Bdkrb2	chr12	1	1	1
NM_010573	Irx1	chr13	1	1	1
NM_175187	Tmem161b	chr13	1	1	1
NR_029418	Tmem161b	chr13	1	1	1
NR_029419	Tmem161b	chr13	1	1	1
NM_134080	Flnb	chr14	1	1	1
NM_080433	Fezf2	chr14	1	2	1
NM_001085473	Acin1	chr14	1	1	1
NM_023190	Acin1	chr14	1	1	1
NM_173419	Dleu7	chr14	1	1	1
NM_001033439	Lrch1	chr14	1	1	1
NM_134077	Rbm26	chr14	1	1	1
NM_026521	Zfp706	chr15	1	1	1
NM_001042438	Zhx1	chr15	1	1	1
NM_009572	Zhx1	chr15	1	1	1
NM_001177352	Myc	chr15	1	1	1
NM_001177353	Myc	chr15	1	1	1
NM_001177354	Myc	chr15	1	1	1
NM_010849	Myc	chr15	1	1	1
NM_201394	Plec	chr15	1	1	1
NM_025445	Arfgap3	chr15	1	1	1
NM_212485	Krt73	chr15	1	1	1
NM_001109750	Dgcr2	chr16	1	1	1
NM_010048	Dgcr2	chr16	1	1	1
NM_198626	AI480653	chr16	1	2	1
NM_028576	1700106N22Rik	chr17	1	1	1
NM_173441	Iws1	chr18	1	1	1
NM_009959	Pcdha5	chr18	1	1	1
NM_009681	Ap3s1	chr18	1	1	1
NM_153553	Npas4	chr19	1	1	1
NM_144873	Uhrf2	chr19	1	1	1
NM_152800	Tor2a	chr2	1	1	1
NM_025675	Atpbd4	chr2	1	1	1
NM_001129999	Cep250	chr2	1	1	1
NM_001130000	Cep250	chr2	1	1	1
NM_008383	Cep250	chr2	1	1	1
NM_177217	Cep250	chr2	1	1	1
NM_009936	Col9a3	chr2	1	1	1
NM_001039090	Skil	chr3	1	1	1
NM_011386	Skil	chr3	1	1	1
NM_001038708	Cdc42se1	chr3	1	2	1
NM_001162538	Odf2l	chr3	2	1	1
NM_001162539	Odf2l	chr3	2	1	1
NM_172296	Dmrta2	chr4	1	1	1
NM_133716	Smap2	chr4	1	1	1
NM_198959	Hcrtr1	chr4	1	1	1
NM_133753	Errfi1	chr4	1	1	1
NM_001004156	Plekhg5	chr4	1	1	1
NM_007859	Dffb	chr4	1	1	1
NM_001015039	Zfyve28	chr5	1	1	1
NM_172709	Otop1	chr5	1	1	1
NM_144945	Lgi2	chr5	1	1	1
NM_026886	Srrm4	chr5	1	2	1
NM_001001327	Vkorc1l1	chr5	1	1	1
NM_027121	Vkorc1l1	chr5	1	1	1
NM_172726	E130309D02Rik	chr5	1	1	1
NM_177013	Tmem229a	chr6	1	1	1
NM_001109688	5730419I09Rik	chr6	1	1	1
NM_029081	5730419I09Rik	chr6	1	1	1
NM_029897	5730419I09Rik	chr6	1	1	1
NM_133234	Bbc3	chr7	1	1	1
NM_019459	Nphs1	chr7	1	1	1
NM_146188	Kctd15	chr7	1	1	1
NR_027802	Mtag2	chr7	1	1	1
NM_029660	Rbmxl2	chr7	1	2	2
NM_177324	Sbf2	chr7	1	1	1
NM_028816	Xpo6	chr7	1	1	1
NM_178641	Inpp5f	chr7	1	1	1
NM_001029895	Ate1	chr7	1	1	1
NM_001012667	AI316807	chr8	1	1	1
NM_001146117	AI316807	chr8	1	1	1
NM_011394	Slc20a2	chr8	1	1	1
NM_026067	Eri1	chr8	1	1	1
NM_021506	Sh3rf1	chr8	1	2	1
NM_008854	Prkaca	chr8	1	1	1
NM_153582	Cmtm4	chr8	1	1	1
NM_053070	Car7	chr8	1	1	1
NM_001190800	Ddx19b	chr8	1	1	1
NM_172284	Ddx19b	chr8	1	1	1
NM_175482	Usp28	chr9	1	1	1
NM_001033535	Tnfaip8l3	chr9	1	1	1
NM_001134661	Gm6406	chr9	1	1	1
NM_029891	Nkrf	chrX	2	1	1
NM_011228	Rab33a	chrX	1	1	1
NM_172413	Rap2c	chrX	1	1	1
NM_178740	Slitrk4	chrX	1	1	1
NM_001039059	Klhl15	chrX	1	1	1
NM_001039060	Klhl15	chrX	1	1	1
NM_001039061	Klhl15	chrX	1	1	1
NM_153165	Klhl15	chrX	1	1	1
NM_175358	Zdhhc15	chrX	1	1	1
NM_001033600	Acsl4	chrX	1	1	1
NM_019477	Acsl4	chrX	1	1	1
NM_207625	Acsl4	chrX	1	1	1
NM_001114664	Iqsec2	chrX	2	2	2
NM_001033472	A830080D01Rik	chrX	1	2	1
NM_019397	Egfl6	chrX	1	1	1

## Sheet: PN60 BNST
Refgene_name	GFF_gene_name	chr	No of masculinized sites/promoter	No of masculinized sites/gene body	No of masculinized sites/exon
NM_001012623	Rims1	chr1	1	1	1
NM_001012624	Rims1	chr1	1	1	1
NM_001012625	Rims1	chr1	1	1	1
NM_053270	Rims1	chr1	1	1	1
NM_183018	Rims1	chr1	1	1	1
NM_009407	Tnp1	chr1	2	2	2
NM_001168392	Ramp1	chr1	1	1	1
NM_016894	Ramp1	chr1	1	1	1
NM_178401	Ramp1	chr1	1	1	1
NM_001081316	Dsel	chr1	1	1	1
NM_145510	Rabif	chr1	1	1	1
NM_172843	Tor1aip2	chr1	1	1	1
NM_001160180	Tor1aip2	chr1	1	1	1
NM_007853	Degs1	chr1	1	1	1
NM_007731	Col13a1	chr10	1	1	1
NM_001109991	Col18a1	chr10	2	3	2
NM_019661	Ykt6	chr11	1	1	1
NM_176841	Ccdc88a	chr11	1	1	1
NM_026262	4930524B15Rik	chr11	1	1	1
NM_009831	Ccng1	chr11	1	1	1
NM_001045959	Mink1	chr11	1	2	2
NM_001045964	Mink1	chr11	1	2	2
NM_016713	Mink1	chr11	1	2	2
NM_176893	Mink1	chr11	1	2	2
NM_177710	Ssh2	chr11	1	1	1
NM_001013759	Gas2l2	chr11	1	2	2
NM_054051	Pip4k2b	chr11	1	1	1
NM_001163318	Gm11744	chr11	1	1	1
NM_001146200	Pik3cg	chr12	1	1	1
NM_008827	Pgf	chr12	1	1	1
NM_010480	Hsp90aa1	chr12	1	1	1
NM_026830	Rreb1	chr13	1	1	1
NM_001005748	Phactr1	chr13	1	1	1
NM_145975	Ddx46	chr13	1	1	1
NM_007994	Fbp2	chr13	3	1	1
NM_011582	Thbs4	chr13	1	1	1
NM_001170669	Pde8b	chr13	1	2	2
NM_080433	Fezf2	chr14	1	1	1
NM_021712	Slc18a3	chr14	1	1	1
NM_009755	Bmp1	chr14	1	1	1
NR_033241	Bmp1	chr14	1	1	1
NM_033074	Tars	chr15	1	1	1
NM_019480	Ebag9	chr15	1	1	1
NM_001163540	Plec	chr15	1	4	1
NM_201389	Plec	chr15	1	4	1
NM_201394	Plec	chr15	1	1	1
NM_028770	Krt80	chr15	1	1	1
NM_178922	Hic2	chr16	1	1	1
NM_019837	Nudt3	chr17	1	2	2
NM_008136	Gnl1	chr17	1	1	1
NM_001163815	Vav1	chr17	3	3	3
NM_001163816	Vav1	chr17	3	3	3
NM_011691	Vav1	chr17	3	3	3
NR_035447	Mir1901	chr18	1	1	1
NM_138663	Pcdha12	chr18	1	1	1
NM_009468	Dpysl3	chr18	1	1	1
NM_028447	Prrc1	chr18	1	1	1
NM_001038499	Arsi	chr18	1	1	1
NM_001171011	Slc14a1	chr18	1	1	1
NM_144870	Ndufs8	chr19	1	4	1
NM_020253	Nrxn2	chr19	1	5	2
NM_008874	Plcb3	chr19	1	1	1
NM_001113562	Cutc	chr19	1	1	1
NM_025530	Cutc	chr19	1	1	1
NM_145502	Erlin1	chr19	1	1	1
NM_009885	Cel	chr2	1	1	1
NM_001038700	Fnbp1	chr2	1	2	1
NM_001177648	Fnbp1	chr2	1	2	1
NM_001177649	Fnbp1	chr2	1	2	1
NM_019406	Fnbp1	chr2	1	2	1
NM_001146348	Eng	chr2	1	2	2
NM_001146350	Eng	chr2	1	2	2
NM_007932	Eng	chr2	1	2	2
NM_001114124	Dab2ip	chr2	1	2	1
NM_001159635	Rbm18	chr2	1	1	1
NM_026434	Rbm18	chr2	1	1	1
NR_027515	Rbm18	chr2	1	1	1
NM_001163566	Crb2	chr2	2	9	9
NM_145528	Atg13	chr2	1	1	1
NM_001025371	Serinc4	chr2	1	2	2
NM_009378	Thbd	chr2	2	5	5
NM_010923	Nnat	chr2	3	4	4
NM_180960	Nnat	chr2	3	4	4
NM_001033300	Gmps	chr3	1	1	1
NM_177260	Tmem154	chr3	1	3	1
NM_010113	Egf	chr3	1	1	1
NM_001168358	Tyw3	chr3	1	1	1
NM_172474	Tyw3	chr3	1	1	1
NM_011884	Rngtt	chr4	1	1	1
NM_025944	2810432L12Rik	chr4	1	1	1
NM_001081650	Rgs3	chr4	1	1	1
NM_134257	Rgs3	chr4	1	5	1
NM_177667	Ttc22	chr4	1	1	1
NM_008389	Ipp	chr4	1	1	1
NM_027402	Fndc5	chr4	1	1	1
NM_198959	Hcrtr1	chr4	1	1	1
NM_028176	Cda	chr4	2	1	1
NM_019810	Slc5a1	chr5	1	1	1
NM_001163216	Fgfr3	chr5	1	2	1
NM_001163217	Fgfr3	chr5	1	2	1
NM_133738	Antxr2	chr5	1	1	1
NM_028824	1700016H13Rik	chr5	1	1	1
NM_008993	Pxmp2	chr5	1	1	1
NM_172721	Fbxw8	chr5	1	3	2
NM_172424	Med13l	chr5	1	1	1
NM_001042489	Hvcn1	chr5	1	1	1
NM_178702	Radil	chr5	1	4	1
NM_019943	Papolb	chr5	2	2	2
NM_007610	Casp2	chr6	1	1	1
NM_001167860	Wipf3	chr6	1	5	3
NM_001167861	Wipf3	chr6	1	5	3
NM_001037493	Slc41a3	chr6	1	1	1
NM_026011	Arl8b	chr6	1	1	1
NM_133940	Fbxl14	chr6	1	1	1
NR_029792	Mir200c	chr6	1	1	1
NM_001036740	B3gnt8	chr7	2	1	1
NM_146184	B3gnt8	chr7	2	1	1
NM_001110252	Hpn	chr7	4	1	1
NM_008281	Hpn	chr7	4	1	1
NM_153679	Cpt1c	chr7	1	1	1
NM_001163733	Ush1c	chr7	1	1	1
NM_023649	Ush1c	chr7	1	1	1
NM_153677	Ush1c	chr7	1	1	1
NM_028031	Zdhhc13	chr7	1	1	1
NM_013670	Snrpn	chr7	6	6	6
NM_033174	Snurf	chr7	6	6	6
NM_013788	Peg12	chr7	1	1	1
NM_010194	Fes	chr7	1	2	2
NM_001190870	Kcne3	chr7	1	1	1
NM_001190871	Kcne3	chr7	1	1	1
NM_001190950	Kcne3	chr7	1	1	1
NM_020574	Kcne3	chr7	1	1	1
NM_029660	Rbmxl2	chr7	1	3	3
NM_001040131	Eif4g2	chr7	1	1	1
NM_013507	Eif4g2	chr7	1	1	1
NM_018742	Bet1l	chr7	1	1	1
NM_001114322	Cdhr5	chr7	1	1	1
NM_028069	Cdhr5	chr7	1	1	1
NM_001161624	Cdkn1c	chr7	2	2	1
NM_009876	Cdkn1c	chr7	2	2	1
NM_133772	Ssbp4	chr8	1	3	3
NM_053248	Slc5a5	chr8	4	6	6
NM_008289	Hsd11b2	chr8	1	1	1
NM_008490	Lcat	chr8	1	1	1
NM_024219	Hsbp1	chr8	1	1	1
NR_027988	4930433N12Rik	chr9	1	2	1
NM_001134661	Gm6406	chr9	1	1	1
NM_001048208	Med14	chrX	1	1	1
NM_012005	Med14	chrX	1	1	1
NM_001167776	Rbm10	chrX	2	2	2
NM_145627	Rbm10	chrX	2	2	2
NM_010839	Mtcp1	chrX	1	1	1
NM_001039373	Mtcp1	chrX	1	1	1
NM_138742	Nap1l3	chrX	1	1	1
NM_178256	Reps2	chrX	1	1	1
