# Supplementary material for: The effects of perinatal testosterone exposure on the DNA methylome of the mouse brain are late-emerging
Source: Biol Sex Differ. 2014 Jun 13;5:8. doi: 10.1186/2042-6410-5-8 (PMC4074311; doi:10.1186/2042-6410-5-8)
Supplement: Additional file 8: Table S7 — Lists of differentially expressed genes between XX vs. XX + T and between XX vs. XY in striatum and BNST/POA at both time points (n = 5 per group, Benjamini-Hochberg-adjusted p value <0.05). Negative fold change values represent decreased expression in XX + T or XY relative to XX mice. [file 2042-6410-5-8-S8.xlsx]

## Sheet: Sheet1
Table S7: Lists of differentially expressed genes between XX and XX + T and between XX vs. XY in striatum and BNST/POA at both time points (n = 5 per group, Benjamini–Hochberg-adjusted p value < 0.05). Negative fold change values represent decreased expression in XX + T or XY relative to XX mice.

## Sheet: PN4 XX vs. XX + T Striatum
There were no differentially expressed genes between XX and XX + T in the striatum at PN4.

## Sheet: PN60 XX vs. XX + T Striatum
PROBE_ID	SYMBOL	XX vs. XX + T_adjP	XX vs. XX + T_P	XX vs. XX + T_log2FC
ILMN_2923736	2310047H23Rik	0.0145285	2.10925e-06	-0.467812
ILMN_2675261	Taldo1	0.0145285	1.67978e-06	-0.50766
ILMN_2668178	A230106M15Rik	0.0300227	1.77083e-05	-0.753917
ILMN_1247198	BC004728	0.0300227	1.31942e-05	-0.479681
ILMN_2974945	Cog6	0.0300227	8.75855e-06	0.558611
ILMN_2877280	Exosc5	0.0300227	1.29633e-05	-1.2018
ILMN_2900653	Gadd45b	0.0300227	1.68889e-05	-0.608159
ILMN_2618882	Gpr108	0.0300227	1.96141e-05	-0.480887
ILMN_1257624	Txn2	0.0300227	1.47883e-05	-0.703678
ILMN_2932660	Tmub1	0.0308654	2.24052e-05	-0.491868
ILMN_2680574	Cdyl	0.0358221	2.86036e-05	-0.932643
ILMN_1251301	1200014P03Rik	0.0363971	4.56836e-05	-0.562511
ILMN_2640348	2310014H19Rik	0.0363971	4.35455e-05	-0.375491
ILMN_2713285	Fhl1	0.0363971	4.11459e-05	0.401974
ILMN_2962361	Rufy3	0.0363971	4.75572e-05	0.570466
ILMN_2874071	Tfb2m	0.0363971	4.55207e-05	0.432048
ILMN_2900617	Tle6	0.0363971	4.55813e-05	-0.657938
ILMN_2691492	Sssca1	0.0373392	5.14986e-05	-0.507817
ILMN_2664670	4833439L19Rik	0.0402109	6.67016e-05	0.582956
ILMN_2628658	Atp6ap2	0.0402109	7.98576e-05	0.978963
ILMN_2731523	Bat5	0.0402109	9.9243e-05	-0.627778
ILMN_1241293	Cldn5	0.0402109	6.07196e-05	-1.06908
ILMN_2868280	Dcxr	0.0402109	6.73967e-05	-0.424528
ILMN_1237698	Kcnip4	0.0402109	9.53276e-05	0.361588
ILMN_3111744	Lpin1	0.0402109	8.18416e-05	0.709965
ILMN_3068452	Msh3	0.0402109	7.00469e-05	-0.605315
ILMN_2812824	Pex16	0.0402109	9.76618e-05	-0.544215
ILMN_3121851	Ppp2r5c	0.0402109	9.6645e-05	1.06933
ILMN_2989706	Prdx1	0.0402109	9.89778e-05	-0.428894
ILMN_2998548	Pycr2	0.0402109	7.58725e-05	-0.748087
ILMN_2946905	Slc25a38	0.0402109	8.64338e-05	-0.847894
ILMN_1242173	Slco1c1	0.0402109	7.66542e-05	-0.614218
ILMN_2834451	Tusc2	0.0402109	7.50194e-05	-0.835126
ILMN_2608811	Cbr3	0.0405268	0.000102964	-0.755713
ILMN_1213954	Sgk	0.0409056	0.000106896	0.683964
ILMN_2727318	1700012G19Rik	0.042576	0.000139593	-0.346481
ILMN_2873469	Armc6	0.042576	0.00015281	-0.692398
ILMN_3031099	Coq10b	0.042576	0.000136853	0.806672
ILMN_2714796	Coro1a	0.042576	0.000129894	-0.679728
ILMN_2909150	Ctgf	0.042576	0.000160711	-1.30916
ILMN_2645165	Efha1	0.042576	0.000154522	-0.63627
ILMN_1229957	Il11ra1	0.042576	0.000146085	-0.42735
ILMN_2831436	Msr2	0.042576	0.00015838	-0.547431
ILMN_1219667	Pfdn2	0.042576	0.000139305	0.627731
ILMN_2589819	Rabggtb	0.042576	0.000130167	0.628132
ILMN_2891573	Rai12	0.042576	0.000151626	0.471375
ILMN_2994108	Spsb3	0.042576	0.000159264	-0.450951
ILMN_2907115	Tsr2	0.042576	0.000122571	0.544388
ILMN_2466164	Wfdc1	0.042576	0.000126274	-0.661173
ILMN_2723108	Tgfb1i4	0.0433088	0.000166621	1.08205
ILMN_2991574	1200015N20Rik	0.044557	0.000209021	0.804016
ILMN_1219656	1810008O21Rik	0.044557	0.000180294	-1.03556
ILMN_1232922	2900001O04Rik	0.044557	0.000201013	0.492835
ILMN_2701365	Bin1	0.044557	0.000207728	0.472618
ILMN_2611155	Kcmf1	0.044557	0.000189544	0.475798
ILMN_2738146	Lix1	0.044557	0.000181556	-0.370272
ILMN_1249691	Mlycd	0.044557	0.000195018	-0.74592
ILMN_3163347	Mtus1	0.044557	0.000202488	0.479269
ILMN_2887208	Rab1b	0.044557	0.000175983	-0.387858
ILMN_1244857	Rabac1	0.044557	0.000210235	-0.45673
ILMN_3136638	Snca	0.044557	0.000196972	0.45038
ILMN_2859917	Tmem53	0.044557	0.0002048	-0.507851
ILMN_2681221	C130052I12Rik	0.0453504	0.000217444	0.501224
ILMN_2724919	Mtx1	0.0453504	0.000220563	-0.483271
ILMN_2845974	2410001C21Rik	0.0460222	0.000230322	-0.551102
ILMN_2726717	Dpp3	0.0460222	0.000230512	-0.407867
ILMN_2635606	5730596K20Rik	0.0471398	0.000242953	-0.549292
ILMN_2617087	Egln1	0.0471398	0.000241068	0.534644
ILMN_2759920	Bccip	0.0475667	0.000314211	0.314704
ILMN_1257102	Cecr5	0.0475667	0.000279666	-0.945186
ILMN_2702122	Crybb1	0.0475667	0.000309476	-0.633346
ILMN_1222187	Dtna	0.0475667	0.000261514	0.481971
ILMN_1246821	E130203B14Rik	0.0475667	0.000274585	-0.605084
ILMN_3139479	Fars2	0.0475667	0.000303512	-0.393523
ILMN_2917138	Gt4-1	0.0475667	0.000253392	-0.515249
ILMN_2862623	Itih3	0.0475667	0.000289394	-0.460001
ILMN_1252830	Mras	0.0475667	0.000308556	-0.416741
ILMN_1215004	Osbpl9	0.0475667	0.000313887	0.345323
ILMN_2949605	Phgdhl1	0.0475667	0.000268363	-0.345399
ILMN_2659616	Rac1	0.0475667	0.000295875	0.768874
ILMN_2862379	Rhod	0.0475667	0.000259628	-0.5348
ILMN_2751539	Sdcbp	0.0475667	0.00025888	0.881664
ILMN_3102948	Shf	0.0475667	0.000298557	-0.333173
ILMN_3142865	Unc13c	0.0475667	0.000294263	0.893278
ILMN_1215233	2010200O16Rik	0.0478215	0.000351737	0.479421
ILMN_1231884	2410008J05Rik	0.0478215	0.000364493	-0.827565
ILMN_1213055	9030612K14Rik	0.0478215	0.000339432	1.0939
ILMN_2759398	Adam22	0.0478215	0.0003256	-0.443707
ILMN_1227726	AV340375	0.0478215	0.000324159	-0.367952
ILMN_2788546	Coro1b	0.0478215	0.000355104	-0.615033
ILMN_2701664	Dsip1	0.0478215	0.000327554	0.503719
ILMN_1220875	Fkbp2	0.0478215	0.000346776	0.65341
ILMN_2597606	Gja12	0.0478215	0.000351716	-0.524047
ILMN_2741132	Hmgn1	0.0478215	0.000346184	0.498617
ILMN_2750035	Nrxn1	0.0478215	0.000363172	0.954863
ILMN_2450590	Trim33	0.0478215	0.000351974	0.438647
ILMN_2965275	Inpp5a	0.0494075	0.000380168	0.419547
ILMN_2786764	Rab5a	0.0498811	0.000391054	0.754636
ILMN_3149024	Scoc	0.0498811	0.000390895	0.76326

## Sheet: PN4 XX vs. XY Striatum 
PROBE_ID	SYMBOL	XX vs. XY_adjP	XX vs. XY_P	XX vs. XY_log2FC
ILMN_1241001	Eif2s3y	6.18198e-11	4.4875e-15	2.5025
ILMN_2899599	Ddx3y	2.86429e-10	4.15837e-14	2.80804
ILMN_3022688	Xist	9.80075e-05	2.13431e-08	-1.09154
ILMN_1224210	Jarid1d	0.00722126	2.09676e-06	0.443356
ILMN_2649129	Eif2s3x	0.00864159	3.76376e-06	-0.671762

## Sheet: PN60 XX vs. XY Striatum
PROBE_ID	SYMBOL	XX vs. XY_adjP	XX vs. XY_P	XX vs. XY_log2FC
ILMN_2899599	Ddx3y	5.25545e-09	6.3999e-13	2.59467
ILMN_1241001	Eif2s3y	5.25545e-09	7.62986e-13	2.05185
ILMN_1224210	Jarid1d	0.00659568	1.43634e-06	0.482683

## Sheet: PN4 XX vs. XX + T BNST
There were no differentially expressed genes between XX and XX + T in the BNST/POA at PN4.

## Sheet: PN60 XX vs. XX + T BNST
PROBE_ID	SYMBOL	XX vs. XX + T_adjP	XX vs. XX + T_P	XX vs. XX + T_log2FC
ILMN_2592983	Hcrt	0.0262479	5.71601e-06	2.35425
ILMN_2955509	Klk6	0.0262479	3.83239e-06	-0.483778
ILMN_1239557	Ugt8	0.0262479	3.87446e-06	-0.475206
ILMN_2904321	Akt3	0.0406614	1.25091e-05	0.308039
ILMN_2735829	Kiss1	0.0406614	1.47581e-05	-1.22385

## Sheet: PN4 XX vs. XY BNST
PROBE_ID	SYMBOL	XX vs. XY_adjP	XX vs. XY_P	XX vs. XY_log2FC
ILMN_2899599	Ddx3y	2.36267e-08	1.71506e-12	2.50504
ILMN_1241001	Eif2s3y	2.84025e-06	4.12347e-10	2.4417
ILMN_2447456	Utx	0.000234119	5.09842e-08	-0.896873
ILMN_2764607	1810009N02Rik	0.00603021	2.18867e-06	0.58887
ILMN_3022688	Xist	0.00672044	2.92702e-06	-1.06514
ILMN_1237049	5330431N19Rik	0.0173304	1.23616e-05	0.549733
ILMN_2606804	Alcam	0.0173304	1.38381e-05	-0.66768
ILMN_2594205	Gatad1	0.0173304	1.30743e-05	0.540999
ILMN_1224210	Jarid1d	0.0173304	1.1544e-05	0.530016
ILMN_2658501	Ifitm3	0.0197033	1.71632e-05	0.859252
ILMN_2749143	2810428I15Rik	0.0247234	2.33307e-05	0.530695
ILMN_2760514	Agps	0.0272115	2.96293e-05	-0.374168
ILMN_2690014	Syt4	0.0272115	2.95975e-05	-0.572031
ILMN_2607608	9430029K10Rik	0.0405437	4.70891e-05	0.35112
ILMN_2649129	Eif2s3x	0.0428219	5.28435e-05	-0.544961
ILMN_2672190	Idb1	0.0436964	5.70946e-05	0.536869
ILMN_1217118	Enpp5	0.0470356	6.51423e-05	-0.321682
ILMN_2720995	Pold3	0.0470356	6.82863e-05	-0.375137
ILMN_1226095	Oprk1	0.0478122	7.74499e-05	-0.369221
ILMN_1226157	Pik3r3	0.0478122	7.98259e-05	-0.468345
ILMN_1259848	Vps25	0.0478122	7.86831e-05	0.376026

## Sheet: PN60 XX vs. XY BNST
PROBE_ID	SYMBOL	XX vs. XY_adjP	XX vs. XY_P	XX vs. XY_log2FC
ILMN_2899599	Ddx3y	2.97041e-10	2.15622e-14	3.19285
ILMN_1241001	Eif2s3y	2.41732e-06	3.50946e-10	2.4652
ILMN_1224210	Jarid1d	0.0271342	5.90903e-06	0.558478
