# Supplementary material for: The effects of perinatal testosterone exposure on the DNA methylome of the mouse brain are late-emerging
Source: Biol Sex Differ. 2014 Jun 13;5:8. doi: 10.1186/2042-6410-5-8 (PMC4074311; doi:10.1186/2042-6410-5-8)
Supplement: Additional file 9: Table S8 — Ingenuity Pathway Analysis of genes associated with XX vs. XX + T comparison at PN60 in the striatum. The IPA networks, functions, and canonical pathways enriched in this dataset are provided in separate tabs. [file 2042-6410-5-8-S9.xlsx]

## Sheet: Sheet1
Table S8: Ingenuity Pathway Analysis of genes associated with XX vs. XX + T comparison at PN60 in the striatum. The IPA networks, functions, and canonical pathways enriched in this dataset are provided in separate tabs.

## Sheet: PN60 XX_XX+T Striatum Functions
© 2000-2013 Ingenuity Systems, Inc. All rights reserved.
Category	Functions Annotation	p-Value	Genes	# Genes
Cellular Assembly and Organization	formation of vacuole	6.33E-06	CLDN5,DTNA,GJC2,RAB5A,SNCA	5
Cellular Assembly and Organization	myelination of neurites	4.32E-05	ADAM22,IL11RA,RAC1	3
Cell Morphology	myelination of neurites	4.32E-05	ADAM22,IL11RA,RAC1	3
Cellular Development	myelination of neurites	4.32E-05	ADAM22,IL11RA,RAC1	3
Cellular Function and Maintenance	myelination of neurites	4.32E-05	ADAM22,IL11RA,RAC1	3
Nervous System Development and Function	myelination of neurites	4.32E-05	ADAM22,IL11RA,RAC1	3
Tissue Development	myelination of neurites	4.32E-05	ADAM22,IL11RA,RAC1	3
Cancer	transformation of skin cell lines	4.32E-05	MAPK1,MRAS,SDCBP	3
Cellular Assembly and Organization	development of cytoplasm	4.61E-05	CORO1A,CTGF,INPP5A,MAPK1,PEX16,RAB5A,RAC1,RHOD,SGK1,SNCA	10
Inflammatory Response	degranulation of lysosome	5.65E-05	CORO1A,CORO1B	2
Cellular Assembly and Organization	formation of Z line	5.65E-05	BIN1,FHL1	2
Skeletal and Muscular System Development and Function	formation of Z line	5.65E-05	BIN1,FHL1	2
Free Radical Scavenging	activation of reactive oxygen species	1.13E-04	RAC1,SNCA	2
Cellular Assembly and Organization	formation of filaments	1.23E-04	CORO1A,CTGF,FHL1,INPP5A,MAPK1,RAC1,RHOD,SGK1,SNCA	9
Tissue Development	formation of filaments	1.23E-04	CORO1A,CTGF,FHL1,INPP5A,MAPK1,RAC1,RHOD,SGK1,SNCA	9
Cellular Assembly and Organization	organization of cellular membrane	1.25E-04	CORO1A,LPIN1,MKL2,RAC1,SNCA	5
Embryonic Development	lack of extraembryonic ectoderm	3.91E-04	MAPK1,TRIM33	2
Tissue Morphology	lack of extraembryonic ectoderm	3.91E-04	MAPK1,TRIM33	2
Cell Death and Survival	loss of oligodendrocytes	3.91E-04	IL11RA,SNCA	2
Embryonic Development	morphology of ectoderm	3.99E-04	IL11RA,MAPK1,TRIM33	3
Tissue Morphology	morphology of ectoderm	3.99E-04	IL11RA,MAPK1,TRIM33	3
Cellular Assembly and Organization	organization of cytoplasm	5.24E-04	ADAM22,ATL3,CORO1A,CTGF,GJC2,IL11RA,LPIN1,MAPK1,MKL2,MRAS,PEX16,RAB5A,RAC1,RHOD,RUFY3,SGK1,SNCA	17
Cellular Function and Maintenance	organization of cytoplasm	5.24E-04	ADAM22,ATL3,CORO1A,CTGF,GJC2,IL11RA,LPIN1,MAPK1,MKL2,MRAS,PEX16,RAB5A,RAC1,RHOD,RUFY3,SGK1,SNCA	17
Tissue Development	adhesion of fibroblasts	8.16E-04	CTGF,RAC1,RHOD	3
Cell-To-Cell Signaling and Interaction	adhesion of fibroblasts	8.16E-04	CTGF,RAC1,RHOD	3
Connective Tissue Development and Function	adhesion of fibroblasts	8.16E-04	CTGF,RAC1,RHOD	3
Cellular Function and Maintenance	efflux of monovalent inorganic cation	8.30E-04	MAPK1,SGK1	2
Molecular Transport	efflux of monovalent inorganic cation	8.30E-04	MAPK1,SGK1	2
Nervous System Development and Function	myelination	9.63E-04	ADAM22,CLDN5,GJC2,IL11RA,RAC1	5
Cellular Assembly and Organization	remodeling of actin cytoskeleton	1.01E-03	RAB5A,RAC1	2
Cellular Movement	migration of connective tissue cells	1.07E-03	CTGF,MAPK1,MRAS,RAC1,RHOD	5
Cellular Assembly and Organization	organization of membrane ruffles	1.21E-03	LPIN1,RAC1	2
Neurological Disease	damage of axons	1.43E-03	IL11RA,SNCA	2
Embryonic Development	formation of embryonic cells	1.43E-03	IL11RA,RAC1	2
Cellular Growth and Proliferation	formation of embryonic cells	1.43E-03	IL11RA,RAC1	2
Nervous System Development and Function	long-term potentiation of hippocampal neurons	1.43E-03	MAPK1,SNCA	2
Cell-To-Cell Signaling and Interaction	long-term potentiation of hippocampal neurons	1.43E-03	MAPK1,SNCA	2
Cell Morphology	ruffling of fibroblast cell lines	1.43E-03	CORO1B,RAC1	2
Connective Tissue Development and Function	ruffling of fibroblast cell lines	1.43E-03	CORO1B,RAC1	2
Cell Morphology	cell spreading of leukocytes	1.52E-03	CORO1A,RAC1,RHOD	3
Cellular Assembly and Organization	formation of cytoskeleton	1.61E-03	CORO1A,CTGF,INPP5A,MAPK1,RAC1,RHOD,SGK1	7
Cell Cycle	mitogenesis of breast cancer cell lines	1.66E-03	RAC1,TRIM33	2
Organismal Injury and Abnormalities	Cytosis	1.74E-03	EGLN1,GJC2,IL11RA,PRDX1,RAC1,SNCA	6
Cellular Assembly and Organization	organization of cytoskeleton	1.78E-03	ADAM22,CORO1A,CTGF,GJC2,IL11RA,LPIN1,MAPK1,MKL2,MRAS,RAB5A,RAC1,RHOD,RUFY3,SGK1,SNCA	15
Cellular Function and Maintenance	organization of cytoskeleton	1.78E-03	ADAM22,CORO1A,CTGF,GJC2,IL11RA,LPIN1,MAPK1,MKL2,MRAS,RAB5A,RAC1,RHOD,RUFY3,SGK1,SNCA	15
Cancer	incidence of malignant tumor	1.89E-03	Hmgn1,MSH3,PRDX1,TUSC2	4
Cellular Assembly and Organization	formation of endocytotic vesicle	1.91E-03	BIN1,RAC1	2
Cellular Function and Maintenance	formation of endocytotic vesicle	1.91E-03	BIN1,RAC1	2
Cellular Assembly and Organization	myelination of axons	1.91E-03	IL11RA,RAC1	2
Cell Morphology	myelination of axons	1.91E-03	IL11RA,RAC1	2
Cellular Development	myelination of axons	1.91E-03	IL11RA,RAC1	2
Cellular Function and Maintenance	myelination of axons	1.91E-03	IL11RA,RAC1	2
Nervous System Development and Function	myelination of axons	1.91E-03	IL11RA,RAC1	2
Tissue Development	myelination of axons	1.91E-03	IL11RA,RAC1	2
Behavior	nest building behavior	1.91E-03	MAPK1,NRXN1	2
Cellular Development	proliferation of rhabdomyosarcoma cell lines	1.91E-03	CTGF,RAC1	2
Cellular Growth and Proliferation	proliferation of rhabdomyosarcoma cell lines	1.91E-03	CTGF,RAC1	2
Organismal Injury and Abnormalities	erythrocytosis	2.09E-03	EGLN1,PRDX1,RAC1	3
Hematological Disease	erythrocytosis	2.09E-03	EGLN1,PRDX1,RAC1	3
Tissue Morphology	abnormal morphology of trophoblast	2.30E-03	EGLN1,IL11RA,MAPK1	3
Cellular Assembly and Organization	formation of actin filaments	2.32E-03	CORO1A,CTGF,INPP5A,MAPK1,RAC1,RHOD	6
Cellular Function and Maintenance	formation of actin filaments	2.32E-03	CORO1A,CTGF,INPP5A,MAPK1,RAC1,RHOD	6
Tissue Development	formation of actin filaments	2.32E-03	CORO1A,CTGF,INPP5A,MAPK1,RAC1,RHOD	6
Embryonic Development	abnormal morphology of trophoectoderm	2.46E-03	IL11RA,MAPK1	2
Tissue Morphology	abnormal morphology of trophoectoderm	2.46E-03	IL11RA,MAPK1	2
Nervous System Development and Function	migration of neuroglia	2.77E-03	CTGF,MRAS,RAC1	3
Cellular Movement	migration of neuroglia	2.77E-03	CTGF,MRAS,RAC1	3
Cellular Assembly and Organization	organization of actin cytoskeleton	2.82E-03	CORO1A,LPIN1,MRAS,RAC1,RHOD	5
Cellular Function and Maintenance	organization of actin cytoskeleton	2.82E-03	CORO1A,LPIN1,MRAS,RAC1,RHOD	5
Free Radical Scavenging	production of hydrogen peroxide	3.02E-03	MAPK1,PRDX1,RAC1	3
Small Molecule Biochemistry	production of hydrogen peroxide	3.02E-03	MAPK1,PRDX1,RAC1	3
Cellular Movement	cell movement of astrocytes	3.08E-03	CTGF,RAC1	2
Cellular Assembly and Organization	quantity of nerve ending	3.08E-03	RAC1,SNCA	2
Nervous System Development and Function	quantity of nerve ending	3.08E-03	RAC1,SNCA	2
Small Molecule Biochemistry	synthesis of acyl-coenzyme A	3.08E-03	MLYCD,SNCA	2
Lipid Metabolism	synthesis of acyl-coenzyme A	3.08E-03	MLYCD,SNCA	2
Nucleic Acid Metabolism	synthesis of acyl-coenzyme A	3.08E-03	MLYCD,SNCA	2
Cellular Assembly and Organization	microtubule dynamics	3.10E-03	ADAM22,CORO1A,CTGF,GJC2,IL11RA,MAPK1,MRAS,RAB5A,RAC1,RHOD,RUFY3,SGK1,SNCA	13
Cellular Function and Maintenance	microtubule dynamics	3.10E-03	ADAM22,CORO1A,CTGF,GJC2,IL11RA,MAPK1,MRAS,RAB5A,RAC1,RHOD,RUFY3,SGK1,SNCA	13
Connective Tissue Development and Function	migration of fibroblasts	3.14E-03	MAPK1,MRAS,RAC1,RHOD	4
Cellular Movement	migration of fibroblasts	3.14E-03	MAPK1,MRAS,RAC1,RHOD	4
Cellular Assembly and Organization	rearrangement of cytoskeleton	3.15E-03	CTGF,RAC1,RHOD	3
Cell Cycle	interphase of fibroblasts	3.28E-03	Hmgn1,MAPK1,RAC1	3
Small Molecule Biochemistry	degradation of fatty acid	3.41E-03	LPIN1,MLYCD	2
Lipid Metabolism	degradation of fatty acid	3.41E-03	LPIN1,MLYCD	2
Cellular Assembly and Organization	extension of lamellipodia	3.41E-03	CORO1A,RAC1	2
Cell Morphology	extension of lamellipodia	3.41E-03	CORO1A,RAC1	2
Cellular Function and Maintenance	extension of lamellipodia	3.41E-03	CORO1A,RAC1	2
Organ Morphology	abnormal morphology of labyrinthine zone of placenta	3.42E-03	EGLN1,IL11RA,MAPK1	3
Reproductive System Development and Function	abnormal morphology of labyrinthine zone of placenta	3.42E-03	EGLN1,IL11RA,MAPK1	3
Molecular Transport	concentration of glutathione	3.57E-03	SNCA,TALDO1,TXN2	3
Small Molecule Biochemistry	concentration of glutathione	3.57E-03	SNCA,TALDO1,TXN2	3
Drug Metabolism	concentration of glutathione	3.57E-03	SNCA,TALDO1,TXN2	3
Cellular Assembly and Organization	endocytosis of synaptic vesicles	3.76E-03	BIN1,SNCA	2
Cellular Function and Maintenance	endocytosis of synaptic vesicles	3.76E-03	BIN1,SNCA	2
Nervous System Development and Function	endocytosis of synaptic vesicles	3.76E-03	BIN1,SNCA	2
Cellular Movement	endocytosis of synaptic vesicles	3.76E-03	BIN1,SNCA	2
Cancer	incidence of angiosarcoma	3.76E-03	PRDX1,TUSC2	2
Cellular Movement	migration of glioma cells	3.76E-03	CTGF,RAC1	2
Cellular Assembly and Organization	quantity of neurites	4.01E-03	GJC2,RAC1,SNCA	3
Cellular Function and Maintenance	quantity of neurites	4.01E-03	GJC2,RAC1,SNCA	3
Nervous System Development and Function	quantity of neurites	4.01E-03	GJC2,RAC1,SNCA	3
Tissue Morphology	abnormal morphology of embryonic-extraembryonic boundary	4.12E-03	RAC1,TRIM33	2
Organismal Injury and Abnormalities	poikilocytosis	4.12E-03	PRDX1,RAC1	2
Hematological Disease	poikilocytosis	4.12E-03	PRDX1,RAC1	2
Cellular Assembly and Organization	formation of lamellipodia	4.23E-03	CTGF,RAB5A,RAC1,RHOD	4
Cell Morphology	formation of lamellipodia	4.23E-03	CTGF,RAB5A,RAC1,RHOD	4
Cellular Function and Maintenance	formation of lamellipodia	4.23E-03	CTGF,RAB5A,RAC1,RHOD	4
Developmental Disorder	Early-onset reducing body X-linked severe myopathy	4.37E-03	FHL1	1
Hereditary Disorder	Early-onset reducing body X-linked severe myopathy	4.37E-03	FHL1	1
Skeletal and Muscular Disorders	Early-onset reducing body X-linked severe myopathy	4.37E-03	FHL1	1
Neurological Disease	Parkinson disease 1	4.37E-03	SNCA	1
Hereditary Disorder	Parkinson disease 1	4.37E-03	SNCA	1
Psychological Disorders	Parkinson disease 1	4.37E-03	SNCA	1
Skeletal and Muscular Disorders	Parkinson disease 1	4.37E-03	SNCA	1
Neurological Disease	Pelizaeus-Merzbacher-like disease	4.37E-03	GJC2	1
Developmental Disorder	Pelizaeus-Merzbacher-like disease	4.37E-03	GJC2	1
Hereditary Disorder	Pelizaeus-Merzbacher-like disease	4.37E-03	GJC2	1
Metabolic Disease	Pelizaeus-Merzbacher-like disease	4.37E-03	GJC2	1
Psychological Disorders	Pelizaeus-Merzbacher-like disease	4.37E-03	GJC2	1
Neurological Disease	Pitt-Hopkins-like syndrome 2	4.37E-03	NRXN1	1
Organismal Injury and Abnormalities	Pitt-Hopkins-like syndrome 2	4.37E-03	NRXN1	1
Developmental Disorder	Pitt-Hopkins-like syndrome 2	4.37E-03	NRXN1	1
Neurological Disease	X linked mental retardation syndromic with epilepsy	4.37E-03	ATP6AP2	1
Developmental Disorder	X linked mental retardation syndromic with epilepsy	4.37E-03	ATP6AP2	1
Hereditary Disorder	X linked mental retardation syndromic with epilepsy	4.37E-03	ATP6AP2	1
Hereditary Disorder	X-linked dominant scapuloperoneal myopathy	4.37E-03	FHL1	1
Skeletal and Muscular Disorders	X-linked dominant scapuloperoneal myopathy	4.37E-03	FHL1	1
Hereditary Disorder	X-linked myopathy with postural muscle atrophy	4.37E-03	FHL1	1
Skeletal and Muscular Disorders	X-linked myopathy with postural muscle atrophy	4.37E-03	FHL1	1
Gene Expression	accessibility of gene	4.37E-03	Hmgn1	1
Tissue Development	adhesion of epiblast cells	4.37E-03	RAC1	1
Embryonic Development	adhesion of epiblast cells	4.37E-03	RAC1	1
Cell-To-Cell Signaling and Interaction	adhesion of epiblast cells	4.37E-03	RAC1	1
Cardiovascular Disease	angiectasis of blood vessel	4.37E-03	EGLN1	1
Tissue Development	angiogenesis of growth plate	4.37E-03	CTGF	1
Skeletal and Muscular System Development and Function	angiogenesis of growth plate	4.37E-03	CTGF	1
Embryonic Development	angiogenesis of growth plate	4.37E-03	CTGF	1
Connective Tissue Development and Function	angiogenesis of growth plate	4.37E-03	CTGF	1
Cardiovascular System Development and Function	angiogenesis of growth plate	4.37E-03	CTGF	1
Organ Development	angiogenesis of growth plate	4.37E-03	CTGF	1
Organismal Development	angiogenesis of growth plate	4.37E-03	CTGF	1
Neurological Disease	atrophy of olivary nucleus	4.37E-03	SNCA	1
Organismal Injury and Abnormalities	atrophy of olivary nucleus	4.37E-03	SNCA	1
Neurological Disease	atrophy of pontine nucleus	4.37E-03	SNCA	1
Organismal Injury and Abnormalities	atrophy of pontine nucleus	4.37E-03	SNCA	1
Neurological Disease	autosomal dominant Parkinson disease 4	4.37E-03	SNCA	1
Hereditary Disorder	autosomal dominant Parkinson disease 4	4.37E-03	SNCA	1
Psychological Disorders	autosomal dominant Parkinson disease 4	4.37E-03	SNCA	1
Skeletal and Muscular Disorders	autosomal dominant Parkinson disease 4	4.37E-03	SNCA	1
Hereditary Disorder	autosomal recessive acute recurrent myoglobinuria	4.37E-03	LPIN1	1
Renal and Urological Disease	autosomal recessive acute recurrent myoglobinuria	4.37E-03	LPIN1	1
Skeletal and Muscular Disorders	autosomal recessive acute recurrent myoglobinuria	4.37E-03	LPIN1	1
Developmental Disorder	autosomal recessive centronuclear myopathy	4.37E-03	BIN1	1
Hereditary Disorder	autosomal recessive centronuclear myopathy	4.37E-03	BIN1	1
Skeletal and Muscular Disorders	autosomal recessive centronuclear myopathy	4.37E-03	BIN1	1
Developmental Disorder	autosomal recessive congenital nuclear cataract type 3	4.37E-03	CRYBB1	1
Hereditary Disorder	autosomal recessive congenital nuclear cataract type 3	4.37E-03	CRYBB1	1
Ophthalmic Disease	autosomal recessive congenital nuclear cataract type 3	4.37E-03	CRYBB1	1
Cellular Assembly and Organization	binding of myosin filaments	4.37E-03	FHL1	1
Cellular Assembly and Organization	binding of synaptic vesicles	4.37E-03	SNCA	1
Nervous System Development and Function	binding of synaptic vesicles	4.37E-03	SNCA	1
Cell-To-Cell Signaling and Interaction	binding of synaptic vesicles	4.37E-03	SNCA	1
Cell Morphology	blebbing of fibroblasts	4.37E-03	RAC1	1
Connective Tissue Development and Function	blebbing of fibroblasts	4.37E-03	RAC1	1
Developmental Disorder	childhood-onset x-linked reducing body myopathy	4.37E-03	FHL1	1
Hereditary Disorder	childhood-onset x-linked reducing body myopathy	4.37E-03	FHL1	1
Skeletal and Muscular Disorders	childhood-onset x-linked reducing body myopathy	4.37E-03	FHL1	1
Hereditary Disorder	combined oxidative phosphorylation deficiency 14	4.37E-03	FARS2	1
Metabolic Disease	combined oxidative phosphorylation deficiency 14	4.37E-03	FARS2	1
Developmental Disorder	congenital disorder of glycosylation type 2L	4.37E-03	COG6	1
Hereditary Disorder	congenital disorder of glycosylation type 2L	4.37E-03	COG6	1
Metabolic Disease	congenital disorder of glycosylation type 2L	4.37E-03	COG6	1
Tissue Development	conjugation of natural killer T lymphocytes	4.37E-03	RAC1	1
Cell-To-Cell Signaling and Interaction	conjugation of natural killer T lymphocytes	4.37E-03	RAC1	1
Hematological System Development and Function	conjugation of natural killer T lymphocytes	4.37E-03	RAC1	1
Dermatological Diseases and Conditions	constriction of hair follicle	4.37E-03	RAC1	1
Tissue Morphology	contraction of wound	4.37E-03	RAC1	1
Connective Tissue Disorders	craniosynostosis and dental anomalies	4.37E-03	IL11RA	1
Dental Disease	craniosynostosis and dental anomalies	4.37E-03	IL11RA	1
Developmental Disorder	craniosynostosis and dental anomalies	4.37E-03	IL11RA	1
Gastrointestinal Disease	craniosynostosis and dental anomalies	4.37E-03	IL11RA	1
Hereditary Disorder	craniosynostosis and dental anomalies	4.37E-03	IL11RA	1
Skeletal and Muscular Disorders	craniosynostosis and dental anomalies	4.37E-03	IL11RA	1
Cell Death and Survival	cytotoxicity of hepatoma cell lines	4.37E-03	SGK1	1
Hereditary Disorder	deficiency of transaldolase	4.37E-03	TALDO1	1
Metabolic Disease	deficiency of transaldolase	4.37E-03	TALDO1	1
Small Molecule Biochemistry	degradation of malonyl-coenzyme A	4.37E-03	MLYCD	1
Lipid Metabolism	degradation of malonyl-coenzyme A	4.37E-03	MLYCD	1
Nucleic Acid Metabolism	degradation of malonyl-coenzyme A	4.37E-03	MLYCD	1
Neurological Disease	delay in hyperalgesia	4.37E-03	SGK1	1
Organismal Injury and Abnormalities	delay in hyperalgesia	4.37E-03	SGK1	1
Nervous System Development and Function	delay in initiation of migration of cortical projection neurons	4.37E-03	RAC1	1
Cellular Movement	delay in initiation of migration of cortical projection neurons	4.37E-03	RAC1	1
Cellular Assembly and Organization	delay in initiation of remyelination of axons	4.37E-03	IL11RA	1
Cell Morphology	delay in initiation of remyelination of axons	4.37E-03	IL11RA	1
Cellular Development	delay in initiation of remyelination of axons	4.37E-03	IL11RA	1
Cellular Function and Maintenance	delay in initiation of remyelination of axons	4.37E-03	IL11RA	1
Nervous System Development and Function	delay in initiation of remyelination of axons	4.37E-03	IL11RA	1
Tissue Development	delay in initiation of remyelination of axons	4.37E-03	IL11RA	1
Cellular Assembly and Organization	delay in sorting of axons	4.37E-03	RAC1	1
Nervous System Development and Function	delay in sorting of axons	4.37E-03	RAC1	1
Cellular Assembly and Organization	development of fibrillar inclusions	4.37E-03	SNCA	1
Cellular Compromise	development of fibrillar inclusions	4.37E-03	SNCA	1
Cellular Assembly and Organization	disruption of fibrils	4.37E-03	SNCA	1
Cellular Compromise	disruption of fibrils	4.37E-03	SNCA	1
Cellular Assembly and Organization	disruption of vesicle aggregates	4.37E-03	SNCA	1
Cellular Compromise	disruption of vesicle aggregates	4.37E-03	SNCA	1
Cellular Movement	dissemination of carcinoma cell lines	4.37E-03	CTGF	1
Cellular Movement	dissemination of hepatoma cell lines	4.37E-03	CTGF	1
Psychological Disorders	dopamine dysregulation syndrome	4.37E-03	SNCA	1
Developmental Disorder	dysplasia of testis	4.37E-03	TSC22D3	1
Endocrine System Disorders	dysplasia of testis	4.37E-03	TSC22D3	1
Reproductive System Disease	dysplasia of testis	4.37E-03	TSC22D3	1
Cell Morphology	elongation of fibroblasts	4.37E-03	RAC1	1
Tissue Development	endochondral ossification of growth plate	4.37E-03	CTGF	1
Skeletal and Muscular System Development and Function	endochondral ossification of growth plate	4.37E-03	CTGF	1
Embryonic Development	endochondral ossification of growth plate	4.37E-03	CTGF	1
Connective Tissue Development and Function	endochondral ossification of growth plate	4.37E-03	CTGF	1
Organ Development	endochondral ossification of growth plate	4.37E-03	CTGF	1
Organismal Development	endochondral ossification of growth plate	4.37E-03	CTGF	1
Organismal Injury and Abnormalities	familial erythrocytosis 3	4.37E-03	EGLN1	1
Hematological Disease	familial erythrocytosis 3	4.37E-03	EGLN1	1
Developmental Disorder	familial erythrocytosis 3	4.37E-03	EGLN1	1
Hereditary Disorder	familial erythrocytosis 3	4.37E-03	EGLN1	1
Cardiovascular Disease	familial isolated autosomal dominant noncompaction of left ventricular myocardium	4.37E-03	DTNA	1
Hereditary Disorder	familial isolated autosomal dominant noncompaction of left ventricular myocardium	4.37E-03	DTNA	1
Cellular Assembly and Organization	formation of Lewy neurites	4.37E-03	SNCA	1
Cell Morphology	formation of Lewy neurites	4.37E-03	SNCA	1
Cellular Development	formation of Lewy neurites	4.37E-03	SNCA	1
Cellular Function and Maintenance	formation of Lewy neurites	4.37E-03	SNCA	1
Nervous System Development and Function	formation of Lewy neurites	4.37E-03	SNCA	1
Embryonic Development	formation of trophoblast giant cells	4.37E-03	IL11RA	1
Cellular Growth and Proliferation	formation of trophoblast giant cells	4.37E-03	IL11RA	1
Cell-To-Cell Signaling and Interaction	function of dopamine	4.37E-03	SNCA	1
Cellular Movement	haptotaxis of endothelial cells	4.37E-03	RAC1	1
Cardiovascular System Development and Function	haptotaxis of endothelial cells	4.37E-03	RAC1	1
Cancer	incidence of secondary tumor	4.37E-03	Hmgn1	1
Tissue Morphology	induction of extracellular matrix	4.37E-03	CTGF	1
Cell-To-Cell Signaling and Interaction	induction of extracellular matrix	4.37E-03	CTGF	1
Tissue Development	lack of ethmoid bone	4.37E-03	CTGF	1
Skeletal and Muscular System Development and Function	lack of ethmoid bone	4.37E-03	CTGF	1
Embryonic Development	lack of ethmoid bone	4.37E-03	CTGF	1
Connective Tissue Development and Function	lack of ethmoid bone	4.37E-03	CTGF	1
Organ Morphology	lack of ethmoid bone	4.37E-03	CTGF	1
Organ Development	lack of ethmoid bone	4.37E-03	CTGF	1
Organismal Development	lack of ethmoid bone	4.37E-03	CTGF	1
Organismal Injury and Abnormalities	lipoatrophy of epineurium	4.37E-03	LPIN1	1
Connective Tissue Disorders	lipoatrophy of epineurium	4.37E-03	LPIN1	1
Free Radical Scavenging	localization of reactive oxygen species	4.37E-03	PRDX1	1
Cellular Assembly and Organization	maturation of postsynaptic density	4.37E-03	DTNA	1
Nervous System Development and Function	maturation of postsynaptic density	4.37E-03	DTNA	1
Embryonic Development	migration of epiblast cells	4.37E-03	RAC1	1
Cellular Movement	migration of epiblast cells	4.37E-03	RAC1	1
Cell Morphology	mineralization of bone cancer cell lines	4.37E-03	SNCA	1
Cellular Function and Maintenance	mineralization of bone cancer cell lines	4.37E-03	SNCA	1
Tissue Development	mineralization of rib	4.37E-03	GADD45B	1
Skeletal and Muscular System Development and Function	mineralization of rib	4.37E-03	GADD45B	1
Embryonic Development	mineralization of rib	4.37E-03	GADD45B	1
Connective Tissue Development and Function	mineralization of rib	4.37E-03	GADD45B	1
Organ Development	mineralization of rib	4.37E-03	GADD45B	1
Organismal Development	mineralization of rib	4.37E-03	GADD45B	1
Cellular Assembly and Organization	movement of early endosomes	4.37E-03	RAB5A	1
Cellular Function and Maintenance	movement of early endosomes	4.37E-03	RAB5A	1
Nervous System Development and Function	myelination of sensory nerve	4.37E-03	ADAM22	1
Tissue Development	myelination of sensory nerve	4.37E-03	ADAM22	1
Cell Death and Survival	neurodegeneration of nigrostriatal dopamine system neuron	4.37E-03	SNCA	1
Neurological Disease	neurodegeneration of nigrostriatal dopamine system neuron	4.37E-03	SNCA	1
Cellular Compromise	neurodegeneration of nigrostriatal dopamine system neuron	4.37E-03	SNCA	1
Behavior	novel object recognition learning	4.37E-03	SGK1	1
Tissue Morphology	outgrowth of neovessel	4.37E-03	CTGF	1
Cardiovascular System Development and Function	outgrowth of neovessel	4.37E-03	CTGF	1
Organismal Development	outgrowth of neovessel	4.37E-03	CTGF	1
Cellular Function and Maintenance	paired-pulse facilitation of parallel fiber-Purkinje cell synapses	4.37E-03	UNC13C	1
Nervous System Development and Function	paired-pulse facilitation of parallel fiber-Purkinje cell synapses	4.37E-03	UNC13C	1
Cell-To-Cell Signaling and Interaction	paired-pulse facilitation of parallel fiber-Purkinje cell synapses	4.37E-03	UNC13C	1
Cardiovascular System Development and Function	patterning of branchial arch artery	4.37E-03	MKL2	1
Organismal Development	patterning of branchial arch artery	4.37E-03	MKL2	1
Hereditary Disorder	pentosuria	4.37E-03	DCXR	1
Metabolic Disease	pentosuria	4.37E-03	DCXR	1
Developmental Disorder	peroxisome biogenesis disorder 8a (zellweger)	4.37E-03	PEX16	1
Hereditary Disorder	peroxisome biogenesis disorder 8a (zellweger)	4.37E-03	PEX16	1
Metabolic Disease	peroxisome biogenesis disorder 8a (zellweger)	4.37E-03	PEX16	1
Developmental Disorder	peroxisome biogenesis disorder 8b (zellweger)	4.37E-03	PEX16	1
Hereditary Disorder	peroxisome biogenesis disorder 8b (zellweger)	4.37E-03	PEX16	1
Metabolic Disease	peroxisome biogenesis disorder 8b (zellweger)	4.37E-03	PEX16	1
Cellular Assembly and Organization	production of cytoplasmic aggregates	4.37E-03	SNCA	1
Cellular Assembly and Organization	projection of corticothalamic axons	4.37E-03	RAC1	1
Cell Morphology	projection of corticothalamic axons	4.37E-03	RAC1	1
Nervous System Development and Function	projection of corticothalamic axons	4.37E-03	RAC1	1
Cellular Assembly and Organization	quantity of dense core granules	4.37E-03	SNCA	1
Small Molecule Biochemistry	regulation of malonyl-coenzyme A	4.37E-03	MLYCD	1
Lipid Metabolism	regulation of malonyl-coenzyme A	4.37E-03	MLYCD	1
Nucleic Acid Metabolism	regulation of malonyl-coenzyme A	4.37E-03	MLYCD	1
Cellular Assembly and Organization	removal of DNA lesion	4.37E-03	Hmgn1	1
Cellular Assembly and Organization	replenishment of synaptic vesicles	4.37E-03	SNCA	1
Nervous System Development and Function	replenishment of synaptic vesicles	4.37E-03	SNCA	1
Cell-To-Cell Signaling and Interaction	responsiveness of neurons	4.37E-03	SGK1	1
Behavior	reward learning	4.37E-03	SNCA	1
Cell Morphology	ruffling of B lymphocytes	4.37E-03	RAC1	1
Hematological System Development and Function	ruffling of B lymphocytes	4.37E-03	RAC1	1
Humoral Immune Response	ruffling of B lymphocytes	4.37E-03	RAC1	1
Neurological Disease	schizophrenia type 17	4.37E-03	NRXN1	1
Hereditary Disorder	schizophrenia type 17	4.37E-03	NRXN1	1
Psychological Disorders	schizophrenia type 17	4.37E-03	NRXN1	1
Cancer	transformation of melanoma cell lines	4.37E-03	SDCBP	1
Small Molecule Biochemistry	turnover of malonyl-coenzyme A	4.37E-03	MLYCD	1
Lipid Metabolism	turnover of malonyl-coenzyme A	4.37E-03	MLYCD	1
Nucleic Acid Metabolism	turnover of malonyl-coenzyme A	4.37E-03	MLYCD	1
Cell-To-Cell Signaling and Interaction	upregulation of dopamine	4.37E-03	SNCA	1
Small Molecule Biochemistry	upregulation of dopamine	4.37E-03	SNCA	1
Cell Morphology	vacuolation of axons	4.37E-03	GJC2	1
Nervous System Development and Function	vacuolation of axons	4.37E-03	GJC2	1
Cancer	incidence of lymphoma	4.49E-03	MSH3,PRDX1,TUSC2	3
Immunological Disease	incidence of lymphoma	4.49E-03	MSH3,PRDX1,TUSC2	3
Cancer	hemangiosarcoma	4.50E-03	PRDX1,TUSC2	2
Cellular Assembly and Organization	organization of plasma membrane	4.66E-03	CORO1A,LPIN1,RAC1	3
Neurological Disease	demyelination of nervous tissue	4.83E-03	ADAM22,GJC2,LPIN1	3
Nervous System Development and Function	migration of Schwann cells	4.90E-03	MRAS,RAC1	2
Cellular Movement	migration of Schwann cells	4.90E-03	MRAS,RAC1	2
Post-Translational Modification	oxidation of protein	4.90E-03	RAC1,SNCA	2
Protein Degradation	oxidation of protein	4.90E-03	RAC1,SNCA	2
Immunological Disease	passive cutaneous anaphylaxis	4.90E-03	CORO1A,CORO1B	2
Neurological Disease	Movement Disorders	5.07E-03	ADAM22,ATP6AP2,CTGF,DTNA,EGLN1,GJC2,INPP5A,RAB5A,SCOC,SGK1,SNCA,TSC22D3,UNC13C	13
Nervous System Development and Function	guidance of axons	5.19E-03	MAPK1,NRXN1,RAC1,RHOD	4
Cellular Movement	guidance of axons	5.19E-03	MAPK1,NRXN1,RAC1,RHOD	4
Cellular Movement	cell movement of hepatic stellate cells	5.31E-03	CTGF,MAPK1	2
Cellular Assembly and Organization	formation of cellular protrusions	5.57E-03	ADAM22,CTGF,IL11RA,MRAS,RAB5A,RAC1,RHOD,RUFY3,SGK1,SNCA	10
Cell Morphology	formation of cellular protrusions	5.57E-03	ADAM22,CTGF,IL11RA,MRAS,RAB5A,RAC1,RHOD,RUFY3,SGK1,SNCA	10
Cellular Function and Maintenance	formation of cellular protrusions	5.57E-03	ADAM22,CTGF,IL11RA,MRAS,RAB5A,RAC1,RHOD,RUFY3,SGK1,SNCA	10
Connective Tissue Development and Function	G1 phase of fibroblasts	5.73E-03	MAPK1,RAC1	2
Cell Cycle	G1 phase of fibroblasts	5.73E-03	MAPK1,RAC1	2
Cell Morphology	cell spreading of fibroblasts	5.73E-03	RAC1,RHOD	2
Connective Tissue Development and Function	cell spreading of fibroblasts	5.73E-03	RAC1,RHOD	2
Small Molecule Biochemistry	phosphorylation of L-serine	5.73E-03	MAPK1,SGK1	2
Post-Translational Modification	phosphorylation of L-serine	5.73E-03	MAPK1,SGK1	2
Amino Acid Metabolism	phosphorylation of L-serine	5.73E-03	MAPK1,SGK1	2
Free Radical Scavenging	quantity of reactive oxygen species	5.91E-03	PRDX1,RAC1,SNCA,TXN2	4
Molecular Transport	quantity of reactive oxygen species	5.91E-03	PRDX1,RAC1,SNCA,TXN2	4
Cell Death and Survival	apoptosis of cervical cancer cell lines	5.99E-03	GADD45B,MAPK1,RAC1,SGK1,SNCA	5
Cellular Function and Maintenance	engulfment of cells	6.03E-03	BIN1,CORO1A,MAPK1,RAC1,RHOD,SNCA	6
Tissue Morphology	abnormality of trophoblast giant cells	6.17E-03	EGLN1,IL11RA	2
Hematological Disease	anisocytosis	6.17E-03	PRDX1,RAC1	2
Cell-To-Cell Signaling and Interaction	joining of cells	6.17E-03	GJC2,RAC1	2
Cellular Assembly and Organization	organization of organelle	6.18E-03	ATL3,CORO1A,Hmgn1,LPIN1,PEX16,RAC1,SNCA	7
Cellular Assembly and Organization	formation of autophagic vacuoles	6.63E-03	RAB5A,SNCA	2
Free Radical Scavenging	quantity of hydrogen peroxide	6.63E-03	PRDX1,TXN2	2
Molecular Transport	quantity of hydrogen peroxide	6.63E-03	PRDX1,TXN2	2
Free Radical Scavenging	production of reactive oxygen species	6.75E-03	MAPK1,MTUS1,PRDX1,RAC1,SNCA,TXN2	6
Cellular Development	differentiation of pheochromocytoma cell lines	6.76E-03	MAPK1,MRAS,RAC1	3
Cellular Compromise	disassembly of actin stress fibers	7.10E-03	RAC1,RHOD	2
Cellular Movement	invasion of epithelial cells	7.10E-03	MRAS,RAC1	2
Behavior	motor learning	7.10E-03	NRXN1,UNC13C	2
Cellular Development	senescence of fibroblast cell lines	7.19E-03	MAPK1,RAC1,TSC22D1	3
Connective Tissue Development and Function	senescence of fibroblast cell lines	7.19E-03	MAPK1,RAC1,TSC22D1	3
Cell Cycle	senescence of fibroblast cell lines	7.19E-03	MAPK1,RAC1,TSC22D1	3
Cardiovascular Disease	cardiomyopathy	7.52E-03	BIN1,DTNA,EGLN1,FHL1,MLYCD	5
Cellular Compromise	disassembly of filaments	7.64E-03	RAC1,RHOD,SGK1	3
Cell Signaling	small GTPase mediated signal transduction	7.70E-03	MRAS,RAC1,RHOD,SDCBP	4
Cellular Function and Maintenance	endocytosis	7.86E-03	BIN1,RAB5A,RAC1,RHOD,SNCA	5
Cell Death and Survival	apoptosis of endocrine cell lines	8.09E-03	PRDX1,RAC1	2
Cell Death and Survival	cell viability of pheochromocytoma cell lines	8.09E-03	MRAS,SNCA	2
Neurological Disease	disorder of basal ganglia	8.23E-03	ATP6AP2,CTGF,DTNA,EGLN1,RAB5A,SCOC,SGK1,SNCA,TSC22D3,UNC13C	10
Psychological Disorders	disorder of basal ganglia	8.23E-03	ATP6AP2,CTGF,DTNA,EGLN1,RAB5A,SCOC,SGK1,SNCA,TSC22D3,UNC13C	10
Cellular Function and Maintenance	exocytosis	8.31E-03	INPP5A,RAB5A,SGK1,SNCA	4
Molecular Transport	exocytosis	8.31E-03	INPP5A,RAB5A,SGK1,SNCA	4
Organ Morphology	abnormal size of testis	8.73E-03	TSC22D3	1
Reproductive System Development and Function	abnormal size of testis	8.73E-03	TSC22D3	1
Cell Death and Survival	activation-induced cell death of lymphoblasts	8.73E-03	GADD45B	1
Tissue Development	adhesion of hepatic stellate cells	8.73E-03	CTGF	1
Cell-To-Cell Signaling and Interaction	adhesion of hepatic stellate cells	8.73E-03	CTGF	1
Connective Tissue Development and Function	adhesion of hepatic stellate cells	8.73E-03	CTGF	1
Hepatic System Development and Function	adhesion of hepatic stellate cells	8.73E-03	CTGF	1
Neurological Disease	adult onset transitory hindlimb paralysis	8.73E-03	LPIN1	1
Neurological Disease	alpha-synucleinopathy	8.73E-03	SNCA	1
Cell Death and Survival	apoptosis of embryoblast cells	8.73E-03	RAC1	1
Embryonic Development	apoptosis of embryoblast cells	8.73E-03	RAC1	1
Skeletal and Muscular System Development and Function	apposition of femur	8.73E-03	CTGF	1
Connective Tissue Development and Function	apposition of femur	8.73E-03	CTGF	1
Hematological Disease	autosomal recessive pyridoxine-refractory sideroblastic anemia	8.73E-03	SLC25A38	1
Hereditary Disorder	autosomal recessive pyridoxine-refractory sideroblastic anemia	8.73E-03	SLC25A38	1
Cellular Assembly and Organization	binding of early endosomes	8.73E-03	RAB5A	1
Cell Cycle	cell cycle progression of mesangial cells	8.73E-03	RAC1	1
Cellular Assembly and Organization	contraction of actin cytoskeleton	8.73E-03	RAC1	1
Cell Morphology	contraction of actin cytoskeleton	8.73E-03	RAC1	1
Cell-To-Cell Signaling and Interaction	coupling of astrocytes	8.73E-03	GJC2	1
Nervous System Development and Function	cytotoxicity of dopaminergic neurons	8.73E-03	SNCA	1
Cell Death and Survival	cytotoxicity of dopaminergic neurons	8.73E-03	SNCA	1
Tissue Development	deadhesion of fibroblast cell lines	8.73E-03	MAPK1	1
Cell-To-Cell Signaling and Interaction	deadhesion of fibroblast cell lines	8.73E-03	MAPK1	1
Cellular Development	dedifferentiation of vascular smooth muscle cells	8.73E-03	MAPK1	1
Cellular Compromise	degeneration of myelin figure	8.73E-03	SNCA	1
Neurological Disease	degeneration of substantia nigra	8.73E-03	SNCA	1
Organismal Injury and Abnormalities	degeneration of substantia nigra	8.73E-03	SNCA	1
Cellular Development	delay in initiation of differentiation of limb bud cells	8.73E-03	Hmgn1	1
Embryonic Development	delay in initiation of differentiation of limb bud cells	8.73E-03	Hmgn1	1
Cellular Compromise	disintegration of microvilli	8.73E-03	RAC1	1
Cellular Movement	dissemination of skin cell lines	8.73E-03	SDCBP	1
Hair and Skin Development and Function	dissemination of skin cell lines	8.73E-03	SDCBP	1
Cellular Compromise	dysfunction of regulatory T lymphocytes	8.73E-03	SNCA	1
Cellular Assembly and Organization	endocytosis of plasma membrane	8.73E-03	RAC1	1
Cellular Function and Maintenance	endocytosis of plasma membrane	8.73E-03	RAC1	1
Cell Morphology	enlargement of adipocytes	8.73E-03	LPIN1	1
Small Molecule Biochemistry	excision repair of pyrimidine dimer	8.73E-03	Hmgn1	1
Nucleic Acid Metabolism	excision repair of pyrimidine dimer	8.73E-03	Hmgn1	1
DNA Replication, Recombination, and Repair	excision repair of pyrimidine dimer	8.73E-03	Hmgn1	1
Cellular Function and Maintenance	exocytosis of L-glutamic acid	8.73E-03	SNCA	1
Molecular Transport	exocytosis of L-glutamic acid	8.73E-03	SNCA	1
Cellular Assembly and Organization	extension of actin cytoskeleton	8.73E-03	RAC1	1
Cell Morphology	extension of actin cytoskeleton	8.73E-03	RAC1	1
Cellular Assembly and Organization	extension of leading processes	8.73E-03	RAC1	1
Cell Morphology	extension of leading processes	8.73E-03	RAC1	1
Nervous System Development and Function	extension of leading processes	8.73E-03	RAC1	1
Embryonic Development	formation of epiblast cells	8.73E-03	RAC1	1
Cellular Growth and Proliferation	formation of epiblast cells	8.73E-03	RAC1	1
Cellular Growth and Proliferation	formation of myosacs	8.73E-03	FHL1	1
Cellular Assembly and Organization	formation of protofibrils	8.73E-03	SNCA	1
Tissue Development	formation of protofibrils	8.73E-03	SNCA	1
Cellular Assembly and Organization	fusion of clathrin-coated vesicles	8.73E-03	RAB5A	1
Cellular Assembly and Organization	initiation of exocytosis of vesicles	8.73E-03	INPP5A	1
Cellular Function and Maintenance	initiation of exocytosis of vesicles	8.73E-03	INPP5A	1
Molecular Transport	initiation of exocytosis of vesicles	8.73E-03	INPP5A	1
Cellular Assembly and Organization	leakage of vesicles	8.73E-03	SNCA	1
Cell Morphology	length of junctional folds	8.73E-03	DTNA	1
Skeletal and Muscular System Development and Function	length of junctional folds	8.73E-03	DTNA	1
Cellular Compromise	loss of lamellipodia	8.73E-03	RAC1	1
Developmental Disorder	malonic aciduria	8.73E-03	MLYCD	1
Hereditary Disorder	malonic aciduria	8.73E-03	MLYCD	1
Metabolic Disease	malonic aciduria	8.73E-03	MLYCD	1
Renal and Urological Disease	malonic aciduria	8.73E-03	MLYCD	1
Small Molecule Biochemistry	metabolism of D-xylulose	8.73E-03	DCXR	1
Carbohydrate Metabolism	metabolism of D-xylulose	8.73E-03	DCXR	1
Small Molecule Biochemistry	metabolism of glyceraldehyde-3-phosphate	8.73E-03	TALDO1	1
Carbohydrate Metabolism	metabolism of glyceraldehyde-3-phosphate	8.73E-03	TALDO1	1
Tissue Development	mineralization of tibia	8.73E-03	GADD45B	1
Skeletal and Muscular System Development and Function	mineralization of tibia	8.73E-03	GADD45B	1
Embryonic Development	mineralization of tibia	8.73E-03	GADD45B	1
Connective Tissue Development and Function	mineralization of tibia	8.73E-03	GADD45B	1
Organ Development	mineralization of tibia	8.73E-03	GADD45B	1
Organismal Development	mineralization of tibia	8.73E-03	GADD45B	1
Cardiovascular System Development and Function	morphology of capillary network	8.73E-03	RAC1	1
Cell Death and Survival	neurodegeneration of cholinergic neurons	8.73E-03	SNCA	1
Neurological Disease	neurodegeneration of cholinergic neurons	8.73E-03	SNCA	1
Cellular Compromise	neurodegeneration of cholinergic neurons	8.73E-03	SNCA	1
Cellular Assembly and Organization	organization of uropod	8.73E-03	CORO1A	1
Organ Morphology	oxidative stress response of lung	8.73E-03	RAC1	1
Cellular Compromise	oxidative stress response of lung	8.73E-03	RAC1	1
Cell Morphology	patterning of endothelial cells	8.73E-03	RAC1	1
Cellular Development	patterning of endothelial cells	8.73E-03	RAC1	1
Embryonic Development	patterning of endothelial cells	8.73E-03	RAC1	1
Cellular Function and Maintenance	pinocytosis of protein	8.73E-03	RAB5A	1
Molecular Transport	pinocytosis of protein	8.73E-03	RAB5A	1
Protein Trafficking	pinocytosis of protein	8.73E-03	RAB5A	1
Cell Morphology	polarization of endothelial cell lines	8.73E-03	RAC1	1
Cellular Assembly and Organization	polarization of podosomes	8.73E-03	RAC1	1
Cell Morphology	polarization of podosomes	8.73E-03	RAC1	1
Skeletal and Muscular System Development and Function	polarization of podosomes	8.73E-03	RAC1	1
Cellular Assembly and Organization	production of cellular inclusion bodies	8.73E-03	SNCA	1
Cellular Assembly and Organization	production of lamellipodia	8.73E-03	RAC1	1
Nervous System Development and Function	quantity of mossy fiber cells	8.73E-03	RAC1	1
Tissue Morphology	quantity of mossy fiber cells	8.73E-03	RAC1	1
Cellular Assembly and Organization	quantity of perikaryon	8.73E-03	SNCA	1
Nervous System Development and Function	quantity of perikaryon	8.73E-03	SNCA	1
Connective Tissue Development and Function	re-entry into G0/G1 phase transition of fibroblast cell lines	8.73E-03	RAC1	1
Cell Cycle	re-entry into G0/G1 phase transition of fibroblast cell lines	8.73E-03	RAC1	1
Small Molecule Biochemistry	reduction of acetoin	8.73E-03	DCXR	1
Cellular Assembly and Organization	reorientation of actin cytoskeleton	8.73E-03	RAC1	1
Cell Morphology	reorientation of actin cytoskeleton	8.73E-03	RAC1	1
Cell-To-Cell Signaling and Interaction	reuptake of dopamine	8.73E-03	SNCA	1
Molecular Transport	reuptake of dopamine	8.73E-03	SNCA	1
Small Molecule Biochemistry	reuptake of dopamine	8.73E-03	SNCA	1
Drug Metabolism	reuptake of dopamine	8.73E-03	SNCA	1
Cell Morphology	ruffling of cervical cancer cell lines	8.73E-03	RAC1	1
Cell Morphology	ruffling of gonadal cell lines	8.73E-03	RAC1	1
Nervous System Development and Function	stabilization of postsynaptic density	8.73E-03	DTNA	1
Cellular Assembly and Organization	structural integrity of synapse	8.73E-03	DTNA	1
Cell Morphology	structural integrity of synapse	8.73E-03	DTNA	1
Cell-To-Cell Signaling and Interaction	structural integrity of synapse	8.73E-03	DTNA	1
Cell Morphology	vacuolation of myelin sheath	8.73E-03	GJC2	1
Nervous System Development and Function	vacuolation of myelin sheath	8.73E-03	GJC2	1
Embryonic Development	abnormal morphology of visceral endoderm	9.13E-03	MAPK1,TRIM33	2
Tissue Morphology	abnormal morphology of visceral endoderm	9.13E-03	MAPK1,TRIM33	2
Cancer	transformation of fibroblast cell lines	9.57E-03	BIN1,MAPK1,MRAS,RAC1,TSC22D3	5
Cellular Development	quantity of trophoblast giant cells	9.67E-03	EGLN1,IL11RA	2
Embryonic Development	quantity of trophoblast giant cells	9.67E-03	EGLN1,IL11RA	2
Tissue Morphology	quantity of trophoblast giant cells	9.67E-03	EGLN1,IL11RA	2
Cellular Growth and Proliferation	quantity of trophoblast giant cells	9.67E-03	EGLN1,IL11RA	2
Cellular Function and Maintenance	phagocytosis	9.70E-03	BIN1,CORO1A,MAPK1,RAB5A,RAC1	5
Inflammatory Response	phagocytosis	9.70E-03	BIN1,CORO1A,MAPK1,RAB5A,RAC1	5
Cellular Assembly and Organization	neuritogenesis	9.80E-03	ADAM22,IL11RA,MRAS,RAC1,RUFY3,SGK1,SNCA	7
Cell Morphology	neuritogenesis	9.80E-03	ADAM22,IL11RA,MRAS,RAC1,RUFY3,SGK1,SNCA	7
Cellular Development	neuritogenesis	9.80E-03	ADAM22,IL11RA,MRAS,RAC1,RUFY3,SGK1,SNCA	7
Cellular Function and Maintenance	neuritogenesis	9.80E-03	ADAM22,IL11RA,MRAS,RAC1,RUFY3,SGK1,SNCA	7
Nervous System Development and Function	neuritogenesis	9.80E-03	ADAM22,IL11RA,MRAS,RAC1,RUFY3,SGK1,SNCA	7
Tissue Development	neuritogenesis	9.80E-03	ADAM22,IL11RA,MRAS,RAC1,RUFY3,SGK1,SNCA	7
Organismal Development	abnormal morphology of body cavity	1.02E-02	CTGF,TRIM33	2
Free Radical Scavenging	quantity of superoxide	1.02E-02	RAC1,TXN2	2
Molecular Transport	quantity of superoxide	1.02E-02	RAC1,TXN2	2
Cell Death and Survival	cell viability of fibroblast cell lines	1.04E-02	Hmgn1,MAPK1,RAC1	3
Connective Tissue Development and Function	cell viability of fibroblast cell lines	1.04E-02	Hmgn1,MAPK1,RAC1	3
Cellular Assembly and Organization	formation of neurites	1.05E-02	MRAS,RAC1,SGK1,SNCA	4
Cell Morphology	formation of neurites	1.05E-02	MRAS,RAC1,SGK1,SNCA	4
Cellular Development	formation of neurites	1.05E-02	MRAS,RAC1,SGK1,SNCA	4
Cellular Function and Maintenance	formation of neurites	1.05E-02	MRAS,RAC1,SGK1,SNCA	4
Nervous System Development and Function	formation of neurites	1.05E-02	MRAS,RAC1,SGK1,SNCA	4
Developmental Disorder	dystrophy	1.08E-02	DTNA,SNCA	2
Cancer	cell transformation	1.09E-02	BIN1,MAPK1,MRAS,PRDX1,RAC1,SDCBP,TSC22D3	7
Cellular Function and Maintenance	exocytosis by cells	1.10E-02	RAB5A,SGK1,SNCA	3
Molecular Transport	exocytosis by cells	1.10E-02	RAB5A,SGK1,SNCA	3
Cellular Assembly and Organization	polymerization of filaments	1.12E-02	CORO1A,RAC1,SGK1	3
Tissue Development	polymerization of filaments	1.12E-02	CORO1A,RAC1,SGK1	3
Cardiovascular System Development and Function	cardiac output	1.14E-02	MAPK1,MLYCD	2
Small Molecule Biochemistry	phosphorylation of L-threonine	1.14E-02	MAPK1,SGK1	2
Post-Translational Modification	phosphorylation of L-threonine	1.14E-02	MAPK1,SGK1	2
Amino Acid Metabolism	phosphorylation of L-threonine	1.14E-02	MAPK1,SGK1	2
Cancer	transformation of tumor cell lines	1.14E-02	RAC1,SDCBP	2
Neurological Disease	paralysis	1.15E-02	GJC2,LPIN1,SNCA	3
Cell Death and Survival	cell viability of tumor cell lines	1.17E-02	CTGF,DPP3,INPP5A,MRAS,MSH3,RAC1,SGK1,SNCA,TUSC2	9
Cell Death and Survival	cell survival	1.18E-02	CTGF,DPP3,GADD45B,Hmgn1,IL11RA,INPP5A,MAPK1,MRAS,MSH3,RAB5A,RAC1,SGK1,SNCA,TUSC2	14
Cell Morphology	morphology of fibroblasts	1.20E-02	MRAS,RAC1	2
Tissue Morphology	morphology of fibroblasts	1.20E-02	MRAS,RAC1	2
Connective Tissue Development and Function	morphology of fibroblasts	1.20E-02	MRAS,RAC1	2
Cellular Development	proliferation of breast cancer cell lines	1.23E-02	BCCIP,BIN1,CTGF,MAPK1,MRAS,RAC1	6
Cellular Growth and Proliferation	proliferation of breast cancer cell lines	1.23E-02	BCCIP,BIN1,CTGF,MAPK1,MRAS,RAC1	6
Cellular Growth and Proliferation	colony formation of lung cancer cell lines	1.26E-02	GADD45B,TUSC2	2
Connective Tissue Development and Function	cytostasis of fibroblast cell lines	1.26E-02	PRDX1,RAC1	2
Cellular Growth and Proliferation	cytostasis of fibroblast cell lines	1.26E-02	PRDX1,RAC1	2
Neurological Disease	demyelination of nerves	1.26E-02	ADAM22,GJC2	2
Cellular Assembly and Organization	transport of vesicles	1.27E-02	BIN1,OSBPL9,SNCA	3
Cell Death and Survival	apoptosis of melanoma cell lines	1.30E-02	MAPK1,PRDX1,RAC1	3
Tissue Development	abnormal morphology of bent fibula	1.31E-02	CTGF	1
Skeletal and Muscular System Development and Function	abnormal morphology of bent fibula	1.31E-02	CTGF	1
Embryonic Development	abnormal morphology of bent fibula	1.31E-02	CTGF	1
Connective Tissue Development and Function	abnormal morphology of bent fibula	1.31E-02	CTGF	1
Organ Morphology	abnormal morphology of bent fibula	1.31E-02	CTGF	1
Organ Development	abnormal morphology of bent fibula	1.31E-02	CTGF	1
Organismal Development	abnormal morphology of bent fibula	1.31E-02	CTGF	1
Cellular Development	allelic exclusion of T lymphocytes	1.31E-02	RAC1	1
Cellular Function and Maintenance	allelic exclusion of T lymphocytes	1.31E-02	RAC1	1
Hematological System Development and Function	allelic exclusion of T lymphocytes	1.31E-02	RAC1	1
Cell-mediated Immune Response	allelic exclusion of T lymphocytes	1.31E-02	RAC1	1
Hematopoiesis	allelic exclusion of T lymphocytes	1.31E-02	RAC1	1
Lymphoid Tissue Structure and Development	allelic exclusion of T lymphocytes	1.31E-02	RAC1	1
Cell Cycle	arrest in G2/M phase of bone marrow cells	1.31E-02	GADD45B	1
Cellular Development	arrest in proliferation of fibroblasts	1.31E-02	MAPK1	1
Connective Tissue Development and Function	arrest in proliferation of fibroblasts	1.31E-02	MAPK1	1
Cellular Growth and Proliferation	arrest in proliferation of fibroblasts	1.31E-02	MAPK1	1
Tissue Development	attachment of eye cell lines	1.31E-02	CTGF	1
Cell-To-Cell Signaling and Interaction	attachment of eye cell lines	1.31E-02	CTGF	1
Neurological Disease	autosomal dominant Parkinson's disease	1.31E-02	SNCA	1
Psychological Disorders	autosomal dominant Parkinson's disease	1.31E-02	SNCA	1
Skeletal and Muscular Disorders	autosomal dominant Parkinson's disease	1.31E-02	SNCA	1
Neurological Disease	cerebral edema	1.31E-02	DTNA	1
Organismal Injury and Abnormalities	cerebral edema	1.31E-02	DTNA	1
Nervous System Development and Function	communication of nervous tissue cell lines	1.31E-02	DTNA	1
Cell-To-Cell Signaling and Interaction	communication of nervous tissue cell lines	1.31E-02	DTNA	1
Cellular Growth and Proliferation	cytostasis of hepatoma cell lines	1.31E-02	TRIM33	1
Cell Death and Survival	degeneration of striatonigral neurons	1.31E-02	SNCA	1
Cellular Compromise	degeneration of striatonigral neurons	1.31E-02	SNCA	1
Cellular Assembly and Organization	delay in formation of actin stress fibers	1.31E-02	CTGF	1
Cellular Function and Maintenance	delay in formation of actin stress fibers	1.31E-02	CTGF	1
Tissue Development	delay in formation of actin stress fibers	1.31E-02	CTGF	1
Cellular Development	differentiation of bone cancer cell lines	1.31E-02	SNCA	1
Cellular Development	differentiation of osteochondrogenic precursors	1.31E-02	MAPK1	1
Cellular Compromise	disappearance of actin stress fibers	1.31E-02	RAC1	1
Cellular Compromise	disruption of microvascular endothelial cells	1.31E-02	CLDN5	1
Molecular Transport	distribution of protein	1.31E-02	MAPK1	1
Protein Trafficking	distribution of protein	1.31E-02	MAPK1	1
Nervous System Development and Function	excitation of hippocampal neurons	1.31E-02	SNCA	1
Cell-To-Cell Signaling and Interaction	excitation of hippocampal neurons	1.31E-02	SNCA	1
Cellular Growth and Proliferation	excitation of hippocampal neurons	1.31E-02	SNCA	1
Skeletal and Muscular System Development and Function	exit from cell cycle progression of muscle cell lines	1.31E-02	RAC1	1
Cell Cycle	exit from cell cycle progression of muscle cell lines	1.31E-02	RAC1	1
Tissue Development	formation of fetal membranes	1.31E-02	IL11RA	1
Embryonic Development	formation of fetal membranes	1.31E-02	IL11RA	1
Organismal Development	formation of fetal membranes	1.31E-02	IL11RA	1
Cellular Assembly and Organization	formation of fibrillar inclusions	1.31E-02	SNCA	1
Cellular Compromise	formation of fibrillar inclusions	1.31E-02	SNCA	1
Cellular Assembly and Organization	formation of intercellular channels	1.31E-02	GJC2	1
Tissue Development	formation of intercellular channels	1.31E-02	GJC2	1
Cell-To-Cell Signaling and Interaction	formation of intercellular channels	1.31E-02	GJC2	1
Cellular Assembly and Organization	formation of ruffled borders	1.31E-02	RAC1	1
Skeletal and Muscular System Development and Function	formation of ruffled borders	1.31E-02	RAC1	1
Cellular Assembly and Organization	growth of pseudopodia	1.31E-02	RAC1	1
Cellular Development	maturation of adipocytes	1.31E-02	LPIN1	1
Connective Tissue Development and Function	maturation of adipocytes	1.31E-02	LPIN1	1
Small Molecule Biochemistry	metabolism of cytosine	1.31E-02	MAPK1	1
Nucleic Acid Metabolism	metabolism of cytosine	1.31E-02	MAPK1	1
Small Molecule Biochemistry	metabolism of neutral lipid	1.31E-02	SNCA	1
Lipid Metabolism	metabolism of neutral lipid	1.31E-02	SNCA	1
Cellular Movement	migration of enterocytes	1.31E-02	RAC1	1
Cell Cycle	mitogenesis of mesangial cells	1.31E-02	MAPK1	1
Renal and Urological System Development and Function	mitogenesis of mesangial cells	1.31E-02	MAPK1	1
Cellular Assembly and Organization	nucleation of Actin	1.31E-02	CORO1A	1
Post-Translational Modification	nucleation of Actin	1.31E-02	CORO1A	1
Cell Signaling	nucleation of Actin	1.31E-02	CORO1A	1
Protein Synthesis	nucleation of Actin	1.31E-02	CORO1A	1
Cell Morphology	permeability of lung cell lines	1.31E-02	RAC1	1
Cellular Function and Maintenance	permeability of lung cell lines	1.31E-02	RAC1	1
Cell Death and Survival	permeability of lung cell lines	1.31E-02	RAC1	1
Cell Morphology	polarization of breast cancer cell lines	1.31E-02	RAC1	1
Cellular Assembly and Organization	projection of thalamocortical axons	1.31E-02	RAC1	1
Cell Morphology	projection of thalamocortical axons	1.31E-02	RAC1	1
Nervous System Development and Function	projection of thalamocortical axons	1.31E-02	RAC1	1
Molecular Transport	quantity of myristic acid	1.31E-02	LPIN1	1
Small Molecule Biochemistry	quantity of myristic acid	1.31E-02	LPIN1	1
Lipid Metabolism	quantity of myristic acid	1.31E-02	LPIN1	1
Cellular Function and Maintenance	regulation of lung cell lines	1.31E-02	RAC1	1
Cardiovascular System Development and Function	repolarization of heart	1.31E-02	SGK1	1
Cellular Assembly and Organization	restoration of peroxisomes	1.31E-02	PEX16	1
Cell Morphology	ruffling of kidney cell lines	1.31E-02	RAC1	1
Renal and Urological System Development and Function	ruffling of kidney cell lines	1.31E-02	RAC1	1
Cellular Assembly and Organization	size of excitatory synapses	1.31E-02	SNCA	1
Cell Morphology	size of excitatory synapses	1.31E-02	SNCA	1
Cell-To-Cell Signaling and Interaction	size of excitatory synapses	1.31E-02	SNCA	1
Cellular Assembly and Organization	size of vacuole	1.31E-02	RAB5A	1
Cell Morphology	size of vacuole	1.31E-02	RAB5A	1
Neurological Disease	sporadic Parkinson's disease	1.31E-02	SNCA	1
Psychological Disorders	sporadic Parkinson's disease	1.31E-02	SNCA	1
Skeletal and Muscular Disorders	sporadic Parkinson's disease	1.31E-02	SNCA	1
Cellular Assembly and Organization	stabilization of neuromuscular junctions	1.31E-02	DTNA	1
Nervous System Development and Function	stabilization of neuromuscular junctions	1.31E-02	DTNA	1
Skeletal and Muscular System Development and Function	stabilization of neuromuscular junctions	1.31E-02	DTNA	1
Cell-To-Cell Signaling and Interaction	stabilization of neuromuscular junctions	1.31E-02	DTNA	1
Behavior	sucrose preference	1.31E-02	MAPK1	1
Cell Death and Survival	survival of synovial fibroblasts	1.31E-02	RAC1	1
Connective Tissue Development and Function	survival of synovial fibroblasts	1.31E-02	RAC1	1
Cellular Development	transdifferentiation of stromal cells	1.31E-02	MAPK1	1
Connective Tissue Development and Function	transdifferentiation of stromal cells	1.31E-02	MAPK1	1
Molecular Transport	transport of L-triiodothyronine	1.31E-02	SLCO1C1	1
Small Molecule Biochemistry	transport of L-triiodothyronine	1.31E-02	SLCO1C1	1
Amino Acid Metabolism	transport of L-triiodothyronine	1.31E-02	SLCO1C1	1
Cellular Function and Maintenance	uptake of Salmonella enterica subsp. enterica serovar Typhimurium	1.31E-02	RAC1	1
Molecular Transport	uptake of bosentan	1.31E-02	SLCO1C1	1
Small Molecule Biochemistry	uptake of bosentan	1.31E-02	SLCO1C1	1
Nucleic Acid Metabolism	uptake of bosentan	1.31E-02	SLCO1C1	1
Drug Metabolism	uptake of bosentan	1.31E-02	SLCO1C1	1
Drug Metabolism	uptake of cerivastatin	1.31E-02	SLCO1C1	1
Cellular Assembly and Organization	binding of filaments	1.32E-02	FHL1,RAB5A	2
Organ Morphology	abnormal morphology of placental spongiotrophoblast layer	1.39E-02	EGLN1,IL11RA	2
Reproductive System Development and Function	abnormal morphology of placental spongiotrophoblast layer	1.39E-02	EGLN1,IL11RA	2
Organismal Injury and Abnormalities	damage of muscle	1.39E-02	CTGF,MAPK1	2
Skeletal and Muscular Disorders	damage of muscle	1.39E-02	CTGF,MAPK1	2
Cell Death and Survival	cell viability	1.46E-02	CTGF,DPP3,GADD45B,Hmgn1,IL11RA,INPP5A,MAPK1,MRAS,MSH3,RAC1,SGK1,SNCA,TUSC2	13
Cellular Assembly and Organization	formation of dendrites	1.50E-02	MRAS,RAC1,SGK1	3
Cell Morphology	formation of dendrites	1.50E-02	MRAS,RAC1,SGK1	3
Cellular Development	formation of dendrites	1.50E-02	MRAS,RAC1,SGK1	3
Cellular Function and Maintenance	formation of dendrites	1.50E-02	MRAS,RAC1,SGK1	3
Nervous System Development and Function	formation of dendrites	1.50E-02	MRAS,RAC1,SGK1	3
Tissue Development	formation of dendrites	1.50E-02	MRAS,RAC1,SGK1	3
Protein Synthesis	polymerization of protein	1.51E-02	ATL3,CORO1A,DCXR,NRXN1,RAC1	5
Cellular Assembly and Organization	polymerization of actin	1.59E-02	CORO1A,RAC1	2
Cellular Function and Maintenance	polymerization of actin	1.59E-02	CORO1A,RAC1	2
Protein Synthesis	polymerization of actin	1.59E-02	CORO1A,RAC1	2
Free Radical Scavenging	production of superoxide	1.60E-02	MTUS1,RAC1,TXN2	3
Cellular Movement	dissemination of cells	1.66E-02	CTGF,SDCBP	2
Nervous System Development and Function	synaptic transmission of synapse	1.66E-02	DTNA,SNCA	2
Cell-To-Cell Signaling and Interaction	synaptic transmission of synapse	1.66E-02	DTNA,SNCA	2
Inflammatory Response	degranulation of mast cells	1.67E-02	CORO1A,CORO1B,MAPK1	3
Cellular Compromise	degranulation of mast cells	1.67E-02	CORO1A,CORO1B,MAPK1	3
Hypersensitivity Response	degranulation of mast cells	1.67E-02	CORO1A,CORO1B,MAPK1	3
Tissue Development	abnormal morphology of bent ulna	1.74E-02	CTGF	1
Skeletal and Muscular System Development and Function	abnormal morphology of bent ulna	1.74E-02	CTGF	1
Embryonic Development	abnormal morphology of bent ulna	1.74E-02	CTGF	1
Connective Tissue Development and Function	abnormal morphology of bent ulna	1.74E-02	CTGF	1
Organ Morphology	abnormal morphology of bent ulna	1.74E-02	CTGF	1
Organ Development	abnormal morphology of bent ulna	1.74E-02	CTGF	1
Organismal Development	abnormal morphology of bent ulna	1.74E-02	CTGF	1
Nervous System Development and Function	angiogenesis of brain	1.74E-02	EGLN1	1
Tissue Development	angiogenesis of brain	1.74E-02	EGLN1	1
Embryonic Development	angiogenesis of brain	1.74E-02	EGLN1	1
Cardiovascular System Development and Function	angiogenesis of brain	1.74E-02	EGLN1	1
Organ Development	angiogenesis of brain	1.74E-02	EGLN1	1
Organismal Development	angiogenesis of brain	1.74E-02	EGLN1	1
Tissue Development	angiogenesis of heart	1.74E-02	EGLN1	1
Embryonic Development	angiogenesis of heart	1.74E-02	EGLN1	1
Cardiovascular System Development and Function	angiogenesis of heart	1.74E-02	EGLN1	1
Organ Development	angiogenesis of heart	1.74E-02	EGLN1	1
Organismal Development	angiogenesis of heart	1.74E-02	EGLN1	1
Hematological Disease	anisocytosis of red blood cells	1.74E-02	RAC1	1
Cell Death and Survival	anoikis of RPE cells	1.74E-02	MAPK1	1
Cell Death and Survival	anoikis of cervical cancer cell lines	1.74E-02	MAPK1	1
Cell Death and Survival	apoptosis of epiblast cells	1.74E-02	RAC1	1
Embryonic Development	apoptosis of epiblast cells	1.74E-02	RAC1	1
Cellular Assembly and Organization	assembly of phagolysosome	1.74E-02	CORO1A	1
Organismal Injury and Abnormalities	atrophy of cerebellum	1.74E-02	SNCA	1
Organ Morphology	atrophy of cerebellum	1.74E-02	SNCA	1
Cell-To-Cell Signaling and Interaction	breakdown of adherens junctions	1.74E-02	RAC1	1
Cellular Compromise	breakdown of adherens junctions	1.74E-02	RAC1	1
Cell Death and Survival	cell death of retinal rods	1.74E-02	RAC1	1
Cell-To-Cell Signaling and Interaction	communication of endothelial cell lines	1.74E-02	DTNA	1
Cardiovascular System Development and Function	communication of endothelial cell lines	1.74E-02	DTNA	1
Cell-To-Cell Signaling and Interaction	communication of neuroglia	1.74E-02	DTNA	1
Skeletal and Muscular System Development and Function	contact growth inhibition of muscle cell lines	1.74E-02	RAC1	1
Cell-To-Cell Signaling and Interaction	contact growth inhibition of muscle cell lines	1.74E-02	RAC1	1
Cellular Growth and Proliferation	contact growth inhibition of muscle cell lines	1.74E-02	RAC1	1
Cell Cycle	contact growth inhibition of muscle cell lines	1.74E-02	RAC1	1
Cell-To-Cell Signaling and Interaction	contact growth inhibition of vascular endothelial cells	1.74E-02	RAC1	1
Cellular Growth and Proliferation	contact growth inhibition of vascular endothelial cells	1.74E-02	RAC1	1
Cell Cycle	contact growth inhibition of vascular endothelial cells	1.74E-02	RAC1	1
Cardiovascular System Development and Function	contact growth inhibition of vascular endothelial cells	1.74E-02	RAC1	1
Connective Tissue Disorders	degeneration of lumbar intervertebral disc	1.74E-02	EGLN1	1
Skeletal and Muscular Disorders	degeneration of lumbar intervertebral disc	1.74E-02	EGLN1	1
Inflammatory Disease	degeneration of lumbar intervertebral disc	1.74E-02	EGLN1	1
Cellular Development	differentiation of cartilage tissue	1.74E-02	MAPK1	1
Tissue Development	differentiation of cartilage tissue	1.74E-02	MAPK1	1
Skeletal and Muscular System Development and Function	differentiation of cartilage tissue	1.74E-02	MAPK1	1
Connective Tissue Development and Function	differentiation of cartilage tissue	1.74E-02	MAPK1	1
Cellular Development	differentiation of enterocytes	1.74E-02	RAC1	1
Digestive System Development and Function	differentiation of enterocytes	1.74E-02	RAC1	1
Cellular Development	differentiation of spermatogonia	1.74E-02	TSC22D3	1
Reproductive System Development and Function	differentiation of spermatogonia	1.74E-02	TSC22D3	1
Cellular Compromise	disorganization of myofibrils	1.74E-02	BIN1	1
Neurological Disease	dystrophy of axons	1.74E-02	SNCA	1
Developmental Disorder	dystrophy of axons	1.74E-02	SNCA	1
Cellular Function and Maintenance	efflux of K+	1.74E-02	MAPK1	1
Molecular Transport	efflux of K+	1.74E-02	MAPK1	1
Molecular Transport	efflux of levothyroxine	1.74E-02	SLCO1C1	1
Small Molecule Biochemistry	efflux of levothyroxine	1.74E-02	SLCO1C1	1
Drug Metabolism	efflux of levothyroxine	1.74E-02	SLCO1C1	1
Amino Acid Metabolism	efflux of levothyroxine	1.74E-02	SLCO1C1	1
Cellular Development	expansion of pheochromocytoma cell lines	1.74E-02	RAC1	1
Cellular Growth and Proliferation	expansion of pheochromocytoma cell lines	1.74E-02	RAC1	1
Nervous System Development and Function	firing of Purkinje cells	1.74E-02	INPP5A	1
Cell-To-Cell Signaling and Interaction	firing of Purkinje cells	1.74E-02	INPP5A	1
Cellular Assembly and Organization	formation of Lewy bodies	1.74E-02	SNCA	1
Cellular Compromise	formation of Lewy bodies	1.74E-02	SNCA	1
Cellular Assembly and Organization	formation of astrocyte projections	1.74E-02	RAC1	1
Cell Morphology	formation of astrocyte projections	1.74E-02	RAC1	1
Cellular Development	formation of astrocyte projections	1.74E-02	RAC1	1
Cellular Function and Maintenance	formation of astrocyte projections	1.74E-02	RAC1	1
Nervous System Development and Function	formation of astrocyte projections	1.74E-02	RAC1	1
Cellular Assembly and Organization	formation of axon-like process	1.74E-02	RAC1	1
Cell Morphology	formation of axon-like process	1.74E-02	RAC1	1
Cellular Function and Maintenance	formation of axon-like process	1.74E-02	RAC1	1
Cellular Assembly and Organization	formation of macropinosomes	1.74E-02	RAC1	1
Cellular Function and Maintenance	formation of macropinosomes	1.74E-02	RAC1	1
Cellular Assembly and Organization	formation of peroxisome membrane	1.74E-02	PEX16	1
Cellular Function and Maintenance	formation of peroxisome membrane	1.74E-02	PEX16	1
Cellular Assembly and Organization	generation of filament barbed ends	1.74E-02	RAC1	1
Organismal Development	growth of Influenza B virus	1.74E-02	MAPK1	1
Endocrine System Disorders	insulin resistance of muscle	1.74E-02	MLYCD	1
Metabolic Disease	insulin resistance of muscle	1.74E-02	MLYCD	1
Skeletal and Muscular Disorders	insulin resistance of muscle	1.74E-02	MLYCD	1
Cancer	invasion of adenocarcinoma cells	1.74E-02	MAPK1	1
Cellular Movement	invasion of adenocarcinoma cells	1.74E-02	MAPK1	1
Tumor Morphology	invasion of adenocarcinoma cells	1.74E-02	MAPK1	1
Cellular Movement	invasion of intestinal cell lines	1.74E-02	RAC1	1
Tissue Morphology	lack of ectoplacental cone	1.74E-02	MAPK1	1
Nervous System Development and Function	lack of optic nerve	1.74E-02	GJC2	1
Tissue Morphology	lack of optic nerve	1.74E-02	GJC2	1
Nervous System Development and Function	long-term potentiation of spiny neurons	1.74E-02	MAPK1	1
Cell-To-Cell Signaling and Interaction	long-term potentiation of spiny neurons	1.74E-02	MAPK1	1
Cellular Movement	migration of squamous carcinoma cells	1.74E-02	RAC1	1
Cellular Assembly and Organization	regulation of focal adhesions	1.74E-02	RAC1	1
Cellular Function and Maintenance	regulation of focal adhesions	1.74E-02	RAC1	1
Tissue Development	regulation of focal adhesions	1.74E-02	RAC1	1
Cell-To-Cell Signaling and Interaction	regulation of focal adhesions	1.74E-02	RAC1	1
Molecular Transport	release of guanosine 5'-O-(3-thiotriphosphate)	1.74E-02	RAC1	1
Small Molecule Biochemistry	release of guanosine 5'-O-(3-thiotriphosphate)	1.74E-02	RAC1	1
Nucleic Acid Metabolism	release of guanosine 5'-O-(3-thiotriphosphate)	1.74E-02	RAC1	1
Cell Signaling	release of guanosine 5'-O-(3-thiotriphosphate)	1.74E-02	RAC1	1
Cell Morphology	ruffling of macrophage cancer cell lines	1.74E-02	RAC1	1
Cellular Movement	scattering of pancreatic cancer cell lines	1.74E-02	RAC1	1
Gene Expression	transcription of mitochondrial DNA	1.74E-02	TFB2M	1
Cancer	transformation of thyroid cells	1.74E-02	RAC1	1
Molecular Transport	uptake of levothyroxine	1.74E-02	SLCO1C1	1
Small Molecule Biochemistry	uptake of levothyroxine	1.74E-02	SLCO1C1	1
Drug Metabolism	uptake of levothyroxine	1.74E-02	SLCO1C1	1
Amino Acid Metabolism	uptake of levothyroxine	1.74E-02	SLCO1C1	1
Neurological Disease	neuromuscular disease	1.82E-02	ATP6AP2,CTGF,DTNA,EGLN1,RAB5A,SCOC,SGK1,SNCA,TSC22D3,UNC13C	10
Skeletal and Muscular Disorders	neuromuscular disease	1.82E-02	ATP6AP2,CTGF,DTNA,EGLN1,RAB5A,SCOC,SGK1,SNCA,TSC22D3,UNC13C	10
Cellular Development	differentiation of natural killer cells	1.87E-02	IL11RA,TUSC2	2
Cellular Function and Maintenance	differentiation of natural killer cells	1.87E-02	IL11RA,TUSC2	2
Hematological System Development and Function	differentiation of natural killer cells	1.87E-02	IL11RA,TUSC2	2
Cell-mediated Immune Response	differentiation of natural killer cells	1.87E-02	IL11RA,TUSC2	2
Hematopoiesis	differentiation of natural killer cells	1.87E-02	IL11RA,TUSC2	2
Lymphoid Tissue Structure and Development	differentiation of natural killer cells	1.87E-02	IL11RA,TUSC2	2
Cell Death and Survival	cytotoxicity of cells	1.91E-02	MAPK1,RAC1,SGK1,SNCA	4
Cancer	tumorigenesis of malignant tumor	1.94E-02	DTNA,Hmgn1,MSH3,PRDX1,TUSC2	5
Cellular Compromise	oxidative stress response of cells	1.94E-02	PRDX1,SNCA	2
Cell Death and Survival	apoptosis of epithelial cell lines	2.01E-02	MAPK1,RAC1,SGK1,SNCA	4
Cellular Assembly and Organization	formation of actin stress fibers	2.01E-02	CTGF,MAPK1,RAC1,RHOD	4
Cellular Function and Maintenance	formation of actin stress fibers	2.01E-02	CTGF,MAPK1,RAC1,RHOD	4
Tissue Development	formation of actin stress fibers	2.01E-02	CTGF,MAPK1,RAC1,RHOD	4
Tissue Development	adhesion of fibroblast cell lines	2.02E-02	CTGF,RAC1	2
Cell-To-Cell Signaling and Interaction	adhesion of fibroblast cell lines	2.02E-02	CTGF,RAC1	2
Connective Tissue Development and Function	adhesion of fibroblast cell lines	2.02E-02	CTGF,RAC1	2
Cell Death and Survival	cell viability of brain cancer cell lines	2.02E-02	RAC1,TUSC2	2
Cell Death and Survival	cell viability of neuroblastoma cell lines	2.02E-02	DPP3,SNCA	2
Cellular Assembly and Organization	formation of focal adhesions	2.05E-02	CTGF,RAC1,RHOD	3
Cellular Function and Maintenance	formation of focal adhesions	2.05E-02	CTGF,RAC1,RHOD	3
Tissue Development	formation of focal adhesions	2.05E-02	CTGF,RAC1,RHOD	3
Cell-To-Cell Signaling and Interaction	formation of focal adhesions	2.05E-02	CTGF,RAC1,RHOD	3
Cellular Assembly and Organization	formation of cellular membrane	2.16E-02	CLDN5,NRXN1,PEX16,SDCBP	4
Skeletal and Muscular System Development and Function	abnormal morphology of appendicular skeleton	2.17E-02	CTGF	1
Tissue Morphology	abnormal morphology of descending thoracic aorta	2.17E-02	MKL2	1
Cardiovascular System Development and Function	abnormal morphology of descending thoracic aorta	2.17E-02	MKL2	1
Organismal Development	abnormal morphology of descending thoracic aorta	2.17E-02	MKL2	1
Cell Morphology	abnormal morphology of dopaminergic neurons	2.17E-02	SNCA	1
Nervous System Development and Function	abnormal morphology of dopaminergic neurons	2.17E-02	SNCA	1
Tissue Morphology	abnormal morphology of dopaminergic neurons	2.17E-02	SNCA	1
Cellular Assembly and Organization	activation of lamellipodia	2.17E-02	RAC1	1
Tissue Development	adhesion of kidney cancer cell lines	2.17E-02	RAC1	1
Cell-To-Cell Signaling and Interaction	adhesion of kidney cancer cell lines	2.17E-02	RAC1	1
Cell Death and Survival	apoptosis of chronic myelogenous leukemia cells	2.17E-02	MAPK1	1
Tumor Morphology	apoptosis of chronic myelogenous leukemia cells	2.17E-02	MAPK1	1
Tissue Development	attachment of epithelial cell lines	2.17E-02	CTGF	1
Cell-To-Cell Signaling and Interaction	attachment of epithelial cell lines	2.17E-02	CTGF	1
Hair and Skin Development and Function	attachment of epithelial cell lines	2.17E-02	CTGF	1
Cell Morphology	cell flattening of fibroblast cell lines	2.17E-02	RAC1	1
Connective Tissue Development and Function	cell flattening of fibroblast cell lines	2.17E-02	RAC1	1
Tissue Development	cell-cell contact of endothelial cells	2.17E-02	RAC1	1
Cell-To-Cell Signaling and Interaction	cell-cell contact of endothelial cells	2.17E-02	RAC1	1
Cardiovascular System Development and Function	cell-cell contact of endothelial cells	2.17E-02	RAC1	1
Tissue Morphology	diameter of arteriole	2.17E-02	RAC1	1
Cardiovascular System Development and Function	diameter of arteriole	2.17E-02	RAC1	1
Cellular Assembly and Organization	disruption of lipid bilayer	2.17E-02	SNCA	1
Cellular Compromise	disruption of lipid bilayer	2.17E-02	SNCA	1
Cellular Assembly and Organization	distribution of granules	2.17E-02	MKL2	1
Cell Morphology	fluidity of plasma membrane	2.17E-02	SNCA	1
Ophthalmic Disease	follicular trachoma	2.17E-02	CTGF	1
Infectious Disease	follicular trachoma	2.17E-02	CTGF	1
Post-Translational Modification	geranylgeranylation of protein	2.17E-02	RABGGTB	1
Organismal Injury and Abnormalities	hereditary lymphedema	2.17E-02	GJC2	1
Hereditary Disorder	hereditary lymphedema	2.17E-02	GJC2	1
Immunological Disease	hereditary lymphedema	2.17E-02	GJC2	1
Organismal Injury and Abnormalities	injury of cardiomyocytes	2.17E-02	MAPK1	1
Cardiovascular Disease	injury of cardiomyocytes	2.17E-02	MAPK1	1
Cellular Compromise	injury of cardiomyocytes	2.17E-02	MAPK1	1
Skeletal and Muscular Disorders	injury of cardiomyocytes	2.17E-02	MAPK1	1
Gastrointestinal Disease	intrahepatic cholestasis of pregnancy	2.17E-02	SLCO1C1	1
Hepatic System Disease	intrahepatic cholestasis of pregnancy	2.17E-02	SLCO1C1	1
Cell Morphology	mass of cells	2.17E-02	PRDX1	1
Cell Cycle	mitogenesis of epithelial tissue	2.17E-02	MAPK1	1
Organ Morphology	modification of skeletal muscle	2.17E-02	MAPK1	1
Tissue Morphology	permeability of capillary vessel	2.17E-02	DTNA	1
Cardiovascular System Development and Function	permeability of capillary vessel	2.17E-02	DTNA	1
Free Radical Scavenging	production of lipid peroxide	2.17E-02	RAC1	1
Small Molecule Biochemistry	production of lipid peroxide	2.17E-02	RAC1	1
Lipid Metabolism	production of lipid peroxide	2.17E-02	RAC1	1
Cellular Assembly and Organization	quantity of axon terminals	2.17E-02	RAC1	1
Nervous System Development and Function	quantity of axon terminals	2.17E-02	RAC1	1
Cellular Assembly and Organization	quantity of focal complexes	2.17E-02	CTGF	1
Molecular Transport	quantity of linoleic acid	2.17E-02	LPIN1	1
Small Molecule Biochemistry	quantity of linoleic acid	2.17E-02	LPIN1	1
Lipid Metabolism	quantity of linoleic acid	2.17E-02	LPIN1	1
Tissue Morphology	quantity of myeloma cell lines	2.17E-02	SGK1	1
Molecular Transport	quantity of phosphatidylglycerol	2.17E-02	SNCA	1
Small Molecule Biochemistry	quantity of phosphatidylglycerol	2.17E-02	SNCA	1
Lipid Metabolism	quantity of phosphatidylglycerol	2.17E-02	SNCA	1
Carbohydrate Metabolism	quantity of phosphatidylglycerol	2.17E-02	SNCA	1
Cellular Assembly and Organization	quantity of presynaptic terminals	2.17E-02	SNCA	1
Nervous System Development and Function	quantity of presynaptic terminals	2.17E-02	SNCA	1
Organ Morphology	remodeling of lung	2.17E-02	IL11RA	1
Organ Development	remodeling of lung	2.17E-02	IL11RA	1
Respiratory System Development and Function	remodeling of lung	2.17E-02	IL11RA	1
Cellular Assembly and Organization	reorganization of focal adhesions	2.17E-02	RHOD	1
Cell Morphology	reorganization of focal adhesions	2.17E-02	RHOD	1
Cellular Function and Maintenance	reorganization of focal adhesions	2.17E-02	RHOD	1
Tissue Development	reorganization of focal adhesions	2.17E-02	RHOD	1
Cell-To-Cell Signaling and Interaction	reorganization of focal adhesions	2.17E-02	RHOD	1
Cellular Development	senescence of melanocytes	2.17E-02	TSC22D1	1
Cell Cycle	senescence of melanocytes	2.17E-02	TSC22D1	1
Neurological Disease	sensorimotor impairment	2.17E-02	SNCA	1
Skeletal and Muscular Disorders	sensorimotor impairment	2.17E-02	SNCA	1
Hematological Disease	thrombosis of glomerular capillary	2.17E-02	TUSC2	1
Cardiovascular Disease	thrombosis of glomerular capillary	2.17E-02	TUSC2	1
Cellular Movement	trafficking of prostate cancer cell lines	2.17E-02	RAC1	1
Cellular Development	transdifferentiation of myofibroblasts	2.17E-02	MAPK1	1
Skeletal and Muscular System Development and Function	transdifferentiation of myofibroblasts	2.17E-02	MAPK1	1
Molecular Transport	transport of levothyroxine	2.17E-02	SLCO1C1	1
Small Molecule Biochemistry	transport of levothyroxine	2.17E-02	SLCO1C1	1
Drug Metabolism	transport of levothyroxine	2.17E-02	SLCO1C1	1
Amino Acid Metabolism	transport of levothyroxine	2.17E-02	SLCO1C1	1
Small Molecule Biochemistry	uptake of fexofenadine	2.17E-02	SLCO1C1	1
Cell Death and Survival	activation-induced cell death of lymphocytes	2.17E-02	GADD45B,RAC1	2
Cellular Growth and Proliferation	proliferation of hematopoietic cell lines	2.18E-02	GADD45B,MAPK1,MRAS,TSC22D3	4
Tissue Morphology	quantity of tumor cell lines	2.26E-02	MAPK1,RAC1,SGK1	3
Neurological Disease	Parkinson's disease	2.27E-02	EGLN1,SGK1,SNCA,UNC13C	4
Psychological Disorders	Parkinson's disease	2.27E-02	EGLN1,SGK1,SNCA,UNC13C	4
Skeletal and Muscular Disorders	Parkinson's disease	2.27E-02	EGLN1,SGK1,SNCA,UNC13C	4
Skeletal and Muscular System Development and Function	migration of smooth muscle cells	2.30E-02	FHL1,MAPK1,RAC1	3
Cellular Movement	migration of smooth muscle cells	2.30E-02	FHL1,MAPK1,RAC1	3
Nervous System Development and Function	long-term memory	2.33E-02	MAPK1,SGK1	2
Behavior	long-term memory	2.33E-02	MAPK1,SGK1	2
Cellular Movement	infiltration by antigen presenting cells	2.35E-02	CTGF,EGLN1,IL11RA	3
Hematological System Development and Function	infiltration by antigen presenting cells	2.35E-02	CTGF,EGLN1,IL11RA	3
Immune Cell Trafficking	infiltration by antigen presenting cells	2.35E-02	CTGF,EGLN1,IL11RA	3
Cellular Function and Maintenance	phagocytosis of blood cells	2.39E-02	BIN1,CORO1A,RAC1	3
Inflammatory Response	phagocytosis of blood cells	2.39E-02	BIN1,CORO1A,RAC1	3
Cell-To-Cell Signaling and Interaction	phagocytosis of blood cells	2.39E-02	BIN1,CORO1A,RAC1	3
Tissue Development	development of ventricular septum	2.41E-02	EGLN1,MKL2	2
Embryonic Development	development of ventricular septum	2.41E-02	EGLN1,MKL2	2
Cardiovascular System Development and Function	development of ventricular septum	2.41E-02	EGLN1,MKL2	2
Organ Development	development of ventricular septum	2.41E-02	EGLN1,MKL2	2
Organismal Development	development of ventricular septum	2.41E-02	EGLN1,MKL2	2
Cell Signaling	Ras protein signal transduction	2.58E-02	MRAS,SDCBP	2
Cell Death and Survival	apoptosis of breast cell lines	2.58E-02	MAPK1,SGK1	2
Cellular Assembly and Organization	quantity of actin stress fibers	2.58E-02	MRAS,RAC1	2
Tissue Development	quantity of actin stress fibers	2.58E-02	MRAS,RAC1	2
Cell-To-Cell Signaling and Interaction	quantity of actin stress fibers	2.58E-02	MRAS,RAC1	2
Cardiovascular Disease	cardiomyopathy of heart ventricle	2.60E-02	BIN1	1
Cell Morphology	cell spreading of vascular smooth muscle cells	2.60E-02	RAC1	1
Skeletal and Muscular System Development and Function	cell spreading of vascular smooth muscle cells	2.60E-02	RAC1	1
Psychological Disorders	cigarette habituation susceptibility syndrome	2.60E-02	NRXN1	1
Cell Morphology	collapse of cytoskeleton	2.60E-02	RHOD	1
Cellular Compromise	collapse of cytoskeleton	2.60E-02	RHOD	1
Molecular Transport	concentration of palmitic acid	2.60E-02	LPIN1	1
Small Molecule Biochemistry	concentration of palmitic acid	2.60E-02	LPIN1	1
Lipid Metabolism	concentration of palmitic acid	2.60E-02	LPIN1	1
Cell-To-Cell Signaling and Interaction	conjugation of lymphoma cell lines	2.60E-02	RAC1	1
Organismal Injury and Abnormalities	cytosis of red blood cells	2.60E-02	RAC1	1
Hematological Disease	cytosis of red blood cells	2.60E-02	RAC1	1
Neurological Disease	damage of blood-brain barrier	2.60E-02	DTNA	1
Organismal Injury and Abnormalities	damage of blood-brain barrier	2.60E-02	DTNA	1
Cell Morphology	deformability of red blood cells	2.60E-02	RAC1	1
Cellular Compromise	deformability of red blood cells	2.60E-02	RAC1	1
Molecular Transport	deposition of cholesterol	2.60E-02	Fcrls	1
Small Molecule Biochemistry	deposition of cholesterol	2.60E-02	Fcrls	1
Lipid Metabolism	deposition of cholesterol	2.60E-02	Fcrls	1
Cellular Function and Maintenance	efflux of Na+	2.60E-02	SGK1	1
Molecular Transport	efflux of Na+	2.60E-02	SGK1	1
Cell Morphology	elongation of fibroblast cell lines	2.60E-02	RAC1	1
Connective Tissue Development and Function	elongation of fibroblast cell lines	2.60E-02	RAC1	1
Cell-To-Cell Signaling and Interaction	excretion of norepinephrine	2.60E-02	RAC1	1
Molecular Transport	excretion of norepinephrine	2.60E-02	RAC1	1
Small Molecule Biochemistry	excretion of norepinephrine	2.60E-02	RAC1	1
Drug Metabolism	excretion of norepinephrine	2.60E-02	RAC1	1
Nervous System Development and Function	firing of dopaminergic neurons	2.60E-02	MAPK1	1
Cell-To-Cell Signaling and Interaction	firing of dopaminergic neurons	2.60E-02	MAPK1	1
Cellular Development	formation of myofibroblasts	2.60E-02	RAC1	1
Tissue Development	formation of myofibroblasts	2.60E-02	RAC1	1
Skeletal and Muscular System Development and Function	formation of myofibroblasts	2.60E-02	RAC1	1
Embryonic Development	formation of myofibroblasts	2.60E-02	RAC1	1
Cellular Growth and Proliferation	formation of myofibroblasts	2.60E-02	RAC1	1
Organ Development	formation of myofibroblasts	2.60E-02	RAC1	1
Organismal Development	formation of myofibroblasts	2.60E-02	RAC1	1
Cellular Assembly and Organization	function of cytoskeleton	2.60E-02	RAC1	1
Cellular Function and Maintenance	function of cytoskeleton	2.60E-02	RAC1	1
Cellular Assembly and Organization	induction of lamellipodia	2.60E-02	RAC1	1
Cellular Assembly and Organization	induction of membrane ruffles	2.60E-02	RAC1	1
Infectious Disease	infection by vaccinia virus	2.60E-02	RAC1	1
Cell Morphology	macroautophagy of tumor cell lines	2.60E-02	SNCA	1
Cellular Function and Maintenance	macroautophagy of tumor cell lines	2.60E-02	SNCA	1
Cell Cycle	mitogenesis of melanoma cell lines	2.60E-02	TRIM33	1
Molecular Transport	mobilization of triacylglycerol	2.60E-02	LPIN1	1
Small Molecule Biochemistry	mobilization of triacylglycerol	2.60E-02	LPIN1	1
Lipid Metabolism	mobilization of triacylglycerol	2.60E-02	LPIN1	1
Nervous System Development and Function	paired-pulse inhibition	2.60E-02	NRXN1	1
Cell-To-Cell Signaling and Interaction	paired-pulse inhibition	2.60E-02	NRXN1	1
Molecular Transport	release of prostaglandin D2	2.60E-02	LPIN1	1
Small Molecule Biochemistry	release of prostaglandin D2	2.60E-02	LPIN1	1
Lipid Metabolism	release of prostaglandin D2	2.60E-02	LPIN1	1
Connective Tissue Development and Function	sensitivity of fibroblasts	2.60E-02	Hmgn1	1
Cellular Response to Therapeutics	sensitivity of fibroblasts	2.60E-02	Hmgn1	1
Small Molecule Biochemistry	storage of fat	2.60E-02	LPIN1	1
Lipid Metabolism	storage of fat	2.60E-02	LPIN1	1
Molecular Transport	uptake of L-triiodothyronine	2.60E-02	SLCO1C1	1
Small Molecule Biochemistry	uptake of L-triiodothyronine	2.60E-02	SLCO1C1	1
Amino Acid Metabolism	uptake of L-triiodothyronine	2.60E-02	SLCO1C1	1
Cell Morphology	volume of neurons	2.60E-02	MAPK1	1
Nervous System Development and Function	volume of neurons	2.60E-02	MAPK1	1
Tissue Morphology	volume of neurons	2.60E-02	MAPK1	1
Small Molecule Biochemistry	metabolism of phospholipid	2.65E-02	LPIN1,MAPK1,RAC1,SNCA	4
Lipid Metabolism	metabolism of phospholipid	2.65E-02	LPIN1,MAPK1,RAC1,SNCA	4
Cellular Response to Therapeutics	sensitivity of cells	2.66E-02	Hmgn1,PRDX1,SNCA	3
Tissue Morphology	quantity of reticulocytes	2.66E-02	PRDX1,RAC1	2
Hematological System Development and Function	quantity of reticulocytes	2.66E-02	PRDX1,RAC1	2
Hematopoiesis	quantity of reticulocytes	2.66E-02	PRDX1,RAC1	2
Cell Death and Survival	cell death of motor neurons	2.75E-02	RAC1,SNCA	2
Tissue Development	development of cardiac muscle	2.75E-02	EGLN1,MKL2	2
Skeletal and Muscular System Development and Function	development of cardiac muscle	2.75E-02	EGLN1,MKL2	2
Embryonic Development	development of cardiac muscle	2.75E-02	EGLN1,MKL2	2
Cardiovascular System Development and Function	development of cardiac muscle	2.75E-02	EGLN1,MKL2	2
Organ Development	development of cardiac muscle	2.75E-02	EGLN1,MKL2	2
Organismal Development	development of cardiac muscle	2.75E-02	EGLN1,MKL2	2
Cell Morphology	morphology of synapse	2.75E-02	DTNA,SNCA	2
Nervous System Development and Function	morphology of synapse	2.75E-02	DTNA,SNCA	2
Tissue Morphology	morphology of synapse	2.75E-02	DTNA,SNCA	2
Cell-To-Cell Signaling and Interaction	morphology of synapse	2.75E-02	DTNA,SNCA	2
Cell Death and Survival	cell death of retinal cells	2.84E-02	MAPK1,RAC1	2
Cell Morphology	shape change of kidney cell lines	2.84E-02	MAPK1,RAC1	2
Renal and Urological System Development and Function	shape change of kidney cell lines	2.84E-02	MAPK1,RAC1	2
Cellular Assembly and Organization	growth of neurites	2.86E-02	CORO1B,MAPK1,MRAS,NRXN1,RAC1,SGK1	6
Nervous System Development and Function	growth of neurites	2.86E-02	CORO1B,MAPK1,MRAS,NRXN1,RAC1,SGK1	6
Cellular Assembly and Organization	growth of dendrites	2.93E-02	RAC1,SGK1	2
Cell Morphology	growth of dendrites	2.93E-02	RAC1,SGK1	2
Cellular Development	growth of dendrites	2.93E-02	RAC1,SGK1	2
Cellular Function and Maintenance	growth of dendrites	2.93E-02	RAC1,SGK1	2
Nervous System Development and Function	growth of dendrites	2.93E-02	RAC1,SGK1	2
Tissue Development	growth of dendrites	2.93E-02	RAC1,SGK1	2
Embryonic Development	growth of dendrites	2.93E-02	RAC1,SGK1	2
Cellular Function and Maintenance	phagocytosis of cells	2.99E-02	BIN1,CORO1A,MAPK1,RAC1	4
Inflammatory Response	phagocytosis of cells	2.99E-02	BIN1,CORO1A,MAPK1,RAC1	4
Cell-To-Cell Signaling and Interaction	phagocytosis of cells	2.99E-02	BIN1,CORO1A,MAPK1,RAC1	4
Cellular Growth and Proliferation	proliferation of cells	2.99E-02	BCCIP,BIN1,CORO1A,CTGF,EGLN1,FHL1,GADD45B,Hmgn1,IL11RA,LPIN1,MAPK1,MRAS,MSH3,MTUS1,PRDX1,RAC1,RHOD,SDCBP,SGK1,SNCA,TLE6,TRIM33,TSC22D1,TSC22D3,TUSC2,TXN2,WFDC1	27
Organ Morphology	abnormal morphology of ventricular septum	3.01E-02	BIN1,EGLN1	2
Cardiovascular System Development and Function	abnormal morphology of ventricular septum	3.01E-02	BIN1,EGLN1	2
Connective Tissue Development and Function	G2/M phase of fibroblasts	3.02E-02	Hmgn1	1
Cell Cycle	G2/M phase of fibroblasts	3.02E-02	Hmgn1	1
Connective Tissue Development and Function	G2/M phase transition of fibroblast cell lines	3.02E-02	RAC1	1
Cell Cycle	G2/M phase transition of fibroblast cell lines	3.02E-02	RAC1	1
Tissue Development	aggregation of B-lymphocyte derived cell lines	3.02E-02	MRAS	1
Cell-To-Cell Signaling and Interaction	aggregation of B-lymphocyte derived cell lines	3.02E-02	MRAS	1
Hematological System Development and Function	aggregation of B-lymphocyte derived cell lines	3.02E-02	MRAS	1
Immune Cell Trafficking	aggregation of B-lymphocyte derived cell lines	3.02E-02	MRAS	1
Cell Death and Survival	anoikis of kidney cell lines	3.02E-02	RAC1	1
Cell Death and Survival	apoptosis of dopaminergic neurons	3.02E-02	SNCA	1
Cell Death and Survival	apoptosis of osteocytes	3.02E-02	MAPK1	1
Cell Death and Survival	apoptosis of seminiferous tubule cells	3.02E-02	TSC22D3	1
Skeletal and Muscular System Development and Function	arrest in cell cycle progression of muscle cell lines	3.02E-02	RAC1	1
Cell Cycle	arrest in cell cycle progression of muscle cell lines	3.02E-02	RAC1	1
Cell Cycle	arrest in cleavage of cells	3.02E-02	RHOD	1
Cellular Assembly and Organization	binding of actin cytoskeleton	3.02E-02	RAC1	1
Molecular Transport	concentration of docosahexaenoic acid	3.02E-02	SNCA	1
Small Molecule Biochemistry	concentration of docosahexaenoic acid	3.02E-02	SNCA	1
Lipid Metabolism	concentration of docosahexaenoic acid	3.02E-02	SNCA	1
Cellular Development	development of mesenchymal stem cells	3.02E-02	TSC22D3	1
Tissue Development	development of mesenchymal stem cells	3.02E-02	TSC22D3	1
Embryonic Development	development of mesenchymal stem cells	3.02E-02	TSC22D3	1
Organ Development	development of mesenchymal stem cells	3.02E-02	TSC22D3	1
Organismal Development	development of mesenchymal stem cells	3.02E-02	TSC22D3	1
Lymphoid Tissue Structure and Development	development of mesenchymal stem cells	3.02E-02	TSC22D3	1
Cardiovascular Disease	diastolic heart failure	3.02E-02	CTGF	1
Tissue Development	dissociation of kidney cell lines	3.02E-02	RAC1	1
Cell-To-Cell Signaling and Interaction	dissociation of kidney cell lines	3.02E-02	RAC1	1
Renal and Urological System Development and Function	dissociation of kidney cell lines	3.02E-02	RAC1	1
Cellular Assembly and Organization	formation of clathrin-coated vesicles	3.02E-02	BIN1	1
Cellular Function and Maintenance	formation of clathrin-coated vesicles	3.02E-02	BIN1	1
Cellular Assembly and Organization	formation of myosin filaments	3.02E-02	FHL1	1
Cellular Function and Maintenance	formation of myosin filaments	3.02E-02	FHL1	1
Tissue Development	formation of myosin filaments	3.02E-02	FHL1	1
Skeletal and Muscular System Development and Function	formation of myosin filaments	3.02E-02	FHL1	1
Cellular Assembly and Organization	formation of neurite branches	3.02E-02	RAC1	1
Nervous System Development and Function	formation of neurite branches	3.02E-02	RAC1	1
Tissue Development	formation of primitive endoderm	3.02E-02	RAC1	1
Embryonic Development	formation of primitive endoderm	3.02E-02	RAC1	1
Organismal Development	formation of primitive endoderm	3.02E-02	RAC1	1
Tissue Development	function of extraembryonic tissue	3.02E-02	RAC1	1
Hematological System Development and Function	hemoglobin concentration distribution width	3.02E-02	PRDX1	1
Cellular Function and Maintenance	homeostasis of neurons	3.02E-02	SNCA	1
Cellular Movement	invasion of skin cell lines	3.02E-02	SDCBP	1
Small Molecule Biochemistry	metabolism of NADPH	3.02E-02	DCXR	1
Nucleic Acid Metabolism	metabolism of NADPH	3.02E-02	DCXR	1
Neurological Disease	neurodegeneration of hippocampal CA3 region	3.02E-02	SNCA	1
Organismal Injury and Abnormalities	neurodegeneration of hippocampal CA3 region	3.02E-02	SNCA	1
DNA Replication, Recombination, and Repair	oxidation of DNA	3.02E-02	SNCA	1
Small Molecule Biochemistry	phosphorylation of phosphatidylinositol-3-phosphate	3.02E-02	RAB5A	1
Lipid Metabolism	phosphorylation of phosphatidylinositol-3-phosphate	3.02E-02	RAB5A	1
Carbohydrate Metabolism	phosphorylation of phosphatidylinositol-3-phosphate	3.02E-02	RAB5A	1
RNA Post-Transcriptional Modification	processing of tRNA	3.02E-02	FARS2	1
Developmental Disorder	pulverulent cataract	3.02E-02	CRYBB1	1
Hereditary Disorder	pulverulent cataract	3.02E-02	CRYBB1	1
Ophthalmic Disease	pulverulent cataract	3.02E-02	CRYBB1	1
Cellular Assembly and Organization	secretion of exosomes	3.02E-02	RAB5A	1
Cellular Function and Maintenance	secretion of exosomes	3.02E-02	RAB5A	1

## Sheet: PN60 XX_XX+T Striatum Networks
© 2000-2013 Ingenuity Systems, Inc. All rights reserved.
ID	Genes in network	Score	Focus Genes	Top Functions
1	Alp,Alpha catenin,Ap1,Arp2/3,ATP6AP2,CBR3,Collagen Alpha1,Collagen type I,CORO1B,CTGF,ENaC,ERK1/2,FHL1,LDL,MAP2K1/2,Mek,MRAS,MTUS1,NFAT (complex),Nfat (family),PDGF BB,RAB1B,RAB5A,RABAC1,RABGGTB,Rap1,Rock,SDCBP,SGK1,TCR,TFB2M,Tgf beta,TSC22D1,TSC22D3,TXN2	29	17	Cancer, Developmental Disorder, Hereditary Disorder
2	ARHGEF19,CDC42SE1,CDC42SE2,COG6,COQ10B,CSNK1G3,DIS3L,EFR3A,ELAVL1,EP300,EXOSC5,FARS2,FOS,HBS1L,Hmgn1,IL11RA,ITIH3,KDELR3,LACTB,MBNL2,MLYCD,NDUFC2,OSBPL11,PPARA,Ppp2r5c,SSSCA1,TALDO1,TGFB1,TLE6,TMEM167B,TTC33,UBC,XBP1,YIF1A,ZNF598	28	15	Cardiovascular Disease, Cell Death and Survival, Gene Expression
3	ADAM22,APP,ATL3,ATP6V1A,BRSK1,CACNA1B,Ck2,CLPB,DMP1,DPP3,EPB41L2,Fcrls,GGA1,KCNA2,KCNIP4,KCNIP4-IT1,KEAP1,KIF2A,KIF3B,KLC4,MAP6,OSBPL10,PDAP1,PEX16,PYCR2,RAB1B,RTN4R,RUFY3,SMAD3,TMEM53,TMEM160,TMUB1,TRIM33,UNC13C,ZC3H18	27	15	Behavior, Cell Morphology, Cellular Assembly and Organization
4	CECR5,CNN3,EFHA1,EMG1,FAM109A,FAM13C,IFI44,INPP5A,INPP5B,KCMF1,LMNA,LUC7L,OCRL,PGP,PLEKHJ1,RAB35,RAB5C,RPS26,RTFDC1,SEC22B,SFXN1,SKAP2,SLC25A38,SMAGP,SPSB3,SUN2,SYNE2,SYNJ2,TOR1A,TSR2,TTC27,TTC33,TXNDC15,UBA7,UBC	26	14	Carbohydrate Metabolism, Lipid Metabolism, Small Molecule Biochemistry
5	ABHD16A,ARMC6,ATP5G3,BCCIP,CDYL,CHCHD6,CLPTM1L,CRYAB,CRYBA1,CRYBB1,CRYGD,DCXR,DNAJC1,DNAJC11,GPRC5C,HIST1H2BN,HM13,HSPA4L,KBTBD6,LRBA,MSH3,MTX1,MTX2,OSBPL9,OSBPL11,SAMM50,SCOC,SLCO1C1,SPAG7,TMEM147,TMEM222,TUSC2,UBAC2,UBC,ZNF644	26	14	Developmental Disorder, Ophthalmic Disease, Hereditary Disorder
6	Actin,AMPK,BCR (complex),BIN1,caspase,CD3,CORO1A,DTNA,EGLN1,ERK,F Actin,FKBP2,Focal adhesion kinase,G protein beta gamma,GADD45B,Gpcr,Hsp70,INPP5A,Integrin,KIAA1191,Mlc,NFkB (complex),NRXN1,PFDN2,PI3K (complex),PRDX1,RAC1,Rac,Ras,Ras homolog,RHOD,Sapk,SNCA,Sos,SRC (family)	24	14	Free Radical Scavenging, Hematological Disease, Organismal Injury and Abnormalities
7	6-dimethylaminopurine,Akt,ARHGEF25,catalase,CLDN5,Cr1l,Ctf2,DUSP9,ELP4,ELP5,ELP6,FSH,GJB1,GJC2,Histone h3,Insulin,Jnk,KDELR3,Lh,LPIN1,MAPK1,MTUS1,NTN4,P38 MAPK,PDE4C,PDGF-DD,PDLIM3,Pka,Pkc(s),PPP1CC,RETNLB,SLC38A3,Vegf,voltage-gated potassium channel,VSTM4	10	7	Cell Morphology, Nervous System Development and Function, Cell-To-Cell Signaling and Interaction
8	8-oxo-7-hydrodeoxyguanosine,ADRA2A,AVPR2,BDKRB2,Beta Arrestin,CNR2,EDNRA,EDNRB,EPX,ETV6,FZD2,GPER,GPR83,GPR108,ICAM1,IFITM1,IFNG,LIX1,MKL2,MVP,OPRD1,P2RY1,P2RY2,prostaglandin E1,PTAFR,PTGER2,RAMP1,S1PR1,S1PR3,SLC52A1,TACR1,TBXAS1,TNFRSF18,TSHR,WFDC1	5	4	Cell Signaling, Nucleic Acid Metabolism, Small Molecule Biochemistry

## Sheet: PN60 XX_XX+T Striatum Pathways
© 2000-2013 Ingenuity Systems, Inc. All rights reserved.
Ingenuity Canonical Pathways	-log(p-value)	Ratio	Genes
HMGB1 Signaling	3.13E00	4.04E-02	MAPK1,RHOD,MRAS,RAC1
Role of Tissue Factor in Cancer	2.85E00	3.45E-02	CTGF,MAPK1,MRAS,RAC1
Semaphorin Signaling in Neurons	2.82E00	5.77E-02	MAPK1,RHOD,RAC1
Actin Nucleation by ARP-WASP Complex	2.72E00	4.55E-02	RHOD,MRAS,RAC1
Glioma Invasiveness Signaling	2.68E00	4.92E-02	MAPK1,RHOD,MRAS
Parkinson's Signaling	2.66E00	1.25E-01	MAPK1,SNCA
Agrin Interactions at Neuromuscular Junction	2.48E00	4.35E-02	MAPK1,MRAS,RAC1
GDNF Family Ligand-Receptor Interactions	2.48E00	4.11E-02	MAPK1,MRAS,RAC1
Macropinocytosis Signaling	2.48E00	3.95E-02	RAB5A,MRAS,RAC1
Renal Cell Carcinoma Signaling	2.45E00	4.05E-02	MAPK1,MRAS,RAC1
IL-3 Signaling	2.43E00	4.05E-02	MAPK1,MRAS,RAC1
PEDF Signaling	2.43E00	3.85E-02	MAPK1,MRAS,RAC1
Glioblastoma Multiforme Signaling	2.41E00	2.42E-02	MAPK1,RHOD,MRAS,RAC1
LPS-stimulated MAPK Signaling	2.4E00	3.66E-02	MAPK1,MRAS,RAC1
Colorectal Cancer Metastasis Signaling	2.38E00	1.91E-02	MAPK1,RHOD,MSH3,MRAS,RAC1
Ephrin B Signaling	2.38E00	3.66E-02	MAPK1,MRAS,RAC1
CXCR4 Signaling	2.34E00	2.35E-02	MAPK1,RHOD,MRAS,RAC1
Germ Cell-Sertoli Cell Junction Signaling	2.31E00	2.42E-02	MAPK1,RHOD,MRAS,RAC1
Regulation of IL-2 Expression in Activated and Anergic T Lymphocytes	2.3E00	3.37E-02	MAPK1,MRAS,RAC1
Glucocorticoid Receptor Signaling	2.24E00	1.7E-02	MAPK1,SGK1,MRAS,RAC1,TSC22D3
FAK Signaling	2.18E00	2.94E-02	MAPK1,MRAS,RAC1
PAK Signaling	2.17E00	2.83E-02	MAPK1,MRAS,RAC1
Ephrin Receptor Signaling	2.14E00	1.97E-02	SDCBP,MAPK1,MRAS,RAC1
Sertoli Cell-Sertoli Cell Junction Signaling	2.12E00	2.04E-02	CLDN5,MAPK1,MRAS,RAC1
IGF-1 Signaling	2.05E00	2.86E-02	CTGF,MAPK1,MRAS
T Cell Receptor Signaling	2.05E00	2.75E-02	MAPK1,MRAS,RAC1
IL-8 Signaling	2.04E00	1.92E-02	MAPK1,RHOD,MRAS,RAC1
HGF Signaling	2.02E00	2.83E-02	MAPK1,MRAS,RAC1
Oncostatin M Signaling	2.01E00	5.71E-02	MAPK1,MRAS
mTOR Signaling	2.01E00	1.9E-02	MAPK1,RHOD,MRAS,RAC1
Cholecystokinin/Gastrin-mediated Signaling	2.01E00	2.83E-02	MAPK1,RHOD,MRAS
Paxillin Signaling	2.01E00	2.68E-02	MAPK1,MRAS,RAC1
HIF1α Signaling	1.98E00	2.78E-02	EGLN1,MAPK1,MRAS
Rac Signaling	1.98E00	2.46E-02	MAPK1,MRAS,RAC1
Integrin Signaling	1.96E00	1.92E-02	MAPK1,RHOD,MRAS,RAC1
Axonal Guidance Signaling	1.95E00	1.27E-02	SDCBP,ADAM22,MAPK1,RHOD,MRAS,RAC1
NGF Signaling	1.94E00	2.52E-02	MAPK1,MRAS,RAC1
Fc Epsilon RI Signaling	1.92E00	2.56E-02	MAPK1,MRAS,RAC1
fMLP Signaling in Neutrophils	1.92E00	2.31E-02	MAPK1,MRAS,RAC1
Renin-Angiotensin Signaling	1.92E00	2.38E-02	MAPK1,MRAS,RAC1
Natural Killer Cell Signaling	1.91E00	2.56E-02	MAPK1,MRAS,RAC1
Sphingosine-1-phosphate Signaling	1.91E00	2.48E-02	MAPK1,RHOD,RAC1
Thyroid Cancer Signaling	1.88E00	4.76E-02	MAPK1,MRAS
CCR3 Signaling in Eosinophils	1.85E00	2.34E-02	MAPK1,MRAS,RAC1
PKCθ Signaling in T Lymphocytes	1.84E00	2.1E-02	MAPK1,MRAS,RAC1
Melanoma Signaling	1.84E00	4.35E-02	MAPK1,MRAS
UVC-Induced MAPK Signaling	1.84E00	4.76E-02	MAPK1,MRAS
14-3-3-mediated Signaling	1.83E00	2.48E-02	MAPK1,MRAS,SNCA
PTEN Signaling	1.83E00	2.26E-02	MAPK1,MRAS,RAC1
Serine Biosynthesis	1.76E00	7.69E-02	UBAC2
D-glucuronate Degradation I	1.76E00	7.14E-02	DCXR
Proline Biosynthesis I	1.76E00	7.14E-02	PYCR2
Signaling by Rho Family GTPases	1.74E00	1.57E-02	MAPK1,RHOD,MRAS,RAC1
PI3K Signaling in B Lymphocytes	1.73E00	2.14E-02	MAPK1,MRAS,RAC1
Phospholipase C Signaling	1.71E00	1.52E-02	MAPK1,RHOD,MRAS,RAC1
GNRH Signaling	1.71E00	1.97E-02	MAPK1,MRAS,RAC1
Insulin Receptor Signaling	1.7E00	2.11E-02	MAPK1,SGK1,MRAS
AMPK Signaling	1.68E00	1.78E-02	MAPK1,MRAS,MLYCD
Proline Biosynthesis II (from Arginine)	1.66E00	5E-02	PYCR2
CNTF Signaling	1.66E00	3.64E-02	MAPK1,MRAS
Endometrial Cancer Signaling	1.66E00	3.51E-02	MAPK1,MRAS
IL-2 Signaling	1.65E00	3.45E-02	MAPK1,MRAS
Thrombopoietin Signaling	1.62E00	3.17E-02	MAPK1,MRAS
ErbB2-ErbB3 Signaling	1.59E00	3.33E-02	MAPK1,MRAS
Regulation of Cellular Mechanics by Calpain Protease	1.59E00	2.74E-02	MAPK1,MRAS
Superpathway of Serine and Glycine Biosynthesis I	1.59E00	5.56E-02	UBAC2
Arginine Degradation VI (Arginase 2 Pathway)	1.59E00	6.25E-02	PYCR2
Pentose Phosphate Pathway (Non-oxidative Branch)	1.59E00	7.69E-02	TALDO1
Gαq Signaling	1.57E00	1.78E-02	MAPK1,RHOD,MRAS
ErbB4 Signaling	1.55E00	2.99E-02	MAPK1,MRAS
IL-15 Signaling	1.53E00	2.99E-02	MAPK1,MRAS
Role of JAK1 and JAK3 in γc Cytokine Signaling	1.52E00	2.99E-02	MAPK1,MRAS
Estrogen-Dependent Breast Cancer Signaling	1.51E00	2.74E-02	MAPK1,MRAS
GM-CSF Signaling	1.51E00	2.94E-02	MAPK1,MRAS
Antiproliferative Role of Somatostatin Receptor 2	1.5E00	2.78E-02	MAPK1,MRAS
ERK5 Signaling	1.5E00	3.03E-02	SGK1,MRAS
B Cell Receptor Signaling	1.49E00	1.75E-02	MAPK1,MRAS,RAC1
Non-Small Cell Lung Cancer Signaling	1.48E00	2.53E-02	MAPK1,MRAS
Pyridoxal 5'-phosphate Salvage Pathway	1.48E00	2.67E-02	MAPK1,SGK1
Erythropoietin Signaling	1.46E00	2.56E-02	MAPK1,MRAS
Role of MAPK Signaling in the Pathogenesis of Influenza	1.46E00	2.86E-02	MAPK1,MRAS
JAK/Stat Signaling	1.46E00	2.86E-02	MAPK1,MRAS
Neurotrophin/TRK Signaling	1.45E00	2.63E-02	MAPK1,MRAS
Chemokine Signaling	1.44E00	2.74E-02	MAPK1,MRAS
CCR5 Signaling in Macrophages	1.42E00	2.08E-02	MAPK1,MRAS
Acute Phase Response Signaling	1.42E00	1.67E-02	ITIH3,MAPK1,MRAS
IL-17 Signaling	1.4E00	2.7E-02	MAPK1,MRAS
RhoGDI Signaling	1.4E00	1.51E-02	RHOD,MRAS,RAC1
Prolactin Signaling	1.39E00	2.5E-02	MAPK1,MRAS
NF-κB Activation by Viruses	1.38E00	2.41E-02	MAPK1,MRAS
FLT3 Signaling in Hematopoietic Progenitor Cells	1.37E00	2.6E-02	MAPK1,MRAS
BMP signaling pathway	1.37E00	2.41E-02	MAPK1,MRAS
VEGF Family Ligand-Receptor Interactions	1.36E00	2.38E-02	MAPK1,MRAS
Production of Nitric Oxide and Reactive Oxygen Species in Macrophages	1.36E00	1.42E-02	MAPK1,RHOD,RAC1
NRF2-mediated Oxidative Stress Response	1.35E00	1.56E-02	MAPK1,PRDX1,MRAS
Acute Myeloid Leukemia Signaling	1.35E00	2.44E-02	MAPK1,MRAS
PDGF Signaling	1.35E00	2.35E-02	MAPK1,MRAS
Pentose Phosphate Pathway	1.33E00	4.35E-02	TALDO1
ERK/MAPK Signaling	1.31E00	1.44E-02	MAPK1,MRAS,RAC1
Regulation of Actin-based Motility by Rho	1.3E00	2.25E-02	RHOD,RAC1
Prostate Cancer Signaling	1.29E00	2.02E-02	MAPK1,MRAS
TGF-β Signaling	1.29E00	2.25E-02	MAPK1,MRAS
Thrombin Signaling	1.29E00	1.44E-02	MAPK1,RHOD,MRAS
Breast Cancer Regulation by Stathmin1	1.28E00	1.44E-02	MAPK1,MRAS,RAC1
ErbB Signaling	1.27E00	2.3E-02	MAPK1,MRAS
Salvage Pathways of Pyrimidine Ribonucleotides	1.27E00	1.94E-02	MAPK1,SGK1
Melanocyte Development and Pigmentation Signaling	1.26E00	2.15E-02	MAPK1,MRAS
FGF Signaling	1.26E00	2.17E-02	MAPK1,RAC1
Leukocyte Extravasation Signaling	1.25E00	1.45E-02	CLDN5,MAPK1,RAC1
Neuregulin Signaling	1.25E00	1.96E-02	MAPK1,MRAS
α-Adrenergic Signaling	1.25E00	1.87E-02	MAPK1,MRAS
CDK5 Signaling	1.25E00	2.11E-02	MAPK1,MRAS
Apoptosis Signaling	1.25E00	2.11E-02	MAPK1,MRAS
Virus Entry via Endocytic Pathways	1.24E00	2.02E-02	MRAS,RAC1
Bladder Cancer Signaling	1.24E00	2.17E-02	MAPK1,MRAS
G Beta Gamma Signaling	1.24E00	1.69E-02	MAPK1,MRAS
UVA-Induced MAPK Signaling	1.22E00	2.11E-02	MAPK1,MRAS
VEGF Signaling	1.21E00	1.92E-02	MAPK1,MRAS
Molecular Mechanisms of Cancer	1.21E00	1.05E-02	MAPK1,RHOD,MRAS,RAC1
Fcγ Receptor-mediated Phagocytosis in Macrophages and Monocytes	1.2E00	1.96E-02	MAPK1,RAC1
IL-1 Signaling	1.2E00	1.83E-02	MAPK1,MRAS
Chronic Myeloid Leukemia Signaling	1.2E00	1.9E-02	MAPK1,MRAS
PPAR Signaling	1.2E00	1.9E-02	MAPK1,MRAS
Glioma Signaling	1.19E00	1.79E-02	MAPK1,MRAS
Mouse Embryonic Stem Cell Pluripotency	1.19E00	2.02E-02	MAPK1,MRAS
SAPK/JNK Signaling	1.19E00	1.94E-02	MRAS,RAC1
Actin Cytoskeleton Signaling	1.17E00	1.26E-02	MAPK1,MRAS,RAC1
Mismatch Repair in Eukaryotes	1.17E00	4.17E-02	MSH3
Amyotrophic Lateral Sclerosis Signaling	1.16E00	1.69E-02	RAB5A,RAC1
Telomerase Signaling	1.14E00	1.92E-02	MAPK1,MRAS
Huntington's Disease Signaling	1.13E00	1.23E-02	MAPK1,SGK1,SNCA
Cardiac Hypertrophy Signaling	1.12E00	1.21E-02	MAPK1,RHOD,MRAS
D-myo-inositol (1,4,5)-trisphosphate Degradation	1.12E00	4.35E-02	INPP5A
Pancreatic Adenocarcinoma Signaling	1.1E00	1.67E-02	MAPK1,RAC1
1D-myo-inositol Hexakisphosphate Biosynthesis II (Mammalian)	1.1E00	3.57E-02	INPP5A
D-myo-inositol (1,3,4)-trisphosphate Biosynthesis	1.1E00	4E-02	INPP5A
GADD45 Signaling	1.08E00	4.35E-02	GADD45B
Role of NANOG in Mammalian Embryonic Stem Cell Pluripotency	1.07E00	1.72E-02	MAPK1,MRAS
Androgen Signaling	1.06E00	1.38E-02	MAPK1,MRAS
Gαs Signaling	1.06E00	1.61E-02	MAPK1,MRAS
Hereditary Breast Cancer Signaling	1.04E00	1.56E-02	GADD45B,MRAS
IL-6 Signaling	1.04E00	1.61E-02	MAPK1,MRAS
Gα12/13 Signaling	1.03E00	1.57E-02	MAPK1,MRAS
Synaptic Long Term Potentiation	1.01E00	1.54E-02	MAPK1,MRAS
p70S6K Signaling	1.01E00	1.54E-02	MAPK1,MRAS
P2Y Purigenic Receptor Signaling Pathway	1E00	1.42E-02	MAPK1,MRAS
Gαi Signaling	1E00	1.49E-02	MAPK1,MRAS
IL-22 Signaling	1E00	4E-02	MAPK1
Superpathway of D-myo-inositol (1,4,5)-trisphosphate Metabolism	1E00	3.03E-02	INPP5A
PI3K/AKT Signaling	9.95E-01	1.39E-02	MAPK1,MRAS
IL-17A Signaling in Gastric Cells	9.84E-01	4E-02	MAPK1
Role of JAK family kinases in IL-6-type Cytokine Signaling	9.84E-01	3.7E-02	MAPK1
Estrogen Receptor Signaling	9.72E-01	1.47E-02	MAPK1,MRAS
Antiproliferative Role of TOB in T Cell Signaling	9.67E-01	3.85E-02	MAPK1
Ovarian Cancer Signaling	9.39E-01	1.4E-02	MAPK1,MRAS
Relaxin Signaling	9.18E-01	1.23E-02	MAPK1,MRAS
Role of p14/p19ARF in Tumor Suppression	9.09E-01	3.12E-02	RAC1
Synaptic Long Term Depression	9.03E-01	1.25E-02	MAPK1,MRAS
4-1BB Signaling in T Lymphocytes	8.96E-01	2.78E-02	MAPK1
Epithelial Adherens Junction Signaling	8.73E-01	1.35E-02	MRAS,RAC1
MIF-mediated Glucocorticoid Regulation	8.7E-01	2.38E-02	MAPK1
Triacylglycerol Biosynthesis	8.7E-01	2.17E-02	LPIN1
Regulation of eIF4 and p70S6K Signaling	8.63E-01	1.14E-02	MAPK1,MRAS
G Protein Signaling Mediated by Tubby	8.58E-01	2.33E-02	MRAS
Inhibition of Angiogenesis by TSP1	8.58E-01	2.56E-02	MAPK1
IL-17A Signaling in Fibroblasts	8.47E-01	2.5E-02	MAPK1
Aldosterone Signaling in Epithelial Cells	8.45E-01	1.19E-02	MAPK1,SGK1
Tight Junction Signaling	8.4E-01	1.24E-02	CLDN5,RAC1
Mitochondrial Dysfunction	8.36E-01	1.04E-02	TXN2,SNCA
Gap Junction Signaling	8.27E-01	1.13E-02	MAPK1,MRAS
Tec Kinase Signaling	8.27E-01	1.1E-02	RHOD,MRAS
Role of Macrophages, Fibroblasts and Endothelial Cells in Rheumatoid Arthritis	8.27E-01	8.93E-03	MAPK1,MRAS,RAC1
April Mediated Signaling	8.14E-01	2.33E-02	MAPK1
tRNA Charging	8.14E-01	1.23E-02	FARS2
Netrin Signaling	8.03E-01	1.75E-02	RAC1
B Cell Activating Factor Signaling	7.93E-01	2.22E-02	MAPK1
Transcriptional Regulatory Network in Embryonic Stem Cells	7.93E-01	2.5E-02	CDYL
MIF Regulation of Innate Immunity	7.83E-01	2E-02	MAPK1
FcγRIIB Signaling in B Lymphocytes	7.83E-01	1.69E-02	MRAS
Role of NFAT in Regulation of the Immune Response	7.65E-01	1.01E-02	MAPK1,MRAS
Endothelin-1 Signaling	7.65E-01	1.06E-02	MAPK1,MRAS
iNOS Signaling	7.55E-01	1.89E-02	MAPK1
RAR Activation	7.53E-01	1.05E-02	MAPK1,RAC1
CREB Signaling in Neurons	7.49E-01	9.71E-03	MAPK1,MRAS
Role of IL-17F in Allergic Inflammatory Airway Diseases	7.47E-01	2.08E-02	MAPK1
PPARα/RXRα Activation	7.45E-01	1.04E-02	MAPK1,MRAS
Regulation of the Epithelial-Mesenchymal Transition Pathway	7.27E-01	1.04E-02	MAPK1,MRAS
Role of NFAT in Cardiac Hypertrophy	7.23E-01	9.57E-03	MAPK1,MRAS
Ephrin A Signaling	7.21E-01	1.92E-02	RAC1
EIF2 Signaling	7.16E-01	1E-02	MAPK1,MRAS
Clathrin-mediated Endocytosis Signaling	7.12E-01	1.02E-02	RAB5A,RAC1
ILK Signaling	7.05E-01	1.03E-02	MAPK1,RHOD
Amyloid Processing	6.98E-01	1.79E-02	MAPK1
UVB-Induced MAPK Signaling	6.83E-01	1.82E-02	MAPK1
Lymphotoxin β Receptor Signaling	6.76E-01	1.64E-02	MAPK1
Role of IL-17A in Arthritis	6.76E-01	1.59E-02	MAPK1
Toll-like Receptor Signaling	6.62E-01	1.61E-02	MAPK1
EGF Signaling	6.62E-01	1.61E-02	MAPK1
Myc Mediated Apoptosis Signaling	6.48E-01	1.67E-02	MRAS
TREM1 Signaling	6.42E-01	1.41E-02	MAPK1
ATM Signaling	6.35E-01	1.61E-02	GADD45B
CD40 Signaling	6.17E-01	1.43E-02	MAPK1
IL-17A Signaling in Airway Cells	6.11E-01	1.37E-02	MAPK1
Angiopoietin Signaling	6.05E-01	1.35E-02	MRAS
Role of PI3K/AKT Signaling in the Pathogenesis of Influenza	6.05E-01	1.35E-02	MAPK1
Systemic Lupus Erythematosus Signaling	5.93E-01	8E-03	MAPK1,MRAS
IL-10 Signaling	5.88E-01	1.28E-02	MAPK1
Remodeling of Epithelial Adherens Junctions	5.88E-01	1.47E-02	RAB5A
Growth Hormone Signaling	5.83E-01	1.32E-02	MAPK1
Melatonin Signaling	5.77E-01	1.28E-02	MAPK1
Caveolar-mediated Endocytosis Signaling	5.57E-01	1.18E-02	RAB5A
IL-4 Signaling	5.57E-01	1.27E-02	MRAS
Leptin Signaling in Obesity	5.52E-01	1.19E-02	MAPK1
HER-2 Signaling in Breast Cancer	5.47E-01	1.25E-02	MRAS
Ceramide Signaling	5.28E-01	1.12E-02	MRAS
G-Protein Coupled Receptor Signaling	5.06E-01	7.27E-03	MAPK1,MRAS
RANK Signaling in Osteoclasts	4.98E-01	1.05E-02	MAPK1
p53 Signaling	4.74E-01	1.04E-02	GADD45B
Role of Pattern Recognition Receptors in Recognition of Bacteria and Viruses	4.63E-01	9.43E-03	MAPK1
Antioxidant Action of Vitamin C	4.63E-01	9.26E-03	MAPK1
Neuropathic Pain Signaling In Dorsal Horn Neurons	4.49E-01	9.26E-03	MAPK1
Xenobiotic Metabolism Signaling	4.46E-01	6.67E-03	MAPK1,MRAS
Nitric Oxide Signaling in the Cardiovascular System	4.45E-01	8E-03	MAPK1
iCOS-iCOSL Signaling in T Helper Cells	4.26E-01	8.13E-03	RAC1
Type I Diabetes Mellitus Signaling	4.22E-01	8.33E-03	MAPK1
Corticotropin Releasing Hormone Signaling	4.07E-01	7.25E-03	MAPK1
CD28 Signaling in T Helper Cells	3.98E-01	7.58E-03	RAC1
Type II Diabetes Mellitus Signaling	3.98E-01	6.21E-03	MAPK1
Sperm Motility	3.93E-01	7.04E-03	MRAS
IL-12 Signaling and Production in Macrophages	3.51E-01	6.41E-03	MAPK1
Human Embryonic Stem Cell Pluripotency	3.51E-01	6.37E-03	MRAS
Cardiac β-adrenergic Signaling	3.49E-01	6.33E-03	MRAS
Hepatic Cholestasis	3.39E-01	5.71E-03	SLCO1C1
Hepatic Fibrosis / Hepatic Stellate Cell Activation	3.39E-01	6.85E-03	CTGF
Aryl Hydrocarbon Receptor Signaling	3.37E-01	6.17E-03	MAPK1
Cdc42 Signaling	2.94E-01	5.62E-03	MAPK1
NF-κB Signaling	2.85E-01	5.75E-03	MRAS
Granulocyte Adhesion and Diapedesis	2.73E-01	5.62E-03	CLDN5
Dendritic Cell Maturation	2.65E-01	4.78E-03	MAPK1
Calcium Signaling	2.62E-01	4.69E-03	MAPK1
Agranulocyte Adhesion and Diapedesis	2.55E-01	5.29E-03	CLDN5
Superpathway of Inositol Phosphate Compounds	2.52E-01	4.35E-03	INPP5A
Role of Osteoblasts, Osteoclasts and Chondrocytes in Rheumatoid Arthritis	2.08E-01	4.17E-03	MAPK1
cAMP-mediated signaling	2.07E-01	4.42E-03	MAPK1
